# Supplementary material for: Plasmodium falciparum Erythrocyte Membrane Protein 1 Diversity in Seven Genomes – Divide and Conquer
Source: PLoS Comput Biol. 2010 Sep 16;6(9):e1000933. doi: 10.1371/journal.pcbi.1000933 (PMC2940729; doi:10.1371/journal.pcbi.1000933)
Supplement: Dataset S1 — Var gene sequences. Var gene cDNA encoding the PfEMP1 analyzed in this study. Sequence names in this fasta-file are the same as used everywhere else in this study, as well as on the VarDom server. (2.84 MB TXT) [file pcbi.1000933.s001.txt]

>ACJ68328
ATGGGATCATCGCATTCAACAAATGATACTAAAAGTCCTACTCTAAGTGAAAGTCACAAAAGTGCCAGAAATGTTTTGGAAAATATTGGAATAAAAATATATAATCAGGAAATAAAAAAAAAGAATCCGTATGAACAACAATTGAAAGGAACGTTATCAAGAGCACAATTTGTTGACGCATTGAGTAGTAGATATGGTTATGTAAGGAATTCTGATGGAAATTCATGTAATCTTGATCACTTATTTCATACTAATATAAAGACTGGATACAACGAAGGTAGAAAGCCTTGTTATGGAAGGGAACAAAACCGTTTTGATGAAAATGCCGAAGCGTATTGTAATAGTGATAAAATAAGAGGTAATGAAAATAACAGTAATGGTACAGCATGTGCACCACCAAGAAGAAGACATATATGTGATCAAAATTTAGAATTTTTAGATAACAAAAACACAAATACTACGCATGATTTATTAGGAAATGTGTTAGTTACAGCAAAATATGAAGGTAATTATATTGTTAATGATCATCCAGATAAAAACAGCAATGGTAATAAATCAGGAATATGTACTTCTCTTGCACGAAGTTTTGCAGATATAGGAGATATTGTAAGAGGAAGAGATATGTTTTTACCTAATAAGGATGATAAAGTACAAAAAGGACTACAAGTAGTTTTCAAAAAAATATATAAGAGCTTGACACCCGAAGCAAGAAAGCATTACGCACATGGTGATGGATCTGGAAATTATTCTAAATTAAGAGAAGATTGGTGGACTATAAATAGAGAACAAATATGGAAAGCCTTAACATGTTCTGCTCCATATTATGCTGATTATTTTAGAAAAGGTTCAGATGGTACTCTACATTTTAGCAGTCACGGAAAGTGCGGCCATAATGAAGGTGCTCCTCCTACCTATTTAGATTATGTTCCTCAATTTTTACGTTGGTTCGAAGAATGGAGTGAAGAATTTTGTAGAATAAAAAAAATAAAAATCGATAAAGTTAAAAAAGAGTGTCGTGATGAACAAAATAAAAAATATTGTAGTGGTGATGGTCATGACTGTACTCAAACCAATTTATCCCATAATCAAATTTTTGTAGATTTAGATTGCCCACGCTGTCAGGATCAATGTATAAAATATAATGAATGGATAGTAAAAAAATTAGAAGAATTCTATAAACAAAACCTTAAATATTCTATGGAAATTCAAAAATGGAAAAAAACTAAAAACAATTATTATGATAAGGAATTTTATGAAAATTTAGACAAAAAAAGTTATTCTACTATTGATAAGTTTCTGAACTTATTAAATAATGGAAAGCATTGTCATGATAATAAAGATGAAAAAAATAAAATAGATTTTAATAAACCGATAAAAACGTTTTCTATTTCAGAATATTGTAAAACGTGCCCTTTATATGGAGTTACTTGTACTAATAGGGGAATATGTATACATAATAGTAATAATAAGAATAAGGGGGAAAATGATTTAAATAAAATAAATATAAAAGATAAATCACCTACAACATTTGATGTTGATATGATTTATCTTAGGAGACAGTATATGAAAAATGAATTAAAAAGTTTTGTTGAATCAACCTGTCTTTTTAAAGGTATGAGAAATCAAGAATGGACTTGTCAAATTTTAAAAAATTTGGATGTATGTAAGCTTAATAATTTTAATAAGGTTATAGACATAGATAAACATATTACATTTAAAGTATTGTTGGAACGTTGGTTAAAGGATTTCTTAGAAGGTTATAAAAAATCAAAAAGGAAAATTAATCCATGTACAAAAGATAAAAATTCGTGCATAAAATTGTGTATAAATAAATGCACATGCGTAGAGGAATGGTTAAACAAAAAGGAAAAAGAATGGGGACAAATAAAAAAACATTTTAATAAACAATTCCATGGTGAGGGATATGATATTGCTTTTAAGGTTAAAAGTTATTTTGAGGATAATGAAAGTGATGTAAGGAAATCCATAGATAATTTTCACGTTTTAAAAAATAAAGAAGAATATGAAATTTGTAATGTTGATGATAATTGCAGAAGTCAGAATAATAAAAAGAAAAAGGATATTGTAACTATTTTACTTAAGGAACTAAAAGATAAAATTGTTTCCTGTAAAAACCAACATAAAGCAACCAAAGGTAAAGAATGTTGTGATAAATTACCTAAAATTGCAGATGGTGATACATCAGACGATGAAGAACAAGAAGACGAAGCCCCCGCACCACCAAAACCAAAACCTCCTTCTACTCCAAATCCGTGTGTTCGTAAAGACCAGAGTGGTACTCATATCGTGAGTGTGGAGGACGTGGCAGAATGGATGCAAGGGGTAACACACGATCGTGTAAAAGACGTTGATGGTTTGAAGGCAGATGCATCTAAAGGAACATATAGTCGTATGGGTAGTCCCAGTGCCTTCAATGACATATGTAATATAGAGATCAAGCATTCTAATGCTGTACATCGTTCTGGTTATAATTATAAAGGACCATGTACAGGTAAAAATCAGGAAAGGTTTAAAATAGGAACTGATTGGAAAGATGCGAATTTCGTAAGTACAATTCACAAAGACTTCTATTTACCACCCCGACGCGAACACATGTGTACTTCCAATTTAGAAAAATTAGACGTTCAGCGTGTCATAGGTTATAGTAATGTTAATGATTCTTTTTTGGGGGATGTATTGGTAGCAGCAAAATTCGAAGGTGAAAACATAAAAGAAAGACTTAAAAAATATCCTGCAGATCAAACAATTTGTCGTTCCATGAGATATAGTTTTGCCGATATAGGTGATATTATAAGAGGAAAGGATCTATGGGATAAAGATAATGGGGCAAAAGATATGGAAAAACATTTGGTATCCATATTTAAAAAGATTAAAGAAAAACATTATGGCATCAAAGACAACCCGAAATATGAAAAAGGTGGAGAGCCATTTACAAAATTGAGATCCGACTGGTGGTCTGCTAACCGTGATCAAATATGGAAAGCAATGCAGTGTCAAACATTAGGACCTCGTGTTATTAATACCTGTGATAAAGAACCCACACCAATTGATGACTATATCCCACAAAGATTAAGATGGATGACCGAATGGGCAGAATGGTTCTGTAAAGCGCAAAATAAATATTATGGGGATTTGGTGGGTGCATGTAGGAAATGTCAGGAAAAAAAAACAGAATGTACCCAAGGAACGAGCCAATGTGACACGTGCAAAGAAAAATGTACAAAATATAACGATTTTATTAAAAAATGGCAACCTCAATGGAAACAAATGGAACAAAAATACAAGGATTTATACGGTAAAGCAAAAATTGCTGCTAATGGTGATGAAACTGTTGTTCCTAATGGCCATACTACAGATAAAGACCAACAAGTGGTTAACTTCCTAAAACTATTAATACCCAGAAGTGATAAAAGTGGTTCGAAAAGTGGTAATACCCCTTATTCTACCGCAGGAGGATACATACACGAAACAGCAGATGTTAATAATTGTAATACACAAAAGGTTTTTTGTAATACTACTAGTAAAGACAATTATGCATTTCAGTTGACGCCAAAAGGATATGAACAGGAATGTATGTGTGAAAAGAGGCCAAAAGCACCTCAAAAAAAACCCGAAGTTCCCAAGGTAAAACCACCAACAAGTGCTTGTGATATAGTAAAAAATCTTTTGGACGGAAAGGGCGAAACGAGTTCAATATATGGGTGCAATATAAAAAGTGATGTAAATTGGGAGTGTGAAAAAAATATTGATCCAAAATATACTGGAGCATGTATGCCACCTAGAAGACAAAAATTATGCGTAAGTAGTTTAACAAAACAACGTAATATAAAAGAAAAAGAAGATATAAGAACAGAGTTTATTAAATCTGCAGCTATAGAAACACATTTTGCTTGGTATAAATATAAAAAGGACAATGATAAAGCTGAACGTGAATTAAACAGTGGAATAATTCCTGAAGGATTTATAAGACAAATGTATTATACATTTGGTGATTATAGGGATATATTTTTTGGAACAGATATTTCTAAGCATTCCCATATTTCGAGAGTTTCATCCTCAGTAAAAGATATTCTGAAGGAAGAAAGTAAGGAAAGAAAAAATCCTGAAGAATGGTGGAATGAACATGGAAAGGAGATATGGAAAGCTATGTTGTGTGCCTTACCAGGTACTGGAAATTTGCAAAACAATCCGGATTACAACAACCCCCCCGAAGACGTTGCAAAAAAACCTCAATTTTTACGGTGGTTCACCGAATGGGGAGAAGATTTTTGTAGAACACGTGGTGTAAAGATCAAGGAGTTGGAGAAGGGGTGTGCGGGATATGAATGTGATGTAACTGATGAAACTAAGAAAGAAGCGTGTAAAAAGGCGTGTGAAAAATATCAAACATGGCTAAAAGATTGGAAAACTCAATATGAAAAACGAAGCCAAAAATTTACAAGAGATAAAGGAAAACCTGAATATGAAGTTGGTCCCGACGTTGCCAGCTCCCAAAATGCGTACAAATATTTGAGCAAAAAATTAAAAAGCATTTGTCAAAATGGAAGTACTACTGAGAAATGTGATTATAACTGTATGGAAAATGCGTCGAGACAACCACAAACATCTGCTTCCAGCGATCAACAAGAAAACTCATCTACACAAAAAGATCTTCCTGAAGCGTTCGATTGTCCTCCTAAAGAAATTGGTGATAGGTGCAATTGTCCTAAACTTCCGGAACCTAAATATTGTGTAGACAAAACCGCACATGATATAAGAAAAGAGAACGGGAAAAATTTCGATATAAATTTGAAAGGAAATGTTAATACATACAATGATAATTGTAAAAATGCCAAAAGGGAAGACTACGCCAATCAAAATGGGGAAACATGTAAATTTAAAGAAGTTTCTTGGTCTTCCATAGGTATAATCAATAATGAAAACGAAAGTACAGGAAGAGATCGTTTTAAAATAGGAGAAGTATGGGAATGCAATAAAGAAACAACTGATGGGAAAAACAAAGTATGCGTTCCTCCAAGAAGAAAAGATATGTGTTTGAAGAAATTACAAGATATAAGAGTGGACGATATTAGCGATAGCAGCACCTTACTTAAAGAAATCCAAGAAGTAGCAAAAAATGAAGGAAATGACATAATAAGGAATCTGTTACCAAAATATCCTTGTAATGAAGATGTAATTTGTAAATATATGAAATATAGTTTTGCCGATTTAGGAGATATAGTTAGAGGTACAGATAAATATAAAGATGTTATAGGTAGTATTAGTAGTGGTAATAATAGTGAACAAATTGAGGAAAATTTAAAAACAATATTTGAAAATATACAAAAAACAGATGAAAATTTTCAAAAAAAATATACCAATCTAGAATTATTTCGTTCAGCCTGGTGGGATGCTAATAGAAAAGATATTTGGAAAGCTATGACTTGTAATGCTCCTGACGAAGCAAAAATTTATATTACCAAAGAAGGTGGATATATATCTCCTATAACCTGGACCAAAAACCATTGTGGGCATAATGATGATCCTCCTGATTATGATTATATTCCTCAACCTTTACGCTGGATAAGTGAATGGAGTGAAAGCTACTGTCTTGCTCAAAAGGATTTCTTGGAAACGATGAAAAATTGTGAAAATTGCAAGAAAAAAAACGATAATACTGATTGTGAACAGACAAAATATGGAGCTTGTAGGGACTGTAAAAAAAAATGTGAAGAATACAAAAAATTTGTAGACAAATGGAAGGCCCAATTTGAAACACAAAACAAAGCATATAAAGAAATATATAAAAATGCTACAACATCTAGCGGAAGACATTCTAATGGTATTGATGAAGATATTAAAAAATTTGTAGAAAAACTAGAACAAAATTGCCAAAAAAATTCTGTTGATACTGCCGATAAATATCTTGAAGGAGGAAGTGTTTGTAGAAGATTTAAATTTGTTAAAACTGATACTCATGAAAAAAATTACGCTTTTCACAACACACCACTTAGTTACAAAGAACATTGTGAATGTGCTAAAAATTTTGATCCATTGGATGAATGTCCTGTTGATAATAACGAATGTAAGAAGTATGGTATAGGTAGTTGTCCAGAAAAAAATTTCCATAAAAAATTGGAAGAATGGACAAATTACGTTTTAAACAACAAATCAAATAAAAATAAATCCGCAATAGTACCTCCCAGAAGGAGACAATTATGTCTACAAAATCTTACGAGAAATTTGAGTCGTCTAAATAAAGAAAAATCATTTAAAGAAGGAATTCTTATTTCAGCTGCTTCGGAAGCTAAAATGTTAACTGAACAATATCGTGAGAATCCTGCAAAGGCACTTCAAGCAATAAAATACAGTTTTGCTGATATTGGAAATATTATAAAGGGAGATGATATTATAGGGAATGTTATATCTGTCCAACTAAATAAGTTAATTAACGGAAATAAAAAAATAAATACATCTACCTTATGGTGGGAAGCAAATAAAGAAAAAATTTGGAATGCCATGATGTGTTTACACTGGAGACGAAAAAAAACAGCTACTAGTAGTCCATCACATGATAACATTGATAAGGAAGATCAATTTTTAAGATGGTTTCAGGAATGGGGAGAAAATTTCTGTGCTACACGAAAAGAATTATATGAGAAATTAAATAATGAATGTAAATCTGTGGAATGCAATGCATCTAAAGGAAATGTTAATGAACTTAAATGTACTAAAGCTTGTGAAGAATATAAAAGTTATGTTTTAAAGAAAAAAACAGAATATGAAATTCAAAAGGATAAATATGATAAAGAATTTAATAAGACACTAAATAATAAGAATGCCCTTGAATTTTTGAATGTTCAATGTATCTCTGAATATTTTAGTGATTCAAAAAATTGGGAAAGTCCTTATGATACATTCGATGATGATACACTTAAAGGTACATATGATTGCAAAAAACATGAACCCAAAACACCTGCAATAAAACCTTCAAAGCCAGCTTCACCAGAAGATAAAAAACTTGTACCGGATTCCCCCCTAATACCAATTCAACCCCAACCTAGTAATAATACCAGTGACATCCTGGCAACGACCATTCCTTTTGGAATCGCTTTGGCATTAGGATCGATAGCTTTTTTATTTTTGAAGAAAAAACCGAAATCACCTGTTGACCTCTTACGTGTACTTGATGTACATAAAGGTGATTATGGAACACCTACCCCGAAATCATCAAATAGATATATCCCCTATGCAAGTGATCGACATAAAGGCAAAACGTATATATATATGGAAGGAGATAGTAGTGGGGATGAAAAATATGCATTTATGTCTGTTACTACTGATGTAACTTCCTCAGAAAGTGAATATGAAGAGATGG
>AF547159
CTTGCACGAAGTTTTGCAGATATAGGTGATATTGTAAGAGGAAAAGATCTTTTCCTTGGTGCTCCTAATAAAGAGAAAATAAAATTAGAAGAAAATCTGAAAAAAATATTTGATAACATTAAGAATGAAAATGCAGAACTTAGTAAATTATCACTTGAAAAAGTTAGGGAATATTGGTGGGCAATTCATAGAAAAGAGCTATGGGAAGCATTAACATGCAGTGCACCAAAAGGTGCTAATTATTTTGTATATAAATTAGATAGACCTAAATTTTCTAGTGATAGGTGTGGACATAATTATAACGGTGATCCTCTTACGAATTTAGATTATGTTCCTCAATATTTACGTTGGTTCGACGAGTGGGGAGAAGAGTTTTGTCGAAAAAGAAAAATTAAATTAGAAAACGTTGAAAAAGCGTGTCGTAAAGACTCAGAAAAATTATATTGTAGACATAATGGATATGATTGTACGAAAACTATTAAAAATGAAAATATTTTGTTTGATGATCCTAAATGTACTGACTGTTTGATTAAATGCAGTCTTTATGAAATTTGGTTAGATAATCAACAAAAAGAATTTGAGAAACAAAAAGAAAAATGTGAAAAGGAAATACAAACATATATATCTAATAACGAGATATCTAATAATAATATTAGTAATGAATATAATAAACAAATTTCTGAAAAATATACGGACAAGAAATATGAAACTCTTGACAAATTTTTAAATTTACTAAAAGAAGGAAAGTATTGTAAAGAACGAATGACAGGAGAAAGTTCTATTGATTTTAATAATGATGTGGATAAGACATTTTCTTATTCAAAACATTGTAAAGTGTGTCCCCATTGTGAAGTCGATTGTGAAAATGGAAACTGTGAAGTGAAAAATAAGCCTGATGGTAATTGTGGAAAAAACGTAAAATATAAACCTCCATACGGTGTGAAGCCTACTGAAATTACTGTCCTTTATAGTGGTAATGAAAAAGGTGATATTTCTAAAAAATTAAGTGAATTTTGTAGCAACAAAAATAATATAAATGTTAAAAACAATGAAACATGGAAATGTTATTATAAAAATAGTGACAATAATAAATGTAAAATGGAAAGCAATAGTGAAAACAATAAGGGCGCGGAAAAAATAACATCATTTCATGAATTTTTTGAATTGTGGGTTAAGAATTTATTAAAGGATACTATGAAGTGGGAAAACGAAATTAAGGATTGTATAAATAATACTAATATCACGGACTGTAATGATGAATGTAACAAAAATTGCGTATGTTTTGACAAATGGGTTAAACAAAAAGAAGAAGAATGGAAAAATGTGAAGAAAGTATTTGAAAATAAAAAGTATATACAGGATAAATACTATCTTGATATTAATAAACTTTTTGAAAGTTTTTTGTTTAAAGTTATAAGTGAACTTGACCAAGGAGAAGCAAAATGGAACCAACTTAAGGAAGAATTAAAAAAAAAAATTGAGTCTTCTAAAGCAAATGAAGGAATTAAAGATTCAGAAAGTGCAATAGAACTGTTGTTAGATCACTTAAAAGAAAGTGCCACAACATGCAAAGACAATAATGCAAACGAAGCATGTTCCTCTTCCCAGAAATCTTCACCAAACCCCTGTGCAGATAAAAGTGGTGGCAAACTTGTGAGTGTAAAACCAATAGCACAATACATTAAACGACAGGCGTACGACCAAGCAAATTATCGTAGTGATGGTCTACATAAATTGAAAGGAAAGGCACACGAAGGTAAATATAAGCGTAAGGGTAGGGAAAATTACTTCAAGGCCAAATTATGTAAAATAGGTAAATATCATTCCAATCGTGATCCTTTTGAATCAAAGGGACCATGTTATGGAAAAGATGGCAATAAGTTGAGTTTTCAAATAGGAACCGATTGGAAAGGTGCAGAAGAGGAAAAAATGATATACAATGATGTCTATTTACCTCCAAGAAGAGAACATATGTGTACATCCAATTTGGAACATTTAGTTACGGATAACAAACCGCTTGATGGAACTGATGGTAATCCTAAGCTTGTTAATAATTCATTTTTAGGAGATGTTCTTTTATCAGCAAAGTACGAAGCACAACGAACAAAGGAAGATTATGAACCAGTAAGTGATGAACAGAGTATATGTAGGGCTGTACGTTACAGTTTTGCAGATCTTGCAGACATTATTCGAGGAAGAGATATGTGGGATAAAGACGATGGCGCACAAAAAATGGAAAGAATTTTGAAAAGCATATTTAAAAATATTTACGAAACAATTGGTGATAAGAAGGGCAAATATACGAACACTGATGGTAAATATTTAGAATTACGTGAAGATTGGTGGGAAGCAAATAGAGCAAAAGTATGGGAAGCCATGAAATGTGCAATAAAAGGTTTGAATGTTACGTCATCCGACGGAAAATTAAGTGATCATTGTGGATATAGTGATCATACACCATTGGATGATTATATCCCACAAAAATTAAGATGGATGGCAGAATGGGCAGAATGGTATTGTAAAGTGCAGTCACAGGAATATGACAAGTTGAAGAAGAGTTGTGTTATGTGTATGCAGAAGGATAATGGTAAAAATTGTTGGAAACACAATAGTGAATGTGGTGTGTGCAAAGGAGCTTGTACAGCATATCAAGGGAAATTATTACCATGGGAATATCAATGGAATGTAATATCACATAAATACGAAACATTATACGAAAAAGCACGAATTGCTGCTGATAATGGTGGTCTTGATACTTCTAGTGGTGATATAGATCCAAAAGACAAAACTTTGGTTGAATTCTTATTCAATTTATACGTACAAAATGGTGGAAAAATTGGTACCATTGGTACCACTGGTGATAAGGATACACGTGATACAACTCCCACAGTGTATAGTACTGCTGCAGGATATATACATGAAGAAGCACATATTGGTGATTGCAAGAAACAAAAACAATTTTGTGAAAAAAAAAATGGTGCGAAGCCACCCAGTGGTGACCTAGAAGTCGACAACGAATATGCCTTTAGGGATAAACCAACTGATCATGATAAGGTGTGTGATTGTGAAAGTGGGGAGAAGTTGCAATACAAAAAGAAAGAAGGGATAGTACTAGAGGAGCCGTGCAATGTAGTGAAGACACTACTTAAAGATAAAAATGAAAAGAGTGATATAGGTCAGTGCATTCGAAAATATAAAGATGGAAATGAAAAATATCCTGTATGGGATTGTACAAGAAATAAGATTAAAATCGGAGAAGGTGCCTATATGCCTCCAAGAAGACAAAAGTTATGCGTAGACTTTTTAAAACAATTGAAAGACCAAACAGACGAAAAATTGAGAGATGCATTCATCAAATCTGCAGCAGCAGAAACTTTTTTGTCATGGCATAAATACAAAGAAGATACACAGAAAGAAAAAGCAACACACACAGCAGATAATGATTTGAACAAAGGAATAATTCCTGAAGATTTTATACGTCAAATGTATTATACATTTGGAGATTATAGAGATTTATGTATGAATAAAAATATAGGTAATGACGTGAGTAACGTAGAAAGTAAAATAGAAGGTGTTTTCTCAAAAGCTGATGGTACATCTTCTAGTAACCTATCACGCGAAGTATGGTGGAAAAAGCATGGTCCTAAAATATGGGAAGGAATGTTATGCGCCTTACCAGGTACTGAAAATTTCAAAAACAAAGCAGATTACAAAAATCCCCCAGAAGACTTTGCAAAACAACCACAATTTTTAAGATGGTAA
>AJ420411
ATGGGGAATGCAGCATCATCATTAGAGGGAGATGCTAAAAGCCCTATTATAAAAGAAAGTCACAAAAGTGCAAGAAATGTTTTGGAACGTTATGCCAAAAATATAAGACATCCATCAAAATATGCAAAAGAACATGTGGATTCGTTGAAAGGGGATTTGACGAAAGCAGAATTTCGTGGTGGTCCTTCTACGCCAGTAAATAAGCATAATTATTATTATCCATATCCATGTAATTTAGATCATAAGGAACATACTAATTTACGGTATGATGATGTGAATTTGAGACATCCTTGCCATGGTAGAGAACAAAACCGATTTGATGAAGATGAAGAATCTGAATGTGGAAATAAAATACGTAATTATAAAAGAAAAAATGATGCTATAGCCTGTGCGCCACCTAGAAGACGACATATGTGTGATAAAAACTTGGAAGCTCTAAATTATATAAATACCCAAAATATTCATGATTTATTGGGAAATGTACTAGTTACAGCAAAATACGAAGGTGAATCAATTGTTAATAATCATCCACATAAAGGAACTTCAGACGTTTGTACTGCTCTTGCACGAAGTTTTGCAGATATAGGTGATATTGTAAGAGGAATAGATATGTTTAAACCAAATGTCCATGACAAAGTAGAAAAGGGTCTCCGAGAGGTTTTCAAGAAAATACATGATGAAATGGAAGGTGAGGTAAAAAATTATTACAATCCTGATGGATCTGGAAATTATTATAAATTAAGAGAAGCATGGTGGGATGTGAATAGAAATAAAGTATGGGAAGCCATAACCTGTGGCGCACTACCTAAATCTGCATATTTCTTGCAATCAGAAGATAATAAACAATTATTTTTATATCCTAAATGCGGCCATAATAATAAGAATGATCTTCCTACCAATTTAGATTATGTTCCTCAATATTTACGTTGGTTCGACGAATGGGGAGAAGAGTTTTGCCGAAAAAGAAATATTAAATTGAAAAAGGTCAAGGACTCCTGTTGTAATGACAAAGAACGCTTATATTGTTGTCATGATGGATATGATTGTACGACAACTATTTGGAAAAAAGGTAGTTTGCATTTGGATAATAAGTGTACTGACTGTTTGACTAAATGCAAAGTTTTTGAAGTTTGGTTAGGGAATCAACAAGAAGCGTTTAAAAAACAAAAAGAAAAATATGAAAAAGAAATAGAATCATATGTATCGAACGATGCCAAATTTGTCAGTAATATTAATAGTGAATATTATAAACAATTTCATGACCAACTTAGGGATAAAAACCATAACAATCTTGACACTTTTTTAAATTTACTAAATGAAGGAAAGTATTGTAAAGAAAAATTAAAAGGAGAAAGTGATATTACTTTTACTAACAGTTCTGATGACAAAGGGATATTTTATCGTTCACAATATTGCCAAGTGTGTCCGGACTGCGGGGTCAAATGTGATGGTACAAAATACACACACAAATCAGATAATGATCGTGAATGTGTAAATAATGAAGACTATAAACCTCCAAGGGGTGTGAAGCCTACTAATATCACTGTCCTTTATAGTGGTAATGAACAAGGTGATATTACACAAAAATTAGAAGATTTTTGTAAAAGCTCAACTAATTACAAAGATAAAAATAATCAAAAATGGGAATGCTATTATAAGGATGAAAATATAAATAGATGTAAACTGGAACAAAATACTGAAATCAATAAGGATAATCCTAAAATAACATCATTTCATAATTTTTTTGAATTATGGGTTACATATTTATTAAGGGATACTATTAAGTGGAATGATAAACTTAAAACTTGTATAAATAATACAGCCACGCATTGTATTGATGAATGTAAAAGAAATTGCTTATGTTTTGACAGATGGGTTAAACAAAAAGAAGAAGAATGGAATAGTATAAAGAAACTGTTCACTAAAAAAAACAATGTGCCGCAACCATATTATACTAATATTAATAATCTTTTTGAAGGTTATTTTTTTAAAGTTATGGATAAACTAGACAAAAATGAAGCAAAATGGAAAGAACTTATGGAAAATATAAAAAAAAAAAAAAGTGAGTTTTCTAATTTGGAAAATAATAGGGACTATTTAGAGAATGCAATAGAACTCTTGTTAGATCACTTAAAAGAAACTGCCACGATATGTAAAGACAATAATACAAACGAAGCATGTGAAACATCCCATAATGCAACAACAAACCCGTGTGTTAAACCTCGTGAAGGCACGCAACCCACTAAAAATATAAAAGAAATAGCACAATACTTTAAAAGGAGTGCATACGAGGAAGCACGAAATCGTGGTCTTCATAAATTGAAAGGAAAGGCACACGAAGGTATATATAAACGTGGGGGTAGGAGAAAAGACTTCAAGGACAATTTATGTAGAATAATGATAAAACATTCTAATCGTAATCTTGGTTTTTCAAATGGACCATGTGATGGCAAAGGCACAGGTGATGGTATACAAACAAGATTTGTTGTAGGAACTGAATGGGAAGTGGATCCGGAACACATGCGTAAAGATCACGAAGATGTTATTATGCCTCCTAGAAGACGACATATATGTACATCCAATTTGGAACATTTACAAACGGATGATCACCCACTTAATGGTAATATTGTTGCTGATTTAGTTAATAATTCCTTTTTGGGGGATGTTCTTCTATCAGCAAAATATGAAGCAAAAAAGATAATTCAAATGTATAAAGAAAAGAATAACCTAAAGGGCCCCAAAGAAGTAACTGACCCAAAACACCAAGCAACTATCTGTCGAGCTATACGTTACAGTTTTGCAGATATAGGTGATATAATTCGAGGAAGAGATCTCTGGGAAAGAAACGGTGACATGGTAAAGCTGCAAGGACATTTGGAAACTGTTTTTGGTAATATATATAAGTCACTCAAAGGAAAAGGAAATGATAAATATAATGATGATGCCCCCAAATATTTAAAATTGAGGGAAGATTGGTGGGAAGCTAATAGAGCGAAAGTATGGGAAGCCATGAAATGTGATATAAAATATTTGAAGGATAAATCGAGACCCCAATCAACACAAAGTAGTTATTGCGGATATAGTGATCATACACCATTGGATGATTATATCCCACAAAAATTAAGATGGATGACCGAATGGGCAGAATGGTACTGCAAGGTGCAGAAAAAGGAGTATGATAAGTTGAAGGAGAAGTGTAAGGAGTGTAAGGATAAGTATAATGGTCAAGGCTGTACGAAAGAGAGTGGTACATGTTGTACGAAGTGCACAGATGCTTGTAATGAATATAATGATATAATAGGATTATGGAAAGAACAATGGAATATAATATCAGATAAATACAAAGAATTACATGAACAAGCACAAATGTCTGTTAGTAATAGTGGTATTGAAGCTTCCAGTGCTGCCAAAAATCATATAGACAGGAATGTTATTGAATTTTTGTCGGAATTATACCAACAAGATGGTGGCAAAAGTAATAAAAGTGGTACTAGTGATCAAAGTACTGTCATTGGTACTAACACCAGGTATGAAAATGTTGGAGCATATCTCCATGATACAGGAAATTTTGATGATTGTCAGTTACAAAATGAGTTTTGTGATGAAAAAAGTGATGGTAAGGATAAGGAAAAATATGCCTTTAGGGATACACCAAATGACCATGATGTGGCGTGTGCTTGTAACGAACGGGATAAGATACAACCACCAAAGGAGAAAAAAAAAGAAGCGTGTGCAATAGTGGGAGAACTACTTAAGGGAAACAATGGAACGACAAAAGTAGGTGAATGCAATGTCAAAACGGAAGGGGAATACCCTGAATGGGAGTGTGAGAAAAAAATTCAAAATATTCATAAAGGTGCTTGTATGCCTCCAAGAAGACCTAAGTTATGCGTACACTTTTTAAAAGAATTGAAAGTTGAAACAGTCGAAAAATTGAGAGAAGCATTCATCCAATGTTCTGCAGCAGAAACTTTTCTATTATGGAAAAAATACAAAGAGGATAACAATGGTGGTGAAGATCTACAAAACCAATTAGAAAGTGGAATAATCCCTGACGATTTTAAGCGCCAAATGTTCTACACATTTGGTGATTATAGAGATTTATGTTTAGGAAAGGATATAGGTAGTGATGTTGGTAACGTGAATCAGAAAATAAATTCTGCTTTAAAAAGAATAGGCCAATCAGATGAAGATAAACGTAAAAATTGGTGGAATGGAATTAAAGAAGATGTTTGGAAAGGGATGGTTTGTGGATTATCACATGATGTCAGTGGAAATCACAAGGAAATAGTGCGCAAAAAAATCATGGAAGACCCCCAAAACAACAAATACCAATACAACAGTGTCAAATATACTGATGAACCCAGTGGCACCAAATTAAGCGAGTTCGCCAAAGTACCCCAATTTTTACGATGGCTAACCGAATGGTACGATGACTATTGTCATACACGACAAAAATATTTGAAGGAGGTGGAGAGTACGTGTAAGTCAAATGACCAATTGAAGTGTGATACAGAATGTAATAAGAAATGCGAGGACTACGAAAAATATATGAAAAAAGAAAAAAAAGAGTGGATTCTACAAGATAAATATTACAAGGATGAACGCGACAAAAAAAGATTCAATAGACAACACATTGGTGTAATGGTTAAAGACTATACTGGAACGAATGCAACAGATTACTTGAAAAGGAAATTTACTGCTAGTTGTGGTGATAAGCCTGGAGGTTCCTCTGTGGTACAAAGAAATATACAAATGTTAGAAAAACAGGCTTACTATGATGCCGACAAACATTGTGGGTGCACAAAATTTATTGAAAATGACGACAAATATACTAACATTTCGAGTAAAGATAATTGCAAAGGATTAGTAAAGGAGGCAAACACAGGTGCTATTAAGTGGCAAAACAAAGGTCCTAATAACTACAATAATTTGAAAGAATTGACTGAAGATATGCTTTTTCCTTCTCGTCGACTACGTATATGTTTTCATGCATTGGATGGCAATTATACAGATCCAGAAGTTAAAGATGAAAATGGGTTGCGAAAAAGATTGATGGAAGTGGCGGCAACGGAAGGGTACAATTTGGGTCAATACTACAAAGAAAAAAAAGAAAAAGAAAAAAAAACAAAGGAAGAAGCAGATAAATATTCTTATGATGTCCAACCTTGTAGTGCTATGAAATATAGCTTTTATGATATAAGAGATATAATTATAGGATATGATAACTTAGAAGAAGATAAACAGGACATCGAGAAAAATATGAAGAAAATATTTAGCAAAAATAGGACATCAGTTGTCAAAGAAAGTGATAGTAGTACAGGAAATCCCGGTAGTAGTGTGAGAACAGAATTTTGGAATAAGAACAAAGAATGTGTGTGGAACGCAATGAAATGTGGGTACAAAAAAGGACATGGTGACTACAATTTACCTAAGGAATGTGAAGAAGTACCAGACGATGAACCAATTGGATCGAATCGCGATCAAGGTACTGCGTATCAGTTTCTTCGATGGTTCACTGAATGGGGAGAAGATTTTTGCAAACATAAAAAAAAGGAATTGCAGAAATTGGTAGGGGCGTGTAATGATTATACTTGTGCTGATAATAAAGATAAAAGAAAGAAATGTACAGATGCGTGTACACAATATAAAAAATTTATTAGTGAGTGGAAACCACAGTATGAAAAACAAATCAAAAAATATGGTGAGAATAACGACGAAATATATTCCGAGAATCCTGTGGCAAAAGGTGCAAAGGACGCTCGCGACTATTTAGACAAACAATTACAAAAATTTTGTGAAAATAAAAGTGAAGATTGTGAATATAGGTGTATGAAAGACGTGTCCACGCAGTCATTAACTGATGGTAATAGTCAAAATATGCCCGCATCATTAGACGATGAACCAAAAGAAGTTGAAGGAAAGTGTAATTGTCAAGTGCCAACTGGTCGACCACGTGCACGACGGGAAACACCGTCACCAGGGGCACCACTGACAGCAAAAGCAACGACATCGGAAAAAGAAGCGAAGAGAGCGCCGTCGACAAAACCGCCGAAAAAAGTGGAAAAGCCAAGAACAGAAATACAATCACCAGCACGAAAACGAACCCGACGAGCAGCACAACAAACACGAACACAACCCGTACGAGAAGCACCACAAGCACGAACATCAACATCAACACCACCTGATGTGGCCACAATGGTAAAGGACATTCTTTCGAGGGAACCAGACAAGGGTGGAATAGAGGGTTGTAATCCAAAAACTAATGGCAAATATCCTAAATGGGAGTGTAATGTATGTAAGTCTAAAGAAAATGCCGCATGTATGCCTCCTAGAAGAAAAAAAATATGTATAAATAATATACAATATTTAAATAATAAAACTGAAAAGAAGCCTGAGAAGGATATAAAGAATGCTTTTATTAAATGTGCAGCAATAGAAATATATTTTTGGTGGTTAAAATATAAACTTGATAATCCTACAGCAGAAAATGAATTAAAAAATGGAAGAATTCCAGATGAATTTAAAAGAATAATGTATTACACATATGGTGATTATAAAGATATGTTTTTTGGAACTGATATTACTAATGAAAGCAAAATTATAACTATAAATAATAATGTAACAACCATTCTCAAAAATGAAAATAATAAGAAAAAACAGGATAAAAGAACAAAAGATGAAGAATTACTTAAAAACTTTTGGGAGGAAAATAAAAAATTAATTTGGGAAGGAATGATATATGGATTAACTCATCACCTTACAGACGAAACCGAAAAAAAAAAAATCACAGATAATTCTGAGTACACGGACATTAACAAACTGTCCCCTTCCCTTGAAGAGTTTGCAAAAAGGCCCCAATTTTTGAGATGGTTCACAGAATGGGCAGAAGAATTTTGTAATAAGAGGAAGAAACAGTTGGAGAATTTAAAAGAGAAATGTCCAGATTATACGTGTAGTGTCGATAGTACGAAACACGAATGTGAAGATTCGTGCAAGAAATACCAAACATTTATTAAACAGTGGAAAACTCAATATGAAAAGCAAAGAGGAAAGTTCAAAAACGATAAAGACACCGATAAATATAAGGATTATCCTATTGAAAGTTACATAGATAATGCAACAGATGCTCATGAATATTTACACAGACAATTAAAAGAACTTTGTGGAAATAACGATTGTTCTTGTATGGAAAAACCTTCTTCACAACTACCAAAAACAAAATCAACATCAGAACCTCCTAACAGTAATGATATGCCTGCATCGTTGGACGAAGTACCTGAAGGTTATGAAAATAAATGTGATTGTAAATTACAGAAAATGGAAAAACCCGATCCTTCATTAAATTGTATAGATAAAAGTGCATTTCAATTATATGCAAAAGCAAAAAATGATTTACATGGTATGAAAGATAAATTAAAAGGGAAGAATCCAAACGATATATACGAAGAAGCAACTAACGGTACAAATGGTATTAATATTATCTGTAAAATTAATGAAAAGATTTCTAAACAAAACAATGCATGTAAAAATAATGAAAATCCTTTTGATCATATAGACAAATGGGACTGTAAAGAACGAACAAATAGAGTGGACACTGAAAATATATGTATTCCTCCAAGAAGGAAATATATGTGCACAAATCCATTAGAAAATTTAGGGGCAAAAAAAAGTACTTTAGATATATTGTTCAGAAAATTATTGCGTACAGCAGCATATGAAGGAAAACATATAAAGGACTCATGGGATTATACAAAAAATCCTAAGAAAAGAAACCAACTATGTGATGCTATGAAATACAGTTTTGCCGATTTAGCAGATATAATTAGAGGTACAGATATATATAAAGGTCCAATTGGTGCTAATGAAGTTGAAACGAAATTAAGAGCAATTTTTGAAAACATATATAAAAAATGGAAAACAGAAAATAAAGGAATAAATAAATACCACGATATACAATCCTTTCGTTTTGCCTGGTGGGATGCTAATAGAGAATATGTTTGGAAAGCAATGACATGTGATGCACCAGAAGATTCTATGCTTTTTAAAAAACTAGAAAATGGGGAAATTCCTAATTTAATTTTGTCACAACATAAATGTGGGTATAACGACCATCCACCTGTTGATGATTATATACCTCAACGTTTAAGATGGATGAAGGAATGGGGAGAATATGTTTGCAAAATATTAAATGAAAAAGTGAATGATATGAAGAACGATTGTGAAAAATGTAAACTAAATGATAAAAAATGTTCAGATAATGATGATGGTATTAAATGTAGAAGTTGTAAAGAAAAATGTAAAGAATATACTAAACTTATACACAATCTGAAATCACAATTTAATATACAAAAAAAAAAATACAATGAATTATATACAAAAATACAAAATAATAGAAGGGGTTTTATAAATGATAATGATAAAAATGTTATTGAATTTTTTGAAAAAGTAAAAATGATTAATAACTGTAATGTGGGAACACCTGATAAATATCTTGATAAAGCTATTCATTGTATCCATTATAATTTTACTCAAAATGGAATAAAAAGTAAGCCATATGCCTTCAACAATCATCCAGAAAAGTATAAAAGTCATTGCTCTTGTACAATTACACATCATCCATTGGATAAATGTCCTAATTATAAAACAAATGCATATTGCAAAACCATTAGACATATTAATCCGTGTATAACAAAAAATTTTGATAATAATTTGGAAACGTGGACTGGATTCGTTGTGGATAATAAAAAAGACAAAAATAAGGGTGTACTTGTACCTCCAAGAAGAAGACATTTATGTACAAGAAAATTAACTGGAAATAGATATCGTATAAATGAAAAAGATAATTTGAAACAAAATCTTATTGATTCTGCTTTTAGTCACGGAATGCTTTTAGGAAAAACATTTAACGATTATACCAATCAAGGTATGGAATCTATGAAATATAGTTTTGCTGATTATGCAGATATAATTAAAGGTACAGATATGATAGGAGGTTCAAATATTGATGATTTCAATAAGGATTTAAAACAAATGTTTCCTGAAAATAATAGTGAGAATATAGGAAAAACTACTATTAGTCGTGAACAGTGGTGGGAAGAAAATAAAAAACATGTATGGAACGCTATGTTATGTGGGTATCAAAAAGGTAAAAAGAATAATGGAGAAATGGATAAAAATTGGTGTAATGTACCTACTGAAGATGGAACTGATCAATTCTTAAGATGGTTAATTGAATGGGCAATGCAAGCATGTAAGGTAAAGAATCATGTAAGGGATTCATTAAAAACAAAATGTCGTTGTTCAAAGGAAGATAATTTTGAAGCGTCAGAATTATTAAGACAACCTGGATGTCAGAATGATATTAGAAAATATATTAGCTTGAATATATTGATAAAAAATTCAATGGAAAATCTAAATATAAAATATAAACAATTAAAAGATCAACCTTCAGGTAATATAGACAATAAACCATCAGAAGAAAATGTTCAGTCATATATAAAATCAAAATATTCTGAATGCGATTTGGAGTTAAATGATATAAATGAAATAGATACAGGAACAAAAAATAATGAAAATAATGAATTCAAAGTACTAAAAAAATTATATCCTGGTTTATATTTTGTTGAAGATGAAACACACAAAAATCATGTACTAGATGGAAATATAAAAGAAGAAGAGCAAACAGTTCGTCCTAAAGTACTCTATTTCTTTACACCCCATGTAGATTTTTCATATCAAAGACTTTTTCTCCCAACATACCGAGTAGAAAAATATGATCCTAAAAATGATATATTGAAAAGTAGTATCTCTGTTGTTATTGTATCGGCGTTAGGTTTGATAGCGCTTCTTTTCATGAAGTAA
>AY028643
ATGGTGGGTGCAAAGGCTGCTGGACCAGGTTCTGGTGAAACTGCCAAAGAATTATTGGATCGTATAGGGGAAGAGGTTTACGAAAAAGCTCATGAAGATGCTCTAAAAGGATCCATGGGATTGAAAGGAACTTTGTCACAAGCAATATTTGAGAAAGCTCCAGAGGGCAAACAAACATCAGAAGATCCATGCGACCTTAATCATGAATATCATACTACTGTTACCAGTGGTTATGATAAAGAAAATCCTTGTAAGGATAGACCAGAAGTTCGATTTTCTTACACAGAAGGAGCAGAATGTGATAAGAGCAAAATAAGAGGTAGTAATAGTAATAAGGATGGAGCCTGCGCGCCGTTCAGACGATTACATCTATGTGATCAACATTTAGAACATATTAAACATGATAAAATAACAAGACATAACTTGTTGGCAGATGTGTGCGAGGCAGCAAAATTTGAAGCAGAGTCATTAGAAAAATATCGTGGACAATATCAACTAAATAATTCTGATGTCAATATCAATATATGTACTGAGTTAGCACGAAGTTTTGCAGATATAGGAGATATTGTAAGAGGAAAAGATCTTTTCCTTGGTAATACATATGAAAGTGCACAAAGAATAATATTAGAAAATAAGTTGAAAGAAATTTTCCAGAAAATACATAGTGACGTGACGAAGGGAGGGACGAATGGGGAGCTAAAAAAACGCTACGAAAAAGACGGTCAAAATTTTTATCAATTACGAGAAGATTGGTGGACTGCTAATCGAGAAACAGTGTGGTATGCCATCACTTGTGGTGCAGGAACTAGTGATAAATATTTTCGAAATACATGTTCTAATGATAAAGCGGGGACCAGTGGAAAATGCCGGTGTAACGACAACCAGGTCCCCACATATTTTGACTACGTGCCGCAGTATCTTCGCTGGTTCGAGGAATGGGCAGAAGACTTTTGTAGATTAAGGAAACATAAATTAGAAAATGCTAAAAACAAATGTCGTAAACCAAATGGTGTAGAAAAATATTGCGATCTTAATAGGTATGATTGTGAAAAAACAGCTAGTGGAAAACATGATTTTTTTGAAGATGATGTTTGTAAAGATTGTCAGTATTCGTGCGCTCCTTTTGTGGACTGGATAGATAACCAAAAACTAGAATTTCTAAAACAAAGAAACAAATACGAAAAAGAAATGCAAAAATATACAAACGGAACAAAAAATTCTAAGAGGAAAAAACCTGGTGCAGGTAAAAGTAATTATGATGGATATGAAAAAAGATTTTATAACATACTTGAAGGTGGCTATAATAATGTCGATAAATTTTTAGATTTATTAAATGATGAAACAACATGCAAAAAAAATAATGAAATAGAAGAAGGAGGACAAATTAATTTTAAAAACGTAAATAGTGGTAAAAATAGTGATGACGATGATAGTAATAAAACATTTTGTCGTACAACATATTGCCAAGCATGTCCGTGGTGCGGGGCGGAAGAGGATAATAGTAGAAGTGGAAAATGGAAAGCTAAAAACGATGCGGACTGTGGAAAGAAAAAGGATTACGATCCTGAAAAAACTACCACTATAGAAATACTTACCGGTGATACAAGAAAAAGTGATATGGTACAAAAATATAAAAAGTTTTGTACTAGTGCAACTGGTGCAACTGGTGCACCTGATACTGCAACTGGTGGTGAAAATGGTAAAAAGGGTGCATCTGGTAAAAACGGTGATAATATAACGGAAACATGGACATGTTATTATTATAAAAAAAATGGAAAGGATGTTGTCAAGAAGGACATTAATTTTTGTGTACTGCAAGATGGAAAACAGCATACGAAGGAACAAAAGGTTACGTCTTATAATGTTTTTTTTTGGAAGTGGGTTTATGATATGTTAATTCATTCTATTAAATGGAGAAACGAACTTAGGAGTTGTATAAATAATGCCAAATCACAAAATTGTAAAAACAATAAGAAATGTAATAGTGATTGTGGTTGTTTTAAAGAATGGATTGAACAAAAAAGAAAAGAATGGGACAAAATAAAAGACCATTTTAAAACGCAAGATTTTGGCATCCCAGGAGGACCTCTTGGCCAATTTGATTACGATTTTGTTCTTAAATTTGTTTTGGACAAAAAGGAACTTTTGCAAAATATTAAAGATACTCATGCGGATGCAAAGGACATAGGTAGAATTGAGAAAATGTTGGAACAAGCAGGTGTTGATGCTAGTGGCAGTGGTGGTGGTGGTAACGGTGCCAAGGGCAAACATAATACTAAAATTGATAAATTTCTCCAAGAGGAAGAACAATTTGCCGAAACATGCAAACAAACTCAAGATAATTGCCCAAAAAAACCAACAAAAGTCAGAAATCCATGTTATGGCAACAATACATACGACGCGCTTGCGGAGAAGGTGGCGCAAATATTACAGGGGGAGGCACAAACACAATTGATTAATCATCGTAGTAAAAGTAGTTTGAAAGGTGATCCAGAACAAGGTCACTATAATGGTAACGGTAACAAAAGTGTGTTGAAGGACGTATGTAAAATAACGAACCAATATTCCAATGCTGGAAAGAATAAATCAAATGATCCATGTAATGGAAAAAATGAAAACAGGTTTAATATAGGAGAAAAATGGAAAAATGGGGGCGAGGTAAAAATGTCAGACACTCACTCCTATATGCCTCCACGAAGAGAACATTTTTGTACTTCGAATTTGGAACATTTACATAAAGATAAAGGCGGACGATTTGAACAAGTTCCAGATAATAAAGCTACCCACTCATTATTAGGTGATGTTTTGATCGCAGCGAAAAAAGAAGCAGAAAAAATAAAGGAACTGTATGAAAAAAATAAGGACCAAAGTGGCAAAAATGCCAAAAATGGCCTAAATAATGAGAAAACTGTATGTCGTGCTATACGTTACAGTTTTGCTGATATAGGAGATATAATTAAAGGAACAGATTTATGGGATCAAAATAAGGGAGAAACAGATACACAAAGTAATTTGGTAACAATATTTGGTAAAATTAAAGGCACACTTAACGACACCTCCAAATATAACGACGGCAAACATTTAGAATTACGTAAAGATTGGTGGGAAGCTAATAGAGCCAAAGTATGGGAAGCCATGAAATGTGCAACAAAAGATATCCCAGATATGAAATGTAATGGTATCCCAATAGAAGATTACATACCCCAAAGGCTTCGCTGGATGACCGAATGGGCTGAATGGTTCTGTAAAGCGCAATCACAGGAGTATGATAAGTTAGAGACGCAGTGTGGTATTTGTAAGGGTAAGGTTCAAGGTTGTACGAGTGGTGATGGTAAATGTGAGAAATGCGAAGCAGCATGTGAAGCATATAAAACGAAAATAGATACATGGAAACAACAATGGGACAAAATGGAACTGAAATACATACTATTATACGCAAATGCAAAAACTACTTCTACTAATGCTGGCCGTACTGTTCTTGGTGATGCCAGTCCCGACTATCAACAAATGTTAGATTTCTTCAAAAAATTACAAAAAGAAATTAAAAACAGTGCTTTGAATCGTACAAAACGCTCAATCGATGGTACTAATAACGACCCCATTTTCACCTCTCCCTATAGTTCCGCTGAAGGTTACATACACCAAGAACTCCCACATACGCAATGCGACGTACAAAAATATTTTTGTAATACTAACGGCAACAAGGAGAAGTATGCCTTTCGTCACCAACCACATGATTATGATGAGGCGTGTGCTTGCAGGCCACCATCAACACCCGAAAGTCCCGCTCGTAATCTACCTGCTGCAGATGGCGGCAAAGTCGAGGAGGAAGCCGAGGAAGAGGAAGAGGAAGAGGAAGACGTCGAAGATGATGACGACGACGACGAAGACGAAGAGGAGGAGGAAGAGGATCCGCAATGTAAAACAGTGAATGATATACTTAGCACAGATGATAGAACGAAACAAGTAGGACAATGTAATGCAAAAATAAAAAATATAAACGAAAGTTATCCCGATTGGACATGTGTGAACAGTAAGTTTGAAAACAACGAATATGGACCATGTATGCCTCCAAGAAGACAAAAACTATGCTTATATTATTTAAAAGAATTGGGTGAAAATGACGATGAACAGAAATTTAAAGACGCTTTTATTAAAACTGCAGCAGCAGAAACTTTTCTTTCATGGCAATATTATAAGAGTAAAAATAGTATGGACATCAAAAAATTACAAAGTGGAGAGATCCCTGAAGAATTCTTGCGATCCATGTACTTTACATATGGAGATTATAGAGATATATGTTTGAATACAGACATTTCGAAAAAAGAGGGTGATGTGAGTGATGCAAAAGGAAAAATAGATGCGTATTTTAACAAATACACCGATACAAATCGCACAAAATGGTGGGATACAAACGGTCCTGAGATATGGGAAGGAATGTTATGCGCCCTAACACATGGAGTCACAAATACCGATAACAAAAGAAAAATCAAAACCGACTACTCATACAAGGAACTACAATCCAAAAACGTCACCACACCCCTTGAGAAATTTGCAGAAAGACCCCAGTTTTTACGATGGTTTATTGAATGGGGAGACGACTTTTGCCGAGAACAGAAAAAGAAGTATAACGAGTTGAAGGAAAAGTGTAACAAATGTTGTAATAATGGTAATGTAACTAGTGATGAATGTAAGACAAAATGTGTTGAATGTCAAAAAAAGTGCGAAGAATATAAAGGTTTCATTACAGAATGGCAAGAGAATTGGAATAAACAAAAAAATAAATATGAAACATTATACACACAAGTAAAAAGTACCAGTCGTAGTACTATTAGTAGTAGTGATCCGATTGAAACTAAACTTCTAAAATATTTAAATGAACTTAAGGATCCATATGGCAATAGTAACATATATTCTAAAGCTGCAGGATATATCAAAAAAGAAGGATATATTGAAGGTTGTAATGTAAGTAAACAAAATAATTTCGACGAAAATAAGAATGGTGGTAATGACGAGAAATATGCTTTTAAGGAACCGCCAAAAGAATATGAAAAAGCATGTAAATGTAACGAGAATACGCCACCGTCACCACCAGAACTACCAGGACCACCGGCAACAGATACGTCAGTGGATGTGTGCGAAACAGTGAAAAGCGCACTTACCATCGAAAACCTCAAAGAAGCCTGTCCAACCAAATATGGAAGTAAAGCACCCACAAGTTGGAAGTGTATACCAAGTGGTGAAAAAAGTGGTGCTGGTGCCACCACTGAACGTAGTCGTGACGCCGACGGTGCCCCTAGTGGTAGTAGTGAAAAAGGTTCCATTTGTGTGCCACCCAGGAGGCGACGATTATATGTGGGGAAATTGGAACAGTGGGCGGAAAAGACACAGTCGTCACAGGCAGAAGGTAGTAGTGCGACAACACAGGAAGGTCAAGTCAAAGTAAATAATAAAGACGGGGCATCAAGTAGTTCTAGTGATAGTAATAGTGTTCAAACCACTTTAAACGCCGCGTCGTCGACCTCGACGACAGAGTCGTCTCAGCTCCTCCGCCAGGCGTTTATCCAGTCCGCTGCAATAGAGACTTTTTTCTTATGGCATAGATATAAAAAGGAGAAAGAAAAGGAAAAAGAGAGACGAAGAAAAAAAAAAAAAGAACAACATGGATCAACATTCGGAACCCTCGAAGGTCTTAGCGTCGACGGTGAAGAGGAGGAACAGCCCCCCCAAGAGGAATTACAAAGTGGCAAAATACCTTATGGTTTCTTGCGTCAGATGTTTTATACATTAGCAGACTACAAAGACATATTATACAGTGGTAGTAATGACAACCTCAAACATATTGTTCTGGAAGCAAGTGGTACTAAGGAGGAGAAGGGGGACATGCAAAAAATACAAGATAAAATAAAAAAAACTTTAAACGGTGACAACAACCAAGAAAGTGGCCACCCCCCATCTCCTAGTGAGAAAAATAGTGTCACAACCCCTCAAACCTGGTGGAATGCACACGCCCCTTCCATTTGGCATGGAATGATACGTGCTCTAACACACAAAGAAAGTGACGCTACCATCGCTGGAGGTGGCAAAATAGAACAGAATACACAACTGAAAAATGCACTTTTGGATGACACCAAGAACAAACCCAAAGACAACTACAAATACGACAAAGTAAAACTCGACGAAAATAGTGGTACCAGCCCCAAACCCGCTGGTGTCAATGAGGCCCCCCCCAAATTGACAGAATTTGTGGAAAGACCCCCATATTTTAGATGGTTAGAAGAATGGGGAGAGAGTTTTTGTCGAAAACAAAAACACAAATTGGAAATAATTAGGGTGGATTGTCGTGGAGAAGATGAAGATAAACATTGTAGTGGTTATGGGGAAAATTGTGACGATAATCTTATTGCCGATCCTAGTATTTTTCCGGATTTGAATTGTCCAGGTTGTGCCAAACATTGTAGTTCTTATAAAAAGTGGATACAAAGAAAAAAAATCGAATTTACTCAACAAGATAATGCATATAATAATCAAAAAGTAAATTGCGAAAAGGAAAGTAAGGGTGGTGGTAATGGAGTTTGTGGAAAACTAGAAGAGAACGCTGCAAAATTTTTACAAAAGTTAGGACCATGTTCTAAAAATAATAAGGATAATGGAGACGGTACAATAAATTTTAAGGAACCAGACGTAACATTTAAACCTGCAGATAATTGTAAACCATGTTCTGAATTTAAAATAGATTGTACAAAAGCTAAATGTACTGGTGATGAGGAAAAAAGGAAGTGCAATGTTAAAAATGAAACGGTTATTAGGGCAACAGATATTAAAGATGACAAAAATGGTAATGAAAATATAAATATGGTTGTGAGTGATACCAGTAAAAAAGGAGATCAAGATGATTTAAGGGTTTGTAGAGATGCAGGTATATTTAAAGGTATTAGAAAAGATGAATGGATATGTGGTAATGTATGTGGTTATAATGTATGTAAACCGGTAAAAGTTAATGGGCAAAGCGGTGATGGGAATCAAATAATAATAATTAAAGCATTCTTTAAAATATGGCTAGCATATTTTTTAGAGGATTATAATAAAATTAAAAAAAAATTAAAGTCATGTACGAAAAGTAGTGATGCAACTCCATGTATAAAAGGTTGTGCATTAGAATGGTTAAAGAAGAAAACGACAGAATGGAAAAATCTAAAAAACCTTTACCTTCAACAATATGAAAATAAAAGTTCAGATAAATCTTTTTTAGTGAAAACTATTTTGGAGGAATTTAAGGATCGACCTGAATTTCAAAACGCTATAAAACCTTGTAAAGAATTAGAAAAGTTCGAGAGTTTTTGTGGTCTTAATGGCGCTGATAACTCAAAAAAGAGTAAAGATGGTAAAGAAAGAGATCTTGTTCTATGTTTAATTGAAAAGCTTGGTGAAAAAGCAGAAAAGTGTGCAGAGAACGACGCCCAAAATGGTGTCCAATCCTGTACCCAAACCACCACAGACCCCCCCACACTTGAGGATGAAGACTTACTCCTTGAAGAAGAAGAAAATACAGTGAAAGCGCCAGAAATTTGTGGAGAAATGAAAGAGGAAACAAAAGACAAAGAAGAAGGCGAATGTAAAGCAGCATCCCCTGTTGTACCCGAAAGTAGTGGAACAGAAGGCACTAATGGCGAAAATGAAGACGAAAAACCTAAAGGAGAAGAAGGTGGCACAGCGCAAGAAACCGAACAAACCAATGTCATTAAGCCCCGAAAAGGAAGCATCAACAACACCGAAAAAACCGGCATCAAAAAAGAGGAAAACCTGTCACCCCCCTCAAATGTGTTGGAGCACCCCGCTGTCATACCCGCCCTGGTGACATCCACCCTCGCCTGGAGCGTTGGCATCGGTTTTGCTGCATTCACTTATTTTTTTCTAAAAAAGAAGACTAAAAGTAGTGTTGGAGATTTATTTTCTACTATTGATCTTTTGTAA
>DD2var01a
ATGGTGGAGTTAGCAAAAATGGGGCCCAAGGAGGCTGCAGGTGGGGATGATATTGAGGATGAAAGTGCCAAACATATGTTTGATAGGATAGGAAAAGATGTGTACGATAAAGTAAAAGAGGAAGCTAAAGAACGTGGTAAAGGCTTGCAAGGACGTTTGTCAGAAGCAAAATTTGAGAAAAATGAAAGCGATCCACAAACACCAGAAGATCCATGCGATCTTGATCATAAATATCATACAAATGTAACTACTAATGTAATTAATCCGTGCGCTGATAGATCTGACGTGCGTTTTTCCGATGAATATGGAGGTCAATGTACACATAATAGAATAAAAGATAGTCAACAGGGTGATAATAAAGGTGCATGTGCTCCATATAGGCGATTGCATGTATGCGATCAAAATTTAGAACAGATAGAGCCTATAAAAATAACAAATACTCATAATTTATTGGTAGATGTGTGTATGGCAGCAAAATTTGAAGGACAATCAATAACACAAGATTATCCAAAATATCAAGCAACATATGGTGATTCTCCTTCTCAAATATGTACTATGCTGGCACGAAGTTTTGCGGACATAGGGGACATTGTCAGAGGAAGAGATTTGTATTTAGGTAATCCACAAGAAATAAAACAAAGACAACAATTAGAAAATAATTTGAAAACAATTTTCGGGAAAATATATGAAAAATTGAATGGCGCAGAAGCACGCTACGGAAATGATCCGGAATTTTTTAAATTACGAGAAGATTGGTGGACTGCTAATCGAGAAACAGTATGGAAAGCCATCACATGTAACGCTTGGGGTAATACATATTTTCATGCAACGTGCAATAGAGGAGAACGAACTAAAGGTTACTGCCGGTGTAACGACGACCAAGTTCCCACATATTTTGATTATGTGCCGCAGTATCTTCGCTGGTTCGAGGAATGGGCAGAAGATTTTTGTAGGAAAAAAAATAAAAAAATAAAAGATGTTAAAAGAAATTGTCGTGGAAAAGATAAAGAGGATAAGGATCGATATTGTAGCCGTAATGGCTACGATTGCGAAAAAACTAAACGAGCGATTGGTAAGTTGCGTTATGGTAAGCAATGCATTAGCTGTTTGTATGCATGTAATCCTTACGTTGATTGGATAAATAACCAAAAAGAACAATTTGACAAACAGAAAAAAAAATATGATGAAGAAATAAAAAAATATGAAAATGGAGCATCAGGTGGTAGTAGGCAAAAACGGGATGCAGGTGGTACAACTACTACTAATTATGATGGATATGAAAAAAAATTTTATGACGAACTTAATAAAAGTGAATATAGAACCGTTGATAAATTTTTGGAAAAATTAAGTAATGAAGAAATATGCACAAAAGTTAAAGACGAAGAAGGAGGAACAATTGATTTTAAAAACGTTAATAGTGATAGTACTAGTGGTGCTAGTGGCACTAATGTTGAAAGTCAAGGAACATTTTATCGTTCAAAATATTGCCAACCCTGCCCTTATTGTGGAGTGAAAAAGGTAAATAATGGTGGTAGTAGTAATGAATGGGAAGAGAAAAATAATGGCAAGTGCAAGAGTGGAAAACTTTATGAGCCTAAACCCGACAAAGAAGGTACTACTATTACAATCCTTAAAAGTGGTAAAGGACATGATGATATTGAAGAAAAATTAAACAAATTTTGTGATGAAAAAAATGGTGATACAATAAATAGTGGTGGTAGTGGTACGGGTGGTAGTGGTGGTGGTAACAGTGGTAGACAGGAATTGTATGAAGAATGGAAATGTTATAAAGGTGAAGATGTAGTGAAAGTTGGACACGATGAGGATGACGAGGAGGATTATGAAAATGTAAAAAATGCAGGCGGATTATGTATATTAAAAAACCAAAAAAAGAATAAAGAAGAAGGTGGAAATACGTCTGAAAAGGAGCCTGATGAAATCCAAAAGACATTCAATCCTTTTTTTTACTATTGGGTTGCACATATGTTAAAAGATTCCATACATTGGAAAAAAAAACTTCAGAGATGTTTACAAAATGGTAACAGAATAAAATGTGGAAACAATAAATGTAATAATGATTGTGAATGTTTTAAAAGATGGATTACACAAAAAAAAGACGAATGGGGGAAAATAGTACAACATTTTAAAACGCAAAATATTAAAGGTAGAGGAGGTAGTGACAATACGGCAGAATTAATCCCATTTGATCACGATTATGTTCTTCAATACAATTTGCAAGAAGAATTTTTGAAAGGCGATTCCGAAGACGCTTCCGAAGAAAAATCCGAAAATAGTCTGGATGCAGAGGAGGCAGAGGAACTAAAACACCTTCGCGAAATCATTGAAAGTGAAGACAATAATCAAGAAGCATCTGTTGGTGGTGGCGTCACTGAACAAAAAAATATAATGGATAAATTGCTCAACTACGAAAAAGACGAAGCCGATTTATGCCTAGAAATTCACGAAGATGAGGAAGAGGAAAAAGAAAAAGGAGACGGAAACGAATGTATCGAAGAGGGCGAAAATTTTCGTTATAATCCATGTAGTGGCGAAAGTGGTAACAAACGATACCCCGTTCTTGCGAACAAAGTAGCGTATCAAATGCATCACAAGGCAAAGACACAATTGGCTAGTCGTGCTGGTAGAAGTGCGTTGAGAGGTGATATATCCTTAGCGCAATTTAAAAATGGTCGTAACGGAAGTACATTGAAAGGACAAATTTGCAAAATTAACGAAAACTATTCCAATGATAGTCGTGGTAATAGTGGTGGACCATGTACAGGCAAAGATGGAGATCACGGAGGTGTGCGCATGAGAATAGGAACGGAATGGTCAAATATTGAAGGAAAAAAACAAACGTCATACAAAAACGTCTTTTTACCTCCCCGACGAGAACACATGTGTACATCCAATTTAGAAAATTTAGATGTTGGTAGTGTCACTAAAAATGATAAGGCTAGCCACTCATTATTGGGAGATGTTCAGCTCGCAGCAAAAACTGATGCAGCTGAGATAATAAAACGCTATAAAGATCAAAATAATATACAACTAACTGATCCAATACAACAAAAAGACCAGGAGGCTATGTGTCGAGCTGTACGTTATAGTTTTGCCGATTTAGGAGACATTATTCGAGGAAGAGATATGTGGGATGAGGATAAGAGCTCAACAGACATGGAAACACGTTTGATAACCGTATTTAAAAACATTAAAGAAAAACATGATGGAATCAAAGACAACCCTAAATATACCGGTGATGAAAGCAAAAAGCCCGCATATAAAAAATTACGAGCAGATTGGTGGGAAGCAAATAGACATCAAGTGTGGAGAGCCATGAAATGCGCAACAAAAGGCATCATATGTCCTGGTATGCCAGTTGACGATTATATCCCCCAACGTTTACGCTGGATGACTGAATGGGCTGAATGGTATTGTAAAGCGCAATCACAGGAGTATGACAAGTTAAAAAAAATCTGTGCAGATTGTATGAGTAAGGGTGATGGAAAATGTACGCAAGGTGATGTCGATTGTGGAAAGTGCAAAGCAGCATGTGATAAATATAAAGAGGAAATAGAAAAATGGAATGAACAATGGAGAAAAATATCAGATAAATACAATCTATTATACCTACAAGCAAAAACTACTTCTACTAATCCTGGCCGTACTGTTCTTGGTGATGACGATCCCGACTATCAACAAATGGTAGATTTTTTGACCCCAATACACAAAGCAAGTATTGCCGCACGTGTTCTTGTTAAACGTGCTGCTGGTAGTCCCACTGAGATCGCCGCCGCCGCCCCGATCACCCCCTACAGTACTGCTGCCGGATATATACACCAGGAAATAGGATATGGGGGGTGCCAGGAACAAACACAATTTTGTGAAAAAAAACATGGTGCAACATCAACTAGTACCACGAAAGAAAACAAAGAATACACCTTTAAACAACCTCCGCCGGAGTATGCTACAGCGTGTGATTGCATAAATAGGTCGCAAACAGAGGAGCCGAAGAAAAAGGAAGAAAATGTAGAGAGTGCCTGCAAAATAGTGGAGAAAATACTTGAGGGTAAGAATGGAAGGACTACAGTAGGTGAATGTAATCCAAAAGAGAGTTATCCTGATTGGGATTGCAAAAACAATATTGACATTAGTCATGATGGTGCTTGTATGCCTCCAAGGAGACAAAAACTATGTTTATATTATATAGCACATGAGAGTCAAACAGAAAATATAAAAACAGACGATAATTTGAAAGATGCTTTTATTAAAACTGCAGCAGCAGAAACTTTTCTTTCATGGCAATATTATAAGAGTAAGAATGATAGTGAAGCTAAAATATTAGATAGAGGCCTTATTCCATCCCAATTTTTAAGATCCATGATGTACACGTTTGGAGATTATAGAGATATATGTTTGAACACAGATATATCTAAAAAACAAAATGATGTAGCTAAGGCAAAAGATAAAATAGGTAAATTTTTCTCAAAAGATGGCAGCAAATCTCCTAGTGGCTTATCACGCCAAGAATGGTGGAAAACAAATGGTCCAGAGATTTGGAAAGGAATGTTATGTGCCTTAACAAAATACGTCACAGATACCGATAACAAAAGAAAAATCAAAAACGACTACTCATACGATAAAGTCAACCAATCCCAAAATGGCAACCCTTCCCTTGAAGAGTTTGCTGCTAAACCTCAATTTCTACGTTGGATGATCGAATGGGGAGAAGAGTTTTGTGCTGAACGTCAGAAGAAGGAAAATATCATAAAAGATGCATGTAATGAAATAAATTCTACACAACAGTGTAATGATGCGAAACATCGTTGTAATCAAGCATGTAGAGCATATCAAGAATATGTTGAAAATAAAAAAAAAGAATTTTCGGGACAAACAAATAACTTTGTTCTAAAGGCAAATGTTCAGCCCCAAGATCCAGAATATAAAGGATATGAATATAAAGACGGCGTACAACCGATACAGGGGAATGAGTATTTACTGCAAAAATGTGATAATAATAAATGTTCTTGCATGGATGGAAATGTACTTTCCGTCTCTCCAAAAGAAAAACCTTTTGGAAAATATGCCCATAAATATCCTGAGAAATGTGATTGTTATCAAGGAAAACATGTACCTAGCATACCACCTCCCCCCCCACCTGTACAACCACAACCGGAAGCACCAACAGTAACAGTAGACGTTTGCAGCATAGTAAAAACACTATTTAAAGACACAAACAATTTTTCCGACGCTTGTGGTCTAAAATACGGCAAAACCGCACCATCCAGTTGGAAATGTATACCAAGTGACACAAAAAGTGGTGCTGGTGCCACCACCGGCAAAAGTGGTAGTGATAGTGGTAGTATTTGTATCCCACCCAGGAGGCGACGATTATATGTGGGGAAACTACAGGAGTGGGCTACCGCGCTCCCACAAGGTGAGGGCGCCGCGCCGTCCCACTCACGCGCCGACGACTTGCGCAATGCGTTCATCCAATCTGCTGCAATAGAGACTTTTTTCTTATGGGATAGATATAAAGAAGAGAAAAAACCACAGGGTGATGGGTCACAACAAGCACTATCACAACTAACCAGTACATACAGTGATGACGAGGAGGACCCCCCCGACAAACTGTTACAAAATGGTAAGATACCCCCCGATTTTTTGAGATTAATGTTCTATACATTAGGAGATTATAGGGATATTTTAGTACACGGTGGTAACACAAGTGACAGTGGTAACACAAATGGTAGTAACAACAACAATATTGTGCTTGAAGCGAGTGGTAACAAGGAGGACATGCAAAAAATACAAGAGAAAATAGAACAAATTCTCCCAAAAAATGGTGGCACACCTCTTGTCCCAAAATCTAGTGCCCAAACACCTGATAAATGGTGGAATGAACACGCCGAATCTATCTGGAAAGGTATGATATGTGCATTGACATATACAGAAAAGAACCCTGACACCAGTGCAAGAGGCGACGAAAACAAAATAGAAAAGGATGATGAAGTGTACGAGAAATTTTTTGGCAGCACAGCCGACAAACATGGCACAGCCTCAACCCCAACCGGCACATACAAAACCCAATACGACTACGAAAAAGTCAAACTTGAGGATACAAGTGGTGCCAAAACCCCCTCAGCCTCTAGTGATACACCCCTTCTCTCCGATTTCGTGTTACGCCCCCCCTACTTCCGTTACCTTGAAGAATGGGGTCAAAATTTTTGTAAAAAAAGAAAGCATAAATTGGCACAAATAAAACATGAGTGTAAAGTAGAAGAAAATGGTGGTGGTAGTCGTCGTGGTGGTATAACAAGACAATATAGTGGGGATGGCGAAGCGTGTAATGAGATGCTTCCAAAAAACGATGGAACTGTTCCGGATTTAGAAAAGCCGAGTTGTGCCAAACCTTGTAGTTCTTATAGAAAATGGATAGAAAGCAAGGGAAAAGAGTTTGAGAAACAAGAAAAGGCATATGAACAACAAAAAGACAAATGTGTAAATGGAAGTAATAAGCATGATAATGGATTTTGTGAAACACTAACAACGTCCTCTAAAGCTAAAGACTTTTTAAAAACGTTAGGACCATGTAAACCTAATAATGTAGAGGGTAAAACAATTTTTGATGATGATAAAACCTTTAAACATACAAAAGATTGTGATCCATGTCTTAAATTTAGTGTTAATTGTAAAAAAGATGAATGTGATAATTCTAAAGGAACCGATTGCCGAAATAAAAATAGTATTGATGCAACAGATATTGAAAATGGAGTGGATTCTACTGTACTAGAAATGCGTGTCAGTGCTGATAGTAAAAGTGGATTTAATGGTGATGGTTTAGAGAATGCTTGTAGAGGTGCTGGTATCTTTGAAGGTATTAGAAAAGATGAATGGAAATGTCGTAATGTATGTGGTTATGTTGTATGTAAACCGGAAAACGTTAATGGGGAAGCAAAGGGAAAACACATTATACAAATTAGAGCACTGGTTAAACGTTGGGTAGAATATTTTTTTGAAGATTATAATAAAATAAAACATAAAATTTCACATCGCATAAAAAATGGTGAAATATCTCCATGTATAAAAAATTGTGTAGAAAAATGGGTAGATCAGAAAAGAAAAGAATGGAAGGAAATTACTGAACGTTTCAAAGATCAATATAAAAATGACAATTCAGATGATGACAATGTGAGAAGTTTTTTGGAGACCTTGATACCTCAAATTACTGATGCAAACGCTAAAAATAAGGTTATAAAATTAAGTAAGTTCGGTAATTCTTGTGGATGTAGTGCCAGTGCGAACGAACAAAACAAAAATGGTGAATACAAGGACGCTATAGATTGTATGCTTAAAAAGCTTAAAGATAAAATTGGCGAGTGCGAAAAGAAACACCATCAAACTAGTGATACCGAGTGTTCCGACACACCACAACCGCAAACCCTTGAAGACGAAACTTTGGATGATGATATAGAAACAGAGGAGGCGAAGAAGAACATGATGCCGAAAATTTGTGAAAATGTGTTAAAAACAGCACAACAAGAGGATGAAGGCGGTTGTGTCCCAGCAGAAAATAGTGAAGAACCGGCAGCAACAGATAGTGGTAAGGAAACCCCCGAACAAACCCCCGTTCTCAAACCCGAAGAAGAAGCAGTACCGGAACCACCACCTCCACCCCCACAGGAAAAAGCCCCGGCACCAATACCCCAACCACAACCACCAACCCCCCCCACACAACTCTTGGATAATCCCCACGTTCTAACCGCCCTGGTGACCTCCACCCTCGCCTGGAGCGTTGGCATCGGTTTTGCTACATTCACTTATTTTTATCTAAAGAAAAAAACCAAATCATCTGTTGGAAATTTATTCCAAATACTGCAAATACCCAAAAGTGATTATGATATACCGACAAAACTTTCACCCAATAGATATATACCTTATACTAGTGGTAAATACAGAGGCAAACGGTACATTTACCTTGAAGGAGATAGTGGAACAGATAGTGGTTACACCGATCATTATAGTGATATAACTTCCTCAGAAAGTGAATATGAAGAGATGGATATAAATGATATATATGTACCAGGTAGTCCTAAATATAAAACATTAATTGAAGTGGTACTTGAACCTAGTGGTAACAACACAACAGCTAGTGGTAACAACACAACAGCTAGTGGTAACAACACAACAGCTAGTGGTAAAAACACACCTAGTGATACACAAAATGATATACAAAATGATGGTATACCTAGTAGTAAAATTACAGATAATGAATGGAATCAATTGAAAGATGAATTTATATCACAATATCTACAAAGTGAACCAAATACAGAACCAAATATGTTAGGTTATAATGTGGATAATAATACCCATCCTACCACGTCACATCATAATGTGGAAGAAAAACCTTTTATTATGTCCATTCATGATAGAAATTTATTTAGTGGAGAAGAATACAATTATGATATGTTTAATAGTGGGAATAATCCAATAAACATTAGTGATTCAACAAATAGTATGGATAGTCTAACAAGTAACAACCATAGTCCATATAATGATAAAAATGATTTATATAGTGGTATCGACCTAATCAACGACGCACTAAGTGGTAATCATATTGATATATATGATGAAATGCTCAAACGAAAAGAAAATGAATTATTTGGAACAAAACATCATACAAAACATACAAATACATATAATGTCGCCAAACCTGCACGTGACGACCCTATAACCAATCAAATAAATTTGTTCCATAAATGGTTAGATAGGCATAGAGATATGTGCGAAAAGTGGAAAAATAATCACGAACGGTTACCCAAATTGAAAGAATTGTGGGAAAATGAGACACATAGTGGTGACATAAATAGTGGTATACCTAGTGGTAACCATGTGTTGAATACTGATGTTTCTATTCAAATAGATATGGATAATCCTAAAACAAAGAATGAAATTACGAATATGGATACAAACCCAGACAAATCTACTATGGATACTATACTGGATGATCTGGAAAAATATAATGAACCCTACTACTATGATTTTTATGAAGATGATATCATCTATCATGATGTAGATGTTGAAAAATCATCTATGGATGATATATATGTGGATCATAATAATGTGACTAATAATAATATGGATGTACCTACTAAAATGCACATCGAAATGAATATTGTTAATAATAAAAAGGAGATTTTCGAAGAGGAATATCCTATATCAGATATATGGAATATCTAA
>DD2var01b
ATGGTGGAGTTAGCAAAAATGGGGCCCAAGGAGGCTGCAGGTGGGGATGATATTGAGGATGAAAGTGCCAAACATATGTTTGATAGGATAGGAAAAGATGTGTACGATAAAGTAAAAGAGGAAGCTAAAGAACGTGGTAAAGGCTTGCAAGGACGTTTGTCAGAAGCAAAATTTGAGAAAAATGAAAGCGATCCACAAACACCAGAAGATCCATGCGATCTTGATCATAAATATCATACAAATGTAACTACTAATGTAATTAATCCGTGCGCTGATAGATCTGACGTGCGTTTTTCCGATGAATATGGAGGTCAATGTACACATAATAGAATAAAAGATAGTCAACAGGGTGATAATAAAGGTGCATGTGCTCCATATAGGCGATTGCATGTATGCGATCAAAATTTAGAACAGATAGAGCCTATAAAAATAACAAATACTCATAATTTATTGGTAGATGTGTGTATGGCAGCAAAATTTGAAGGACAATCAATAACACAAGATTATCCAAAATATCAAGCAACATATGGTGATTCTCCTTCTCAAATATGTACTATGCTGGCACGAAGTTTTGCGGACATAGGGGACATTGTCAGAGGAAGAGATTTGTATTTAGGTAATCCACAAGAAATAAAACAAAGACAACAATTAGAAAATAATTTGAAAACAATTTTCGGGAAAATATATGAAAAATTGAATGGCGCAGAAGCACGCTACGGAAATGATCCGGAATTTTTTAAATTACGAGAAGATTGGTGGACTGCTAATCGAGAAACAGTATGGAAAGCCATCACATGTAACGCTTGGGGTAATACATATTTTCATGCAACGTGCAATAGAGGAGAACGAACTAAAGGTTACTGCCGGTGTAACGACGACCAAGTTCCCACATATTTTGATTATGTGCCGCAGTATCTTCGCTGGTTCGAGGAATGGGCAGAAGATTTTTGTAGGAAAAAAAATAAAAAAATAAAAGATGTTAAAAGAAATTGTCGTGGAAAAGATAAAGAGGATAAGGATCGATATTGTAGCCGTAATGGCTACGATTGCGAAAAAACTAAACGAGCGATTGGTAAGTTGCGTTATGGTAAGCAATGCATTAGCTGTTTGTATGCATGTAATCCTTACGTTGATTGGATAAATAACCAAAAAGAACAATTTGACAAACAGAAAAAAAAATATGATGAAGAAATAAAAAAATATGAAAATGGAGCATCAGGTGGTAGTAGGCAAAAACGGGATGCAGGTGGTACAACTACTACTAATTATGATGGATATGAAAAAAAATTTTATGACGAACTTAATAAAAGTGAATATAGAACCGTTGATAAATTTTTGGAAAAATTAAGTAATGAAGAAATATGCACAAAAGTTAAAGACGAAGAAGGAGGAACAATTGATTTTAAAAACGTTAATAGTGATAGTACTAGTGGTGCTAGTGGCACTAATGTTGAAAGTCAAGGAACATTTTATCGTTCAAAATATTGCCAACCCTGCCCTTATTGTGGAGTGAAAAAGGTAAATAATGGTGGTAGTAGTAATGAATGGGAAGAGAAAAATAATGGCAAGTGCAAGAGTGGAAAACTTTATGAGCCTAAACCCGACAAAGAAGGTACTACTATTACAATCCTTAAAAGTGGTAAAGGACATGATGATATTGAAGAAAAATTAAACAAATTTTGTGATGAAAAAAATGGTGATACAATAAATAGTGGTGGTAGTGGTACGGGTGGTAGTGGTGGTGGTAACAGTGGTAGACAGGAATTGTATGAAGAATGGAAATGTTATAAAGGTGAAGATGTAGTGAAAGTTGGACACGATGAGGATGACGAGGAGGATTATGAAAATGTAAAAAATGCAGGCGGATTATGTATATTAAAAAACCAAAAAAAGAATAAAGAAGAAGGTGGAAATACGTCTGAAAAGGAGCCTGATGAAATCCAAAAGACATTCAATCCTTTTTTTTACTATTGGGTTGCACATATGTTAAAAGATTCCATACATTGGAAAAAAAAACTTCAGAGATGTTTACAAAATGGTAACAGAATAAAATGTGGAAACAATAAATGTAATAATGATTGTGAATGTTTTAAAAGATGGATTACACAAAAAAAAGACGAATGGGGGAAAATAGTACAACATTTTAAAACGCAAAATATTAAAGGTAGAGGAGGTAGTGACAATACGGCAGAATTAATCCCATTTGATCACGATTATGTTCTTCAATACAATTTGCAAGAAGAATTTTTGAAAGGCGATTCCGAAGACGCTTCCGAAGAAAAATCCGAAAATAGTCTGGATGCAGAGGAGGCAGAGGAACTAAAACACCTTCGCGAAATCATTGAAAGTGAAGACAATAATCAAGAAGCATCTGTTGGTGGTGGCGTCACTGAACAAAAAAATATAATGGATAAATTGCTCAACTACGAAAAAGACGAAGCCGATTTATGCCTAGAAATTCACGAAGATGAGGAAGAGGAAAAAGAAAAAGGAGACGGAAACGAATGTATCGAAGAGGGCGAAAATTTTCGTTATAATCCATGTAGTGGCGAAAGTGGTAACAAACGATACCCCGTTCTTGCGAACAAAGTAGCGTATCAAATGCATCACAAGGCAAAGACACAATTGGCTAGTCGTGCTGGTAGAAGTGCGTTGAGAGGTGATATATCCTTAGCGCAATTTAAAAATGGTCGTAACGGAAGTACATTGAAAGGACAAATTTGCAAAATTAACGAAAACTATTCCAATGATAGTCGTGGTAATAGTGGTGGACCATGTACAGGCAAAGATGGAGATCACGGAGGTGTGCGCATGAGAATAGGAACGGAATGGTCAAATATTGAAGGAAAAAAACAAACGTCATACAAAAACGTCTTTTTACCTCCCCGACGAGAACACATGTGTACATCCAATTTAGAAAATTTAGATGTTGGTAGTGTCACTAAAAATGATAAGGCTAGCCACTCATTATTGGGAGATGTTCAGCTCGCAGCAAAAACTGATGCAGCTGAGATAATAAAACGCTATAAAGATCAAAATAATATACAACTAACTGATCCAATACAACAAAAAGACCAGGAGGCTATGTGTCGAGCTGTACGTTATAGTTTTGCCGATTTAGGAGACATTATTCGAGGAAGAGATATGTGGGATGAGGATAAGAGCTCAACAGACATGGAAACACGTTTGATAACCGTATTTAAAAACATTAAAGAAAAACATGATGGAATCAAAGACAACCCTAAATATACCGGTGATGAAAGCAAAAAGCCCGCATATAAAAAATTACGAGCAGATTGGTGGGAAGCAAATAGACATCAAGTGTGGAGAGCCATGAAATGCGCAACAAAAGGCATCATATGTCCTGGTATGCCAGTTGACGATTATATCCCCCAACGTTTACGCTGGATGACTGAATGGGCTGAATGGTATTGTAAAGCGCAATCACAGGAGTATGACAAGTTAAAAAAAATCTGTGCAGATTGTATGAGTAAGGGTGATGGAAAATGTACGCAAGGTGATGTCGATTGTGGAAAGTGCAAAGCAGCATGTGATAAATATAAAGAGGAAATAGAAAAATGGAATGAACAATGGAGAAAAATATCAGATAAATACAATCTATTATACCTACAAGCAAAAACTACTTCTACTAATCCTGGCCGTACTGTTCTTGGTGATGACGATCCCGACTATCAACAAATGGTAGATTTTTTGACCCCAATACACAAAGCAAGTATTGCCGCACGTGTTCTTGTTAAACGTGCTGCTGGTAGTCCCACTGAGATCGCCGCCGCCGCCCCGATCACCCCCTACAGTACTGCTGCCGGATATATACACCAGGAAATAGGATATGGGGGGTGCCAGGAACAAACACAATTTTGTGAAAAAAAACATGGTGCAACATCAACTAGTACCACGAAAGAAAACAAAGAATACACCTTTAAACAACCTCCGCCGGAGTATGCTACAGCGTGTGATTGCATAAATAGGTCGCAAACAGAGGAGCCGAAGAAAAAGGAAGAAAATGTAGAGAGTGCCTGCAAAATAGTGGAGAAAATACTTGAGGGTAAGAATGGAAGGACTACAGTAGGTGAATGTAATCCAAAAGAGAGTTATCCTGATTGGGATTGCAAAAACAATATTGACATTAGTCATGATGGTGCTTGTATGCCTCCAAGGAGACAAAAACTATGTTTATATTATATAGCACATGAGAGTCAAACAGAAAATATAAAAACAGACGATAATTTGAAAGATGCTTTTATTAAAACTGCAGCAGCAGAAACTTTTCTTTCATGGCAATATTATAAGAGTAAGAATGATAGTGAAGCTAAAATATTAGATAGAGGCCTTATTCCATCCCAATTTTTAAGATCCATGATGTACACGTTTGGAGATTATAGAGATATATGTTTGAACACAGATATATCTAAAAAACAAAATGATGTAGCTAAGGCAAAAGATAAAATAGGTAAATTTTTCTCAAAAGATGGCAGCAAATCTCCTAGTGGCTTATCACGCCAAGAATGGTGGAAAACAAATGGTCCAGAGATTTGGAAAGGAATGTTATGTGCCTTAACAAAATACGTCACAGATACCGATAACAAAAGAAAAATCAAAAACGACTACTCATACGATAAAGTCAACCAATCCCAAAATGGCAACCCTTCCCTTGAAGAGTTTGCTGCTAAACCTCAATTTCTACGTTGGATGATCGAATGGGGAGAAGAGTTTTGTGCTGAACGTCAGAAGAAGGAAAATATCATAAAAGATGCATGTAATGAAATAAATTCTACACAACAGTGTAATGATGCGAAACATCGTTGTAATCAAGCATGTAGAGCATATCAAGAATATGTTGAAAATAAAAAAAAAGAATTTTCGGGACAAACAAATAACTTTGTTCTAAAGGCAAATGTTCAGCCCCAAGATCCAGAATATAAAGGATATGAATATAAAGACGGCGTACAACCGATACAGGGGAATGAGTATTTACTGCAAAAATGTGATAATAATAAATGTTCTTGCATGGATGGAAATGTACTTTCCGTCTCTCCAAAAGAAAAACCTTTTGGAAAATATGCCCATAAATATCCTGAGAAATGTGATTGTTATCAAGGAAAACATGTACCTAGCATACCACCTCCCCCCCCACCTGTACAACCACAACCGGAAGCACCAACAGTAACAGTAGACGTTTGCAGCATAGTAAAAACACTATTTAAAGACACAAACAATTTTTCCGACGCTTGTGGTCTAAAATACGGCAAAACCGCACCATCCAGTTGGAAATGTATACCAAGTGACACAAAAAGTGGTGCTGGTGCCACCACCGGCAAAAGTGGTAGTGATAGTGGTAGTATTTGTATCCCACCCAGGAGGCGACGATTATATGTGGGGAAACTACAGGAGTGGGCTACCGCGCTCCCACAAGGTGAGGGCGCCGCGTCGCCGTCCCACTCACGCGCCGACGACTTGCGCAATGCGTTCATCCAATCTGCTGCAATAGAGACTTTTTTCTTATGGGATAGATATAAAGAAGAGAAAAAACCACAGGGTGATGGGTCACAACAAGCACTATCACAACTAACCAGTACATACAGTGATGACGAGGAGGACCCCCCCGACAAACTGTTACAAAATGGTAAGATACCCCCCGATTTTTTGAGATTAATGTTCTATACATTAGGAGATTATAGGGATATTTTGGTACGAGGTGGTAGTAATACAAATGGTGACACAAAGGATGGTGGTGATAGTAGTAATAATAATAATATTGTGTTTCTTGCAAGTGGTAAGGAGAACAAAGAGGCTATGAAGAAAATACAAGAACAGTTAAAGGTGTTTTTTTCAAATAGTGGTAACCAACCTTCTACTGGTGGCAAAAACCTTTCCCAATCTCGTGATACCCCCTCCTCCTGGTGGCAAAAAAATGGTGAACATATATGGAAAGGGATGATATGTGCTTTAACCTATAAAGAAAATGAGGAAAAAACAAACGACACACAAAAAATAAAAAAGGATGAACAAGTGTACGAGAAAATTTTCGGGAAACCCCCCAATAACGACAACCCTGGCACAGCCTCAACCCCAACCGGCACATACAATGACAGATACCAATACGATAAAGTGGTACTTAAAGAGGATGATAGTGACCAAAAAACCGACGAAGACACCATCCAACCCCCCACGTTAAAAGATTTCGTGTTACGCCCCACCTACTTCCGTTACCTTGAAGAATGGGGTCAAAATTTTTGTAAAAAAAGAAAGCATAAATTGGCACAAATAAAACATGAGTGTAAAGTAGAAGAAAATGGTGGTGGTAGTCGTCGTGGTGGTATAACAAGACAATATAGTGGGGATGGCGAAGCGTGTAATGAGATGCTTCCAAAAAACGATGGAACTGTTCCGGATTTAGAAAAGCCGAGTTGTGCCAAACCTTGTAGTTCTTATAGAAAATGGATAGAAAGAAAGGGAAAAGAGTTTGAGAAACAAGAAAAGGCATATGAACAACAAAAAGACAAATGCGTAAATGGAAGTAATAAGCATGATAATGGATTTTGTGAAACACTAACAACGTCCACTGAAGCTAAAGACTTTTTAAAAACGTTAGGACCATGTAAACCTAATAATGTAGAGGGTAAAACAATTTTTGATGATGATAAAACCTTTAAACATACAAAAGATTGTGATCCATGTCTTAAATTTAGTGTTAATTGTAAAAAAGATGAATGTGATAATTCTAAAGGAACCGATTGCCGAAATAAAAATAGTATTGATGCAACAGATATTGAAAATGGAGTGGATTCTACTGTACTAGAAATGCGTGTCAGTGCTGATAGTAAAAGTGGATTTAATGGTGATGGTTTAGAGAATGCTTGTAGAGGTGCTGGTATCTTTGAAGGTATTAGAAAAGATGAATGGAAATGTCGTAATGTATGTGGTTATGTTGTATGTAAACCGGAAAACGTTAATGGGGAAGCAAAGGGAAAACACATTATACAAATTAGAGCACTGGTTAAACGTTGGGTAGAATATTTTTTTGAAGATTATAATAAAATAAAACATAAAATTTCACATCGCATAAAAAATGGTGAAATATCTCCATGTATAAAAAATTGTGTAGAAAAATGGGTAGATCAGAAAAGAAAAGAATGGAAGGAAATTACTGAACGTTTCAAAGATCAATATAAAAATGACAATTCAGATGATGACAATGTGAGAAGTTTTTTGGAGACCTTGATACCTCAAATTACTGATGCAAACGCTAAAAATAAGGTTATAAAATTAAGTAAGTTCGGTAATTCTTGTGGATGTAGTGCCAGTGCGAACGAACAAAACAAAAATGGTGAATACAAGGACGCTATAGATTGTATGCTTAAAAAGCTTAAAGATAAAATTGGCGAGTGCGAAAAGAAACACCATCAAACTAGTGATACCGAGTGTTCCGACACACCACAACCGCAAACCCTTGAAGACGAAACTTTGGATGATGATATAGAAACAGAGGAGGCGAAGAAGAACATGATGCCGAAAATTTGTGAAAATGTGTTAAAAACAGCACAACAAGAGGATGAAGGCGGTTGTGTCCCAGCAGAAAATAGTGAAGAACCGGCAGCAACAGATAGTGGTAAGGAAACCCCCGAACAAACCCCCGTTCTCAAACCCGAAGAAGAAGCAGTACCGGAACCACCACCTCCACCCCCACAGGAAAAAGCCCCGGCACCAATACCCCAACCACAACCACCAACCCCCCCCACACAACTCTTGGATAATCCCCACGTTCTAACCGCCCTGGTGACCTCCACCCTCGCCTGGAGCGTTGGCATCGGTTTTGCTACATTCACTTATTTTTATCTAAAGAAAAAAACCAAATCTACTATTGATCTTTTGCGTGTCATTAATATCCCCAAAAGTGATTATGATATACCGACAAAACTTTCACCCAATAGATATATACCTTATACTAGTGGTAAATACAGAGGCAAACGGTACATTTACCTTGAAGGAGATAGTGGAACAGATAGTGGTTACACCGATCATTATAGTGATATAACTTCATCTTCCGAAAGTGAGTATGAAGAATTGGATATTAATGATATATATGTACCTGATAGTCCTAAATATAAAACATTGATAGAAGTAGTATTGGAACCTAGTGGTAAACTAAGTGGCAATACCATACCAACTAGTGATAAAAACACACCTAGTGATACACAAAATGATATACAAAATGATGATATACCTAGTAGTAAAATTACAGATAATGAGTGGAATACATTGAAAGATGAATTTATATCACAATATCTACAAAGTGAACAACCAAATGATGTACCAAATGATTATACAAGTGGAAATAGTTCAACAAATACCAATATTACTACCATGTCACGTGATAATATGGAAGAAAAACCTTTTATTACATCTATTCAAGATAGGGATTTATATACTGGGGAAGAAATTAAATATAATATTAATATGAGTACTAATAGTATGGATGATATTCCAATTAATCGTGATAATAATGTTTATAGTGGTATAGATTTAATCAATGACGCACTAAATGGTGATTATGACATTTACAATGAGATGCTCAAACGAAAAGAAAATGAATTATTTGGAACTAATCATCCAAAACATACTAATACACACAATGTTGCCAAACCTGCACGTGACGACCCCATACACAACCAACTAAATTTGTTTCATAAATGGTTAGATAGACATAGAGATATGTGCGAAAAGTGGGAAAATCATCACGAACGATTAGCCAAATTGAAAGAAGAGTGGGAAAATGAGACACATAGTGGTAACAAACATAGTGACATACCTAGTGGTAAACTAAGTGATACACCTAGTGATAACAACATACATAGTGATATTCATCCTAGTGATATACCTAGTGGTAAACTAAGTGATATACCTAGTAGTAACAAAACGTTGAATACTGATGTTTCTATTCAAATACATATGGATAATCCTAAATCTATAAATCAATTTACTAATATGGATAGTATATTGGAGGATCTGGATAAATATAAAGAACCTTATTATGATGTGCAAGATGATATTTATTATGATGTAAATGATCATGATACATCAACTGTGGATACTAATGCTATGGATATTCCTAGCAAAGTACAAATTGAAATGGATGTAAATACTAAATTGGTGAAAGAGAAATATCCTATAGCCGATGTATGGGATATATAA
>DD2var03
ATGGGGTCAAGCGCATCAAAATTTTCTAAAACTGTTGTTGGAAATGAAAGTCACAACAGTGCCCGAAATGTTTTGGAAAAAATTGTTTTAGAAACAAAAGGAGATATTAACGGAAAAGCGAATCAATATAAAGATAAATTGAAAGGAAATTTGTCAAAAGCAAAATTTTATAATACATTATTCACAAGTTTGGGTGTTGAAAAGTATGTACCTAGTAATCCATGTGAACTTGATTATGTTTTTAATACTAATGTACAGAGCGATAAGTCTGTAGATAGAAATCCTTGTCTTTTTAGTCCTGTAGAACGTTTTTCAAATGAAGGTGAAGCAGAATGTAATAGTAGTAGAATAACTGGTAATAAAGATGGATACGGAACATGTGCTCCTTATCGTAAAAGAAATATATGTGACTATAATTTGCACCATATAAACGAAAATAATATAAAGAATACTCATGATTTATTAGCAAATTTGTTAGTTACAGCAAAATATGAAGGTGCTTCTATTGTTGAGAAACATCCAAATAGAGGATCTTCAGAAGTATGTATTGCCCTTGCAAGAAGTTTTGCAGATATAGGAGATATTATCAGAGGTAGAGATATGTTTCTTGGTAATAATGAAAACGACATAAGAGAAAAACAGAAACTACAAGGAAATTTAGAAAAAATTTTTAAAAGATTTAAGGAAAAATATGGAGACCTAAAGGACGTTCCAATTGATGATATTAGAGAATATTGGTGGGCGCTTAATAGAAAAGACGTATGGAAAGCCTTAACATGTTCTGCGGATGGCAGTGAAGAATATTTCATACAATCAGAAGATGGTACAAAATCATTTACAAATCCTAAATGTGGCCATGGTGACAATGAGGTTCTTACAAATTTGGATTACGTACCTCAATTTTTGCGCTGGTTCAATGAATGGGCAGAAGATTTTTGTCGAATAAGAAAAATAAAAATGGATAAAACTAAAGAAGAATGCATTGGAAAAAATAAAAAAAAAGATTGTAGTCGTGAGGGTTACGATTGTAGAAAAACAAATATTAAACGTAATGAAATTTTTGTAGATTTAGATTGTCCACGTTGTGAAGAAGAATGTATGAAATATAAAAAATGGATGGAAAAACGACAAGAAGAATTTAATAAGCAAAAAAGACAATATGAAAATGAAATTAAGAAATTTGGCAGTAAGAATTATGATAAATATTATGAAAAATTTTCTAAGAAATATACACCTTTTGATTCATTTGTAGAAACGTTAAAAGAAGGAGCGTATTGTACTAATGGCATTATAGAAGGTAAAATAGATTTTAATAAACAATATGACACTTTTTCCCATTCACAGTACTGTAAATCATGTCCTATATTTAATTTGAAATGTGCGAATGGGAAATGCAATTCACTCGATGACATCAAATGTCCAAAAATAAAAACTATGCCTCATACAAGAACTTACAGAAATGGAAGTCCTACTGATATTTATATTCTAGTGAATGATAGTAATAAAAGAGAACTTTCTAATGATTTAAAGAACGATTTTAATGAATGTGATCTTTTTAAAAGACTAAGAAGGCAAAAATGGAACTGTGAATATAAATGTAACTTAGATGTATGTGAACTAAAAACGTTTAATAGGGACATGGATGATGAAAGATTTGTTTCAATCGATGTATTGATTAAACGTTGGTTAAAGTATTTTTTAAAAGATTATAATCAAATAAAAGAAAAATTAAATAGATGTATGAATAATGAAAAAAAAAAAGAGTTGCTATGCATAAAAGATTGTTATAAAAATTGCGTATGCGTGGGAAAATGGATTAAAAAAAAAGAGGAAGAGTGGCAAAATATAAAAGCTCGTTACATACAACAATATGAAAGTAAAGTTGAAGATGTTTCTTCTAAACTTAAAAAATTTTTGAAACAGGATATGTTTAAGAACTATATTAAAAATGCCTTGAACAAGGGTGAAACGTTAGATACTATGAAAGAATCTAGTGGATGCAAGGAATCTAGTAAATCCAATAGAACACCATGTAACAATAACGATGTCATAACTATTTTACTTAATAGACTTAATGAAAAAATAGATCCTTGCAAAAATCAACATAAAGCAACCAAAGGTAAAGAATGTTGTGGTAAATTACCTAAAACTCTAAATGATCAAGATGATGAAGAAGACGAAGAACCTCGCACCCAAAAAAACCCCTGCGTTAATGGTCAAAACCAGAAGGTTGCTAAAATCAAGAGAGTGAGACGAGTGGCGAAAAGGATGCAAAAACAAGCAAGTGTTCGTCATGATGGTGATATTAGTAAGTTGAAGGCTGATGCATCTAAAGGAACATATAAACGTGGAGGTAGTCCCAGTGCCTTCAAAAATGTATGTAGTATAAGTGAAAACCATACCAATGTACAAGATAAGAAGCGTGGTTATCAATATGATGGACCATGTACAGGCAAAGATGGCAAACATGAGATGTTTCAGGTACAAAATGGTTGGAAAAGTGGGGAAACAATAGGTACAGGAACTGATGTTTTCTTGCCTCCTAGAAGAGAACATTTTTGTACTTCCAATTTGGAAAATTTGAACACGAAAAGCGAAGGACTTACAGGATCTAATGCTAGCGACTCATTATTGGGAGATGTATTACTCTCAGCAAAATACGAAGCAGATTACATAAAAAAAAAGTATAATCACAAAAATACCCCAAACGACTTTAAGGACAAGGCAACTGTATGTCGAGCAATAAAATATAGTTTTGCAGATATAGGAGATATAATCAAAGGAACAGATTTGTGGGAAAAAAATAGTGGAGAACAAACAACACAAAGAAAATTGAAAGAAATTTTTGGTAAAATTAAAGAGGAACTTAAAAGCAAACTTAATGGCAAATATACCGGTGATGAAGCCAACCGCTCATATACACAATTACGTGCAGATTGGTGGGAAGCTAACCGTGATCAAGTATGGGAAGCAATGCAGTGTAAAACAACAATACCACCAGTCACCACAAGTTGTGATACTACCACTGTTACCCCTCTTGTGGATTACATCCCCCAAAGATTACGTTGGATGATCGAATGGGCGGAATGGTATTGTAAAGTTCAGAAAGAGGCATATGGGAAGTTGTTGGCGGGGTGTAATGGATATGAGTGTAATGGTAAAAATGGTAAACATAGTAAAAAAGAACAATGTAGAAAAGAGTGTGAAGCATATAAAGAATTGATTCAAAAATGGAAAAAACAATGGATAGAACAATCAGAAAAATATAACAAACTATACACACAAGGAACAACAAATGGTGTTTATGGTGATGTTGACGAAAAAGAGAAAAAACTTCTAGAATATTTTAAAAAACTTAGTGACCAAAATGGTAACACATATGATACTGCCGGGAAATATATAAATGCAAAAGGATATATTAATGACTGTGAAGAAAGTAAACAAAATAATTTCGAAGAAAATAATAGTGCTGCTACTGACGAGAAATATGCTTTTCGTAATTACCCATATGACCATCATGCGAAATGTACGTGTTCACCAGAAAGCGTAAAACCTGAAGAGGAAGCATCATCTCCTCCACTACCTCCACAATCAGATGTGTGCGAAATGGTGAAGAAACGTTTGGCAAATAATGATGGTACACGGGCAATAGAACATTGTAAACCAAAAACAGAAGGAGAATATCCTCCATGGAAAAACGACAAAAGTTTAGTGGATGAAGATGGTGTGTATATGCCTCCTAGAAGACAAAAGTTATGTGTAATTTATTTACAATATTTTACAGGGAAAACATCAGTTGAGTTGAGAAATGCTTTTATTGAATGTGCTGCTGTGGAAACGTTTTTTCTTTGGCATAAATACAAAGAGGATAACAATGGTGGTGAAGATCTACAAAACCAATTAGAAAGTGGAATAATCCCTGACGATTTTAAGCGCCAAATGTTCTACACATTTGGAGATTTTAGAGATTTATGTTTGGATACAGACATTTCGAAAAAGCAGGGGCCGGTGAAAGGTGCAAAAAACAAAATAGATACAGTTTTTGAAAAAGAAAAAATATCTGAGGCCAAAAAAGATGATAAACAGTGTCGTGAAGAATTTTGGGGAAAATATGGAAAAAATATCTGGGAAGGAATGTTATGCGCCCTAACAAATGGTCTCAGTGAAAGCGAGAAAAAAACAAAAATATTCGACGACTACTCACACGACAAAGTCAACCAATCCAAAAATGGTAACCCTTCCCTTGAGGATTTTGCAAAAAAACCTCAATTTTTGAGATGGTTCACAGAATGGAGTGATGAATTTTGTCGTGAACAAAAGAAACAATTGGATATTTTGAAGGAGAAGTGTCCAGATGACACGTGCACAAAAGGACAGGAAAGCAAGAAAGAACCGTGTAAAAATGCATGTGCAAAATATAAAAAATGGCTTAAAGATTGGAAAGAGAATTATAAAACACAAAGTGAAAAATACTTTAAAGATAAAGCAGGTGGTAAGTTTCAATCTACTTCTGCTAAGGATGAAGTAACTGCTTCACAATATGCTTATGAATATTTAAACAAAGCCTTAACAAAACTTTGTGGTAATGGAAATTGTAAATGTATGGATGGTCAATCCAACGAAAACCCCAGAAAACCTGACAACAAAACACACGATTCTCATATGCCCGCATCATTGGATGAGACACCTAGTGATTATAAAGAGAGATGTGAATGCAAAGCCGAATCTCCCCCTCCACCGAGACCTCCACCGAGACCTCCATCGGGACCTCCAGGGGGCAGTGGGCATGATCATAGAGCAAGATCAGAACCTGGTGAAGACGGACCACTACCAGGACCACGTCCACCACCAAAAGAAAGTCTCGCCCGCTCCGAACGACCACCTGAAGAAATCCCACCTGCTGCTGCCGGTCGCTCCCTAAACCCACGACCTGCCCCCGCCGGCCCATCACCACGACCTGCACCACCTGGCGGACCACCACCACCAAAACCACAACCAGCACCCGAAGGTCGTTCAGAACGCACAGACGAAAATATACAACCACCCGCCGGAGGTGGTCGTGGTGCCGGTCGCTCTTTAACACCTGCTGGTGCCGGCCGCACTCTAGGCCGACGTTCTAAGGAAGACGAAGAAGACGACGAAGATGGTGAAGACGAGGATGACGAGGAGAAGTCGGAGGAAACCGTCGAGGAAAAGACGGAGGAAGATGGCGGCAGTGACAAAGGCGAGAAGGGACCACAACAAGAGGCGGTGGCACCAAAAGAGGAAGTGGAAAAGGTGAATCCATGTGAAATAGTAAAGACACTATTTACTACCACGAACACTCTTCAAGATGCTTGCAGACAAAAATATAATAATGGAAAATATGTTGGATGGAAATGTGATAGTGATACCTCCAAACCTGAAAAAAAGGATGGAGGTGCTGTGTGTATACCTCCTAGAAGACAAAAATTATACGTACATATTTTAAAGACATTCACTGGAACATCACGAGAAGCATTGCGAAAAGCTTTTATTGAATGTGCTGCTGTTGAAACATTTTTTGCATGGCATGAATATAAAGAAGAGAAAAAAAGAGAGGATAAGGAAAAAAAAGAAAGAGAAAGAGAATTTGCATTATTCCTCAACCAAGAAGAACCATTAACTGACAAACATCTTCAAAAGGAATTAGAAAAAGGAGATATCCCTGAGGAGTTTTTACGTCAAATGTTCTATACATTTGGAGATTATAGAGATATATTATTTGGGAAGCATATAGGTAAGGATGAGAGAACACTAAATGAGAAAATTAACAAGGTTTTTATAAATGGTGGCAAAACTGCAAGCATTAAAACACCAGAACAATTTTGGAATAAATATGCACAAGATATTTGGGGAGGAATGTTATGTGCTTTAAGTTATAAAAACAATACACCAACAATGGATGCACAACTGCGCACAGAACTTACCAAAAAAAACGACTACAAAACTGTTACAATTAGTAATGTTGGTCCTAGTGGCACTGATGCCACCACCTTGTCCAAATTTTCCGAAAAACCTCAATTTATACGTTGGTTCGAGGAATGGAGTGAAGAGTTTTGTCGAAAACGAACATATAAATTGGTACAAATAAAACATGAGTGTCGTAGGGAAGATGGTACTAGATACTGTGATGGTGATGGTTATGATTGTACTGAAATAGGTCCAAATATGAACGAAACTATTACGACATTCAATTGTCCGACTTGTGGGAAATATTGTAGATCTTATAAACAATGGATAAACACAAAAGAAAAAGAATTTAATAAACAAAAAAGTAAATATGATAAGGAAATTAACGATGCCAAAATTAATTCTCATAACATATCTGATAAAAAATTTGTTGAAAAGCTTCATAATGATTATTTATCTGTTAACTCATTTTTAGATAAGCTAAAAGGAGGACCATGTTGTAAAGACAATACTGAAGATAGTAAAATAGATTTTAACAAACAAAATCAAACATTTGAACATGCAAAATATTGTGCTCCATGTCCTGTATTTGGAGTTCAATGTAAAAAGGGTGTTTGCAGTGAGGTTACTGAAAAGGGATGCGATGGAAAAACGCTTATTGGTGCAGAAGATATTAAAAAAAAAACAGAAACGATTGAAGTAAATATGCTTGTCACTGATAACAGTGAAAATGAATTTCCAGAATATTTAAAGACTGTTTGTCAAAATACAGATATCTTTAAAGGTATTAGAAAAGATGAATGGTCATGTAAATATTCATGTGGTTATGATGTATGTAAAATGAAAACATTTGGTGAAAAACTACATGATGAAAAAAGTATACAAATTAGAACATTGTTTAAACGTTGGATAGAAAATTTTTTAAAAGATTATAATAAAATTAAAGATAGAATTTCACATTGTATGAATAATGGAAGAGAATCCGTTTGTATAAATGGATGTAAGAAAAATTGTGAATGTGTAGATAAGTGGATAAACGTAAAAAAAAATGAATGGGAAAAAATAAGAAATCGATACTTCAAACAATATAAAATGGAAAACGCAAACATACATTATGATGTTAGACGTTTTTTGGAGACATTGCAACCTCAAACTGAAGTTGATAAAGCTATAAAATCTTTTGAAAATTTAAATAAGTTACAAGATTCAAATGACTGTATTGAAACTACGGACTCAGAATATGGAGAGAGTAAAAAAAAGGATGTAGTAGTATGTTTACTTGATAAACTTCAAAAAGAAATGAAATTTTGTCAAATCCAACATGAAGAAAAACAAACACAGTGTCATGCACCCCCAGACAAACTCACATCCTCCGAAACCCCTGACGAACAACAAGAGGAGGATCCAGACACATCTATCACATCTTCACCTCCGGATTTTTGTAAAAATCTTAATACACCAGATGGGACGGAATCACCGATAGATACAGAGGAATCGGCCGTACCAGTAGATCATGATGAAAACAAAGAAGAGGAAAAAGAAAATCAAGAAGAAACAGATAAAGGAGATGAGGAAGAAGAAGAAGAAGAAGAAGAAGAAGAAGTTTATGAGGAAGAAGAAGCAGAAGAAGAAGAAGAAGAAGAAGAAGATGAGGAAGACGAAGAAGATGAAGATGAAGCTGTTACAGAATCCTTATCACATTCAGAGCCACGACCAAAAGGATTGCCACGACAATTTCCATCCCCCGAATTAAAAAATGCCATGTTATTTTCTAACAAAAAACCGAAATCACCTGTGGACCTCTTACGTGTACTGAATATCTCGAAAGGAGATTATGGAATACCTACCCCGAAATCATCAAATAGATATATCCCCTATGTGAGTGATACATATAAAGGCAAAACATATATATATATGGAAGGAGATTCAGATGAAGATAAATATGCATTTATGTCTGATACTACTGATATAACGTCCTCAGAAAGTGAATATGAAGAAATGGATATCAATGATATATATGTACCAGGTAGTCCTAAATATAAAACATTGATAGAAGTAGTACTAGAACCATCCAAAAGTAATGGTAACACACTAGGTGATGATATGGTACCTACCACGAATAGATTTACAGATGAGGAATGGAATGAACTAAAACATGATTTTATATCACAATATGTGCAAAGTGAACCACTGGATGTACCACAATATGATGTATCAACGGAGTTACCAATGAATATAGGAGGTAATGTTTTAGATGATGGTATAAACGAAAAACCTTTTATTACATCTATTCATGATAGGGATTTATATACTGGAGAAGAAATTAATTATAATATAAATATGAGTACTAATAGTATGGATGATACATCATATGTATCAAATAATGTATATTCTGGTATCGATTTAATTAATGACACGTTAAGTGGTAACAAACATATTGATATATATGATGAAGTGCTAAAAAGAAAAGAAAATGAATTATTTGGAACAAATTATAAGAAAAATACATCAAATAACAGTGTTGCAAAAGAATTATGTGGTGATCCTATAATGAACCAAATAAATTTGTTCCATAAATGGCTAGATAGACATAGAAATATATGTGAAAATTGGGGGAAAAAAGAAGATATTTTGAATAAATTGAATGAACAATGGAATAAAGATAATGATGTTGGTCATATACCAAATGATAACAAAATGTTGAATACGGATGTTTCGATCCAAATAGATATAGATGAAAATAAAGGAAAGAAAGAATTTAGTAATATGGATACAAATGTGGATACACCTACTATGGATAATATATTGGATGATTTGGAAACATATAATGAACCTTTTTATGATATATATGAGGATGATATATATTATGATGTAAATGATGATGAAAACCCATCTGTGGATGATATACCTATGGATCATAATAAAGTAGATGTACCTAAGAAAGTACATGTTGAAATGAAAATCCTTAATAATACATCCAATGGATCCTTGGAACCAGAATTTCCCATATCGGATGTATGGAATATATAA
>DD2var04
ATGGGTCAAGGACCATCGTCTTCGGCACTAGAAGATGTTAAAAATGAAAGTCACAACAGTGCCAGAAATGTGTTCGAAAATATTGCAGAAATAATAAGCAACGAGGTAAAAAAAAATGCAAAAAAGCATAATAGCTCTTTGAAAGGAGATTATAAGAGAGCAAAATTTCATCAACCCTTATTAAAGGCAACGAATTATGTTTGGTACGTTCCTAGTAATCCATGCAATTTTGATTTTAGGTTTCATACTAATGCTACGAATCAAAGTTCATATGATAGAGATCCTTGTCATATGAGAGATACAAATCGTTTTTCAGACAAAGGAGATGCAATATGTTCGAATAATAAAATAAATTGTAGTAGAGGTGGTTGCGGAGCTTGTGCTCCATATAGAAGAATACAGTTATGTGATTATAATTTAGAGCATATAAATGAAAGTAATATTAATAGTTCTGATGATTTATTGGGGAACCTATTAGTTATGGCAAAACGAGAAGGTGATTCTATTGTGAACAGTCATGGACATACAGGTAATGGTATTTATAAATCAGGTATATGTACTTCTCTTGCTCGAAGTTTTGCAGATATAGGAGATATTGTCAGAGGAAAAGATCTTTTTCTGGGGCATAAAGAACAAAAAAAAAAATTACAAGGGAATTTACAAAAAATTTTTAACAAATTTAAGACAATATATGAAGACCTTAAGGACGTTGAAATTGATGATATTAGAGAATATTGGTGGGCACTTAATAGAAATGATGTATGGGAAGCATTGACATGCTCTGCCCCATATTATGCTGATTATTTTAAAAAAAAATCAGGTAATACTTATAACTTTACAACTGAAGGATATTGTGGCCGTAATGAAGGTGCTCCTCCTACCAATTTAGATTATGTCCCTCAATTTTTAAGATGGTTTGATGAATGGGCAGAAGAGTTTTGTAGAAGAAACAAAATAAAAATTGATAAAACTAAAGAAGAATGTCGTGGAGGAAATAATGGAAAAAATTGTAGTCGTGAGGGTTACGATTGTAAACGAACAGATCTTGGAAATAATATAATTTTTATGGATTTAGAATGTCCAAATTGTGCAGATGCGTGTAAAATGTATAATAGGTGGATAGAAAATAAAAAAAGTGAATTTAATAAACAAAAACAAAAATATGAAAAGGAAATCAACGACAGCAAACTTGGTGTTAATTCAGAAAATGGAAAATATAATAAAGAATTTTATGATAAACTAAGAACGATATATGGAACAAATGACAAATTTTTTGAAATATTGAATAAAGGACAAATATGCGAAAATGTTGATGAAAAGAATAAAATAGACTTTAATGACCTTGTGAAAACATTTTCCCCTTCAGAATATTGTAAATCATGCCCTATATTAGGTGTTACCTGTAAGGGTGAACAATGCAATTCACTTGATGACATCAAATGTACATATGGTAATGAGATTCCTAATAGAGTAACGGACAAAAATAACGATATTTTTATAATTGATATCCTATTGAATGATAATAAAAAAAAAGTACTTTCTCATGATTTACACCATTTAAGTCAATGTGATTTTTTTAAAAGACTAAGAAAGCAAAATTGGAATTGTAAATATAAATGTAACTTACATGTATGTGAACAGAAAAATTACAATAATGAAATAGATGATGAAAGAGTTATTTCAATCAAAGTATTTATTAAACGTTGGTTAGAATATTTTTTAAAAGATTATAATAAATTAAAAGAAAATTTAAATCCATGTATAAATAATGAAAAAAAACAGTTGTTATGCATAAAAGATTGTTATAAAAATTGTGAATGCGTAGAAAAATGGATAGAAGAAAAAGGGAAAGAATGGGAAAAAATAAAAGAACGTTACCTAAAGCAATATGAAATTGAAAATAATGATAGTCCTAATAGTTTAAATAAATTTTTGCAACAAAATCAATTTCATAATGATGTGGTTAAAGCTATAGAACCTTTCAAAAAATTACGTGATTTCGAAAACTCAAGTGGATGTACCGGTACTGCACCATCAGGAAAGGGAAAGTGTAAAAATAATGATGTAATCAAAATTCTACTCTCTAAACTTAAAGGAGAAATAGAATTATGTAAAAAGAATGATGTCGAAAAAAATAAAAGTAATAATTGCGTTACATTACTTAAACCTCTAAATGATGAAGATGACGATGAAGAACAAGACGACGAACCATCACTACCAAAACCTCTTCCCACCCCTAATCCGTGTGTCAATGGTGGAGACTCAAGTGGTGCTCAAATCACGAGCGTGACCGATGTGGCAGAAAGGATGCATGTGGGGGCTCAAACACAAATGTTAAAGCGTAGTGTTGCTAAAAGTGGTGATGAGAATAAGGGTGAAAGTGCCTTGAAAGGTGATATATCCAAAGCAACATTTAAAAATGGAGCTAGTCCGAGTTCATTGGAAGACGTATGTGGTATAACGGACCAACATACCAATGATAGTCGTCGTCGTCGCCATCAGGGCCGTCGTCGATTTATTCTTCGTCTTGTTCGTCGTCTTCGTCGTGGTCATCGAGATTATAAAGGACCATGTACAGGTAAAGATGGACAAAAAAGGATGTTTCAGGTAGAAAAAGGATGGGAAAATGGGAGCAAAATAGGTACAGAAAATGACGTTTTCTTGCCACCAAGACGTGAACATTTTTGTACTTCCAATGTGGAACATTTGTACAGAAGTGCCAGCGGACTTCAAGGAACTACTGCCAGCCACTCTCTATTGGGGGACGTGTTACTTGCTGCGAATAAAGAAGCAGGATTCATAAAACAAAGGTATAATGAACAAAACACCCCAAAAGGTTTTAAGGACGAGGCAACTGTGTGTAGAGCAATAAAATATAGTTTTGCCGATTTAGGAGATATAATTAAAGGAACAGATTTATGGGATCAAAATAAGGGAGAAAAAGAAACACAAAATAAATTGGTACAAATATTTGGTAAAATTAAAGGGGGACTTCCTAATGACATCAAAGGAAAATATACGAAATGTAACTCACCATATTTAGAATTACGTAAAGACTGGTGGGAAGCAAATCGTGACAAAGTATGGGACGCTATGAAGTGTAAAACGACAACAAAACCCCCCCTTAATATAATGTGTGGTGACACTAGTATTACCCCCCTTGTGGATTACATCCCTCAAAGATTAAGATGGATGACAGAATGGGCAGAATGGTATTGTAAGATGCAGAAGGAGGAGTATGACAAGTTGGTGACGGGGTGTGAGAAGTGTAATGTTGATGTTAAGAGTGATGGAAAATGTGAGAACGGTAATGGTGTGTGTGACAAGTGCAAAGCAGCTTGTAATGAATATAAAAGGAAAATAAAAACATGGGCAGAACAATGGGATAAAATACAACAGAAATACGGAGAATTATACAAAAAATCATTAGAAAAATGTGCTACTCTTACTAGTGGTGGTACCAAAGTCACCACAATTTCGAATGAAGACAAAGAAGTAGTTGAATTTTTAAAAAAACTACATGATGGAAATAAGGACAAGAGTAACATATATTCTAGTGCTGCAGGATATGTACACCAAGAAGCTACAATGAATTGTGAGAAACAAACTCAGTTTTGTAAAAATAAAAATGGTGTCAATCCACCTAATGGTGCAGAAGACGTCAATTATACCTTTAAGGATACGCCTAATGGGTATGATGTGGCATGTAAATGTGACGAGAATAAACAAAAGCCTCCAGAAACACCAAAAGAAGATGCGTGCAAAATAGTGGAGACACTACTTAACAGTAAGCATCAAAACAGTGATGTAGGAAACTGCCATCCAAAAAATTATGGTAAGAATGGTCCCGATTGGAAATGCGGAGATAAAAGTTTAGTGAAAGACGAAGGTGAATGTATGCCTCCAAGAAGACAAAAATTATGTTTATATTTTTTGTCACATGAAAATGAAAGAAAAAATTTAAATACACAAGAAGATTTGAGAAAGGCTTTTATTAAATGCGCTGCAGCAGAAACTTTTCTCTCCTGGAACTATTATAAAAAAACAAATAGTAATAATTTAAATGAAAAATTAAGAGAAGGAACAATTCCTTCTGAATTTTTGAGATCCATGTTCTACACGTTTGGAGATTACAGAGATTTTTTATTTGGATCAGATATATCAACATCAAATAAACATACAAAAGCTCTTAAAGCTAATATAGATAGAATTTTTAATGATATTGGCAAAACACCTAATCGGCAAGAACGTCAAAAATTCTGGGAAAAATATGGAGAAGATATATGGCATGGAATGTTGTGTGCACTAGAAAAGGCTGGAGGGAAAGGCACTATAAAATCCACGTATACCTACAACAAAGTGACATTTAGTGATGATAAAACCACCTTGGAAAAATTTGCAGAAAGATATCAATTTTTACGTTGGTTCACTGAATGGGGTGATGAATTTTGTCGTGAACGTCAGAAAAAGGAGGATAAGGTATCAGGGCATTGTGGCACGGCTATGGAATATGAGGGATGTGAAAAGGAGAAAAATGGTGGTAGTTGTGCTAACACCTGTAAAGAATATAAAGATTATATAGACAAAAAAAAAGTAGAATACACTAATCAAGAAGGCAAATTTAATAGAGAAAAAACACAGACGAAACCAGGATATGAAAATTATTCTAACAAGAATGCTTCTCAATATTTGGAAGAAAACTGCTTGTTTGGTTCATGTTCGTGTATTGAAAAAGTAAAAGAAATTCCTGATTACTGGGAAAAACCTCATAAAACCTACAACACTGAACACCTTGAAACTAAATGTGAATGCCCCCCACCTCCTTGCTCCATCGTGGATGGCATCCTCGGTGACAAAAGTTCGATGGGGTATCGTGAAGGGTGTAAAACAAAATATATGACGCGAAGTACAGGGTGGTTATGTAATAACAAGGGGAGTAAGGAGGAGGGTGGTAAAGGTGATGATGAGGGCGGTGATGTTCTATGTATACCACCAAGGAGAAAGAGATTATATGTAAAAGATTTACAAGATTTGACTGAGGAAAAATCACCACTAGATTTACGTACAGCGTTTATACAATCTGCTGCTGTAGAAACGTTTTTTGCATGGCATGAATACAAAATGGAAAAAAAAAAAGAGGAAAAAGAACAAGCAAAATTGGTAGGATATATATCAACAGTTGAAAAAAATCTTAAAGCCGAATTAGAAAGTGGAGGAATACCTGATGAGTTTAAACGTCAAATGGTCTATACATTTAGTGATTATAGAGGTTTATGTTTAGGAAAAGATATAGATAACAGTGACAATACTATAAAAATATCAAGTACGGTTAAGAGTATTTTAGAGAAAGAAAAAAATGGTGCAAAATCAATTACACCTGAAAATTGGTGGAAAAAAAATGGAAAAGATATTTGGGAAGGAATGTTATGTGCTTTAAGTTATGATACGGAAACAAAAGAAATGGATAAAGAACTGTGCAACAAATTAACCGAACAAAAGAACGGTAACAAAAACACGTACGACACCGTCACAATTAGTGGTGGTCCCATTGGTAATACGAAATTGGATAAATTTGCTTCTAGACCCCAATATTTTCGATGGCTAGAAGAATGGGGAGAAGAGTTTTGTCGAAAAAAACAAAAAAAAATAGAAAATATTAAAAAGGATTGTCGTGTAGAAAATGGTAAAAAAGAATGTAGTGGTGATGGTTTTGAATGTAATAAAATAGGTCCAAATGAGGATGGAATTTTAGATACTTTTAAATGTCTGAGTTGCGCCAAATCTTGTAGAACTTATAAACAGTGGATAGACACAAAAAAAAAGGAATTTAATAAACAAAAAGAAAAATATGAAAATAACATTTTGGATGCTAAAACTAATTCCGGTAAAACATATGATGAAATCTTTGTTAAAACACTTGATGAGAATTATAAGACTGTTGAATCATTTTTAGAAACGTTTAAAGAACCATATTCTAATAATAATAATGACGACGGTACAATAGATTTTAAGAATCAGAATCTAACATTTAAACATTCAAACTTTTGTGATCCATGTCCTGTATATGGAGTTAAATGTAAAGGAGATAATTGCAGTGATTTTTCTGTAAGGAAGTGCAATTATAAAAAGGTTATTACTACAAAAGATATTAAGGATATGGATGAGCCTATTGGAAAAGTAGATATGCTTGTCAGTGATAACGGTGACAATGGATTTGCACGTGATTTAAATGGTTTTTGTGACAACACTGGTGTCTTTAAAGGTATTAGAAAAGATGTATGGCAATGTGGTTATTTCTGTAAATCAGATGTATGTTTTCTGAACAAATTTGATGAGCAAAAAGGTGATGAAAAACCTATCATAATGAAAGAATTGTTTAAACGATGGTTAGAAAATTTTTTAGAGGATTATAATAAAATTAGTGACAAAATTTCACAGTGTATGAATATTGGTAAACAACCTATATGTATAAATCAATGTGCAAATATATGTAAATGTGTAAGTATATGGATACAGAAAAAAAAGGAAGAATGGGAAAATATAAAAAAGCGTTACTTTAAGCAATATAAAATTGAAACTTCAGACGTTTACGAAGTGAGAAGATTTTTAGAGAACGGACCGTTTGACAGTGATATTGAAAAAGTTAAGGGAGCTTTTAAAGAATTACGTGATTTAGAAGAGTCAGATGAATGTACTGACCCTGTATTAACACAAAATGGGAAGGGTACAAAAAAGGATGTGGTACAATGTATCCTTTATAAACTTCAAAAAAAAATTGATACATGTAAAAAAATTCACAACAGCACTTTCCAAGAATGTAACGGTACATTAACCAAAGATCCACAAATAGGTAGTGATACGCACGATACACCTATACCACCAGGATTATCCCCACCTTTTTGTAATGTTCCATCAAATCCATGTGGCGACAAAGATGCGACCAATGTGGTTGGAGTAGAAGTGGTGGCGGAAATACTACACCAGGAAGCGAAAGAAAAAATGGTAGAAAATAGTGTTGTTCATGGTAAGGGTGAGAGTGGTAATGGTAAGAGTAGTTTGCAAGGCAATATAAAGAACGCGAAATTTAGAAATAGTCGTAGCGGAAAAGAACTGAATGAACAAATTTGCAAAATTGACAAAAACTATTCCAATGATACTCGTGGTAGTACTAATGGTGGTCCATGTACAGGCAAAGATGGAAATAACGGAGGTGAACGAATGAAAATAGGAACACCATGGCAAACCAAGAATGACCTGCAAATAACAGACCCTTACTTATTTTTGCCTCCAAGACGTGAACATATATGTACTTCAAATTTAGAAAAAATACATGTTAACAGTGTCACGGGTAATGGTAATGTTAATGACTCGTTTTTGGTCGATGTGCTTCTTGCAGCAAAAATGGATGCAGAAAAAATAAAGGAACTTTATAAAAGTCAAAATAAGCAAATAACATCAATGTACTATAATTATAAAAAAACTGTATGTACAGCTATGAAATACAGTTTTGCAGATATAGGAGATATTATAAGAGGAAGAGATCTGTGGAATCATGATGATTTTAAAAAACTAGAAGAACATTTGGTACAAATATTTAATAAAATTAAAGATGAAATTGCTGATGAGACCATCAGAAAGAAATATGATAGTGACCCAAAACATACCAAATTACGTTTTGATTGGTGGGAAGCAAATAGACATCAAGTTTGGAAGGCGATGCAATGTTCGTTGAAAACATTAAATTCATCAACTGGAGACTGCCACTACAATAGTGGTAATATTGTGCCTGTGGATGATTACATCCCTCAAAGATTACGTTGGATGACTGAATGGGCAGAATGGTATTGTAAAATGCAATCACAGGCGTATGAGGTGTTGGAGAAACAATGTAGTAGTTGTAAGAGTGGAAAGTGTGAGAAGGAAGAAAAATGTAAATCGTGTAAAGAAAAGTGCGAAAAATATAAAGAAACTGTTGACAAATGGGGAAAACAATGGAAGGTAATATCAAATAAGTACAAAGAATTATATCAAAAAGCACAAAGAGATGATTCTTCTAGTGTTCTTGATGAAAAAGAGAAAACACTTCTACAATTTTTAAAAAAACTTAACAAACAAAATACTGATAATAAAATATATGCTACTGCTGAAGGATATGTGCACCAAGAAGCACATATTAGTGATTGCCAAAAACAAACACGTTTTTGTAAAAATCCTAATGGTGAGACCTCACCTAGTGGTAAAGAAAACCACAAGGAGTATGCCTTTCGTCATCCACCACATGACCATGATGATGCGTGTATATGTAAAATTAGATATCCGGAAAAGGACGTATTAAAGAAACCGTGCGATATAGTGGAGACACTACTTAGTGCACAAACCCAAATATATAACATACATAATTGTAAACAAAAACAGGAAGCAAAATGGAAATGCGACGATACAAACTTAGTGCAAGAAAAAGGTGTGTGTGTGCCTCCTAGAACACAAAATTTATGTGTATATTATTTAACAGAATTGAATGACGAGGCTAAAGAAGAAGAATTGAGAGAGGCTTTTATTAAATGTGGAGCAGCAGAAACTTTTTTTTCATGGCAATATTATAACAGTAAAAATGTTGAGGACGCTGAACTATTATATAGTGGAATCATCCCATCCGAATTTTTGCGATCCATGTTTTATACGTTTGGTGATTATAGAGATATATGTTTGGATACAGATATACCTTCAAAAATGTCAGGTGGTGATTTAGCTCAGGCAAAAGATAATATAGGTAAAATTTTATCAAAAAAAAGCAAAACTCTTGATGATAAAATTGTTGGCGTAGACCGTGTAGGGTGGTGGAAAGAATATTGTCCTCATATATGGGAAGGGATGTTATGTGCTTTAAGTTATAATACTGAAACAAAAAAAATGGATGAAGGAGTGCGCACATACCTTATGAAGTATATATACAAAAACAACGACATAAAAGAATATCTCGAGGAGTTTGCGTCAAGACCCCCATTTTTTCGTTGGTTTATTGAATGGAGTGACGAGTTTTGTCAAGAACAGAAAAAGGAGTATAAAGAGATGAAGGAGAACTGTACTCGGTGTAAGGTGGAAACATGTTGGAACGAATGTGAAAAGTGTAAAGATCATTGTAAAAAATATGAAGACTTTATTACACAATGGAAAGATCAATGGACGACACAATCAAATAAATATCAACAATTATACACAAAAGCAACAACAAAAAGTGTTAATACTGATGTTGATGAACCAGAAAAGAAGCATGTAGAATATTTAAAAAAACTTAAGGATTCTGAACATAATAGTGACAAATATTCTACTGCTGGGAAATATATAAATGAAATAGGACATATTGAGGATTGTAATGTAAGTAAACAATATAATTTCGACGAAAATAGTAGTACTGGTAATAAAGAGAATTATGCTTTTCGCAATTACCCATATGAGCATGAAACTAAATGTGAGTGTAAAGAAGAACCTCCTCCAGAACCTGCAGAGGACAATCGAGGACGATCAAAAACTGGTGAAGATGCAGATACGGTACCCCCAAAAGAACAAGATGAAGTCGCAGAACCCAAAGAAACTCCCGCTTCACCTGATAATGGCGAAGAACCACCAGAAGAAGTAGTACCTGGGAAAAAAAGGCCACCTGCTCAACCAAAAAAACCAAAACCTCCATCTCGACGACGACCACCACGTGAAGTAACTCATTCCATATTACCTGAAATGGTGTCCATCTCGGCCTTTCCTTTAAGTGTAGGAATTGCGTTTGCTGCGTTGAGTTATTTTGTACTGAAAAAAAAACCGAAATCACCTGTTGACCTCTTACGTGTACTTGATATCCATAAAGGAGATTATGGAACACCTACCCCGAAATCATCAAATAGATATATCCCCTATGCAAGTGATCGATATAAAGGCAAAACATATATTTATATGGAAGGAGATAGTAGTGGAGATGAAGATAAATATGCATTTATGTCTGATACTACTGATGTAACTTCCTCCGAAAGTGAATATGAAGAATTGGATATCAATGATATATATGTACCCGGTAGTCCTAAATATAAAACATTAATCGAAGTAGTATTGGAACCATCAAAAAGTAATGGTAACACACTAGGTGATGATATGATACCTACCACGAATACATTTACAGATGAGGAATGGAATGAACTGAAACACGGTTTTATATCACAATATATACAAAGTAGATTACCAATGGATGTACCACAATATGATGTATTAAAGGAGTTACCAATGAATATAGGAGGTAATGTTTTAGATGATGGCATAAATGAAAAACCTTTTATTACTTCTATTCATGATAGGGATTTATATAGTGGAGAAGAAATTAGTTATAATATTCATATGAGTACTAATAGTATGGATGATCCAAAATATGTATCAAATAATGTATATTCTGGTATCGATTTAATTAATGACGCACTAAATGGTGATTATGACATTTACGATGAAATATTGAAACGAAAAGAAAATGAATTATATGGAACTAATCATCCAAAACATACTAATACACACAATGTTACCAAATCAAGTAATAGTGATCCAATTATGAACCAATTAGATTTATTGCATACATGGTTAGATAGACATAGAGATATGTGCGAGAAGTGGAATACCAAGGAGGATATTTTGAATAAATTGAAAGAAGAATGGGAACAAGATAATAATAGTGGCGATATACGTAGTGATAATCATGTGATGAATACTAATGTTTCGATCGAAATAGATATGGATCATGGAAAACCAAAGAAGGAATTTAGTAATATGGATACTATCTTGGATGATATAGAAGATGATATATATTATGATGTAAATGATGAAAACCCATCTGTGAATGATATACCTATGGATCATAATAAAGTAGATGTACCAAAGAAAGTACGTGTTGAAATGAAAATCCTTAATAATACATCCAATGGATCCTTGGAACCAGAATTTCCTATATCGGATGTGTGGAATATATAA
>DD2var06
ATGGATAAATCAAGTATTGGTGACAAAATTGAAGCATATTTAGAGAAGAAATCCGATGAGTCTGATATAGAACAATCGTTGAAAGCTGATCCTAGTGAAGTGGAATACTATAGAAGTGGAGGAGATGGAGATTACTTAAGAAAAAATATTTGTAAAATTACTGTGAATCATTCAGATTCTGGAAAGTATGAACCATGTGATAGAAAAGAACTTTCTTATGGCGATATTGACGAATGGAAATGTCAGCAAAATTCATCTGATGGAAGTGAAAAACCTGAAAATATATGTGTCCCTCCGAGAAGACAACGTATGTGCATTAAGAATTTAGAAAACTTAAAATTTGATAAAATTAGGGATAATAATGCATTTTTGGCAGATGTATTACTTACGGCCAGAAATGAAGGAGAAAGAATAGTGCAGAATCATCCAGATACAAATAGTTCTAATGTTTGTGTTGCATTAGAAAGAAGTTTTGCTGATCTTGCAGATATTATTAGAGGTACAGATCAATGGAAAGGTACTAATAAGTTCGAACCATGTTTAAAACAAATGTTTGCAAAAATACGAGAAAACGACAAGGTACTTCAAGATAAATATCCAAATGATGACCCAAAATATACAAAATTACGAGAAGATTGGTGGAATGCTAATAGACAAAAGGTGTGGGAAGTTATTACTTGCGGTGCACGAAGTAATGATTTACTCATAAAACTTGGATGGACATCATCTAAAGAGTCTGAGGGAGACAATAAACTTGAATTGTGCCGAAAATGTGGCCATTATGAAGAAAAGGTTCCTACCAAATTAGATTATGTCCCTCAATTTTTAAGGTGGTTAACAGAATGGATAGAGGATTTTTATAGAGAAAAGCAAAATCTGATCGATGGCATGGAGAGACACCGTGAAGAGTGTACGAGGAAGAATGTTGAATCTAAAGAAGGTACATCATATTGTACTAATTGTAAAGAAAAATGTAAGAAATATTGTGAATATGTCAACAAATGGAAATCGGAATGGGAAAATCAAAAAAATAAATATAATGATTTATATCAACAAGAAAACAAAACTAGCTCTTCATCAAAAAAGAAATCAAGATATGATGATTATGTTAAAGAATTTTTTAAAAATTTTAAAGGAGATAATTATAAGTCTCTTGAAAATTATATAAAGGGTGATCCTTATTTCGCAGAATATGCAACCAAATTATCATTTATTTTAAATTCATCAGATACCGAGAATGCGTCTGAAACACCTTCAAAGTATTATGATGAAGCATGTAACTGTAATGAATCAGAAATTGCATCTGTTGGACAGGCACAAACATCGGGTCCGTCGTCGAATAAAACATGTATCACACATAGCTCTATAAAAACTAATAAGAAAAAAGAATGTAAAGATGTAAAGTTGGGTATTAATAACAATGATAAGGTTTTGAGAGTATGCGTAATTGAGGACACTTCCTTAAGTGGTGTTGATAATTGTTGTTGCCAAGATTTATTGGGAATTCTTCAAGAAAATTGTAGTGATAATAAACGTGGATCTAGTTCTAATGGTAGTTGTGATAAAAATAGTGAGGAAATATGTCAAAAGAAATTAGAAAAAGTATTTGCATCTTTAACGAATGGTTATAAATGCGACAAATGTAAATCTGGAACATCAAGAAGTAAAAAAAAATGGATATGGAAAAAATCCTCTGGTAATGAAGAAGGATTACAAAAAGAATATGCTAACACCATAGGCTTACCCCCAAGAACACAATCCTTATGTTTAGTGTGTTTACATGAAAAAGAAGGAAAAACACAACATAAGACAATTAGCACCAATTCAGAATTATTAAAAGAGTGGATAATTGCTGCTTTTCATGAAGGAAAAAATTTAAAAACTTCCCATGAAAAAAAAAATGATGACAATGGAAAAAAATTATGCAAAGCTTTAGAATATAGCTTTGCTGATTATGGAGATTTAATTAAAGGTACAAGTATATGGGATAATGAATATACAAAAGATCTGGAACTAAATTTACAAAAAATTTTTGGAAAACTTTTTCGTAAATATATAAAAAAGAATAATACTGCTGAACAACATACTTCATATTCTTCTCTTGATGAATTAAGAGAATCTTGGTGGAACACGAACAAAAAATATATTTGGACAGCAATGAAACATGGTGCAGGAATGAATGGTACTACATGTAGTTGTAGTGGTGATAGTAGTAATGATATGCCTACAATTGATTTGATCCCGCAATATTTACGTTTTTTGCAAGAATGGGTAGAACATTTTTGTAAACAACGCCAAGAAAAAGTAAATGCTGTGATAGAGAATTGTAATTCGTGTAAGGAAAGTGGAGGTACATGTAATAGTGATTGTAAAACTGAATGTAAAAATAAATGTGAAGCATACAAAGAATTTATTGAAGACTGTAAGGGTGGTGGTACTGGTACTGCTGGATCTCCATGGAGCAAAAGGTGGGACCAAATATATAAGAGGTATTCCAAACATATAGAAGACGCGAAACGAAACCGTAAAGCGGGCACAAAAAATTGTGGTACAAGTAGTACTACAAATGCTGCCGCAAGTACTGATGAAAATAAATGTGTACAATCAGACGTCGATTCGTTTTTCAAACATTTAATTGATATAGGATTGACCACACCATCTTCTTATTTATCAAATGTACTTGATGACAACATATGTGGCGCGGACAAAGCTCCATGGACAACATACACGACATACACAACAACAAAAAATTGTGATATACAAAAAAAAACTCCAAAGTCACAATCATGTGATACGCTTGTGGTTGTAAATGTTCCATCACCATTGGGCAACACTCCACACGAATATAAATATGCTTGTGAGTGTAAAATACCAACTACTGAAGAAACATGTGATGATAGAAAAGAATATATGAATCAATGGAGTTGTGGTAGCGCACAAACAGTAAGAGGTCGTTCTGGAAAAGATGACTATGAATTATATACATATAATGGTGTAAAGGAAACAAAGCCATTAGGGACATTAAAGAACTCTAAATTAGATGGAAATGATGTGATGTTCTTTAATTTATTTGAACAGTGGAACAAAGAAATACAATATCAGATAGAGCAGTATATGACAAATACAAAAATATCGTGTAATAACGAGATGAAAATACTGAGTAGTTCATCAGAAGAAAGTCAAAACCAAAATGGTAGTGATCATCACGATGGTAGAAATAACAATATCAATCAGGGTACGAATTGCAAAAAAAACTGTGAATGTTACAGTTTATGGATAGAAAAAATTAAGAAGCAGTGGGATAAACAGAAAGACAATTATAATAAATTTCAAAGAAAACAAATATATGATGCAAATAAAGGTCCTCAGAATAAAAAAGTTGTTAGTTTATCTCATTTTTTGTTTTTTTCATGTTGGGAAGAATATATACAAAAATATTTCAATGGCGATTGGAGTAAAATTAAGAATATAGGATCTGATACGTTTGAGTTTCTAATAAAAAAATGTGGAAACGATTCAGGTGATGGAGAAACAATATTTAATAAAAAATTGAATAATGCAAATATAAAATGTAATGAAAATGCAAGTAAAGATACTAAAATTAATAAAAGTGAAACATCATCTAAATGTAGTGAACCTATTTATATTCGTGGGTGTCAATCAAAAAGGTATGATGGATTTATATCCCCAGGTAAAGGAGGCGAGAAACAATGGATATGTAAAGATACTATAATACATGGAGATACAAATGGTGCCTGTATCCCTCCAAGAACACAAAATTTATGTGTTGGAGAGTTATGGGATAAACGTTATGGTGGAAGGAGTAATATTAAAAATGATACAAAGGAATCATTAAAAAACAAACTAAAAAATGCTATACAAAAAGAAACAGAATTATTGTATGAATACCACGATACAGGTACAGCAATTATATCACGAAATCCTATGAAAGAAGGAGGAGAAGACGGAAAAGGAAAACAAAAAGAAGGTGGAGAAGAAGCAAATAATAATTTTAATGGATTGCCAAAAGGTTTTTGTCATGCTGTTCAAAGAAGTTTTATTGATTATAAGAATATGATTTTGGGTACCAGTGTAAGCACTTATGAATACATTGGAAAATTACAAGAAGATATAAAAAAAATTATCGAACAAGGACGTAAACCAAAAGACAAAACAGTTGGTAGTGGTGCAGATAAAGTGAACGATTGGTGGAAAGAAATAGAAAAAGATATGTGGGGTGCCGTAAAATGTGGTATAAAAACAATAAAAAAACAAAAGAAGAATGGTACATTTAATGGTGATGAGTGTGGGGTATCCCCCCCAACAGGAAATGATGAGGATCAGTTCGTTTCGTGGTTTAAAGAATGGGGCGAACAGTTTTGTATAGAACGATTACGATATGAACAAAATATACGTGACGCATGCATTAATAAAGATATGGAACAAAATAAATGTATTAATTCAAAAAATAATAACGAAAAAGAAATACAAGGAGATTGTAAAAGAAAATGTGAAAAATATAAAAAATATATTTCTGAAAAAAAACAAGAATGGGACAAACAAAAAACAAAATATGAAAATAAATATGTAGGAAAATCTGCGAGTGATTTATTGAAAGAAAATTATCCTGAATGTATATCAGCAAATTTTGATTTTATATTTAACGATAATATTGAATATAAAACATATTATCCATATGGAGATTATAGCAGTATATGTTCGTGCGAACAAGTAAAATATTACAAATATATAAAGGATAAAGGACAAAATAATAAATCGCTTTGTCATGAAAAAGGTAATGATAGGACATGGAGTAAAAAATATATAAAAAAATTGGAAAATGGTCGAACACTAGAGGGTGTATACGTCCCCCCAAGACGGCAACAATTATGTCTTTATGAACTATTTCCAATAATTATAAAAAAAGAAAAGGATATGGAAAAGGCAAAAGAAGAATTATTGGAAACATTACAAATAGTTGCAGAGAGAGAAGCATATTATTTATGGAAACAGTATCATGCACATAATGATACAACTTATCTTGCACATAAGAAAGCTTGTTGTGCTATTCGTGGAAGTTTTTATGATTTGGAAGATATTATTAAAGGCAACGATTTAGTGCATGACGAATACACGAAATATATAGACAGTAAATTAAACGAAATTTTCGGTAGTAGTAATAAAAATGATATAGAGACAAAACGTGCGCGTACAGATTGGTGGGAAAACGAAACAATTGATGTTGCTAATGGAACTGATCGTAAAACAATTAGGCAGCTAGTATGGGATGCTATGCAATCTGGAGTAAGAAAGGCCATCGATGAAGAAAAGGAAAAAAAAAAACCGAATAAAAATTTTCCTCCATGTATGGGAGTTGAACATATAGGAATAGCCAAACCTCAATTTATAAGATGGTTGGAAGAATGGACAAATGAGTTTTGCGAGGAATATACAAAATATTTTGGAGCTATTAATTCCAATTGTAATCTCAGAAAAGGTGCTGATGATTGTGGTGATAATAGTAATATCGAATGTAAAAGAGCATGTGCAAATTATACGAATTGGTTAAATCCAAAAAGGATAGAATGGAATGGAATGAGCAATTATTATAATAAAATATACCGTAAAAGTAACAAAGAATCGGAAGATGGAAAAGATTATTCAATGATTATGGAACCTACAGTCATTGACTATTTGAACAAAAGATGCAATGGCGAAATTAATGGGAACTACATTTGTTGTAGTTGTAAAAATATAGGTGAAAATAGCACTTCACCTGTAGCGAATAAAAAAGCACAAAGAAAGGAAACAGAATGTGAAGAAGAAAAAGGACCTCTAGATTTAATGAACGAGGTATTAAATAAAATGGACGAGAAATATAGCGCGCACAAGATGAAGTGCACAGAAGTTTACTTGGAACATGTTGAAGAACAATTAAAAGAAATTGACAATGCAATAAAAGATTACCAGTTATATCCATTAGATAGATGCTTTGACGATCAGACAAAAATGAAGATATGTGATTTAATTGGAGATGCTATAGGATGTAAACATAAGATAAACCTTGATGAACTTGATGAATGGAATGATATGGATATGCGAGATCCTTACAATAAGTATAAAGGTGTTTTAATTCCTCCTAGACGTAGACAATTGTGTTTCTCAAGGATTGTGAGAGGTCCCGCAAATTTAAGAAGCTTAAATGAATTTAAAGAAGAAATTTTAAAAGGAGCACAATCGGAAGGTAAGTTTTTGGGTAATTATTATAAAGAACATAAAGATAAAGAAAAGGCGCTAGAAGCTATGAAAAACAGTTTTTACGATTATGAATATATAATAAAAGGTAGTGATATATTAGAAAATATAGAATTCAAGGATATTAAAAGGAAATTAGACAAATTACTAACAAAAGAGACTAATAATAATACCAAAAAAGCTGAAGATTGGTGGGAAACAAATAAGAAATCTATATGGAATGCTATATTATGTGGGTACAAGAAATCTGGGAATAAAATAATAGATCCATCATGGTGTAAAATACCTACTACAGAAACCCCTCCGCAATTTTTACGATGGATAAAAGAATGGGGAACATACTTCTGCGAAGAAAAAGAAAAACAAAAGAATATTGTTAATATAAAATGCACAGATTCTGATCATATAATTGGTAAAAGTATAAAGGCTTCTGAAAAACTAGAATGTAAATTAGCCACTGGGAACTATGAACAGTGGAACACTAATAGATTAAAAGAATGGAAGCTATTATCTCAACAATATAAAACCAATAAAGAATCTAATAAAGATATAGATATGTCTGAATTATCTGCAGAACAATATTTAAAAAAACATTGTACTGGATGTTCATGTCGTTTTTCGGACATGGATGAATTATATATTAAAACTTTAAAAAATGAAAATTTGCATGAAGAAATATTAAAAAACGCTCAGATTCCTATATACTTCGAAGAAGTTTATCATAGATTCGACCGTTCTGATGTTCAGTGCCCTGATAATAATATATGTAATTTATATAAATCTATTCCATGTAAGGAAATGTTAAATGATGAGGAGGTTACAGCTTGGACTACACATTCTGTTACTGATGCATCAAAAGCTATTAAAATTGTACTTATTCCTCCACGAAGAAGAAATTTGTGTTTAGTTATTAATGAAACACAGATGAAAGAATTCAAAACAAATAAAGAAATGTTTAAAAGTTTTATTTATTCATCTGCCGCTTCCGAAGTTACACGATTAAAAAAAGTACATAATGATAATAAAGATAAAGTTCTACAAGCAATGAAATATAGTTTTTCAGATATTGGAAATATTATAAAAGGAGATGATATGATGAAATGTTCAATATCTGATAATATATCTGAAATATTAGATGAAAAAAATGGATCAACCAAAAAACGTATAATTTGGTGGTCACAAAATAAATATCACATATGGGAAGCTATGTTATGTGCATATCAAAAGGATAACAAAAAAATAGAGTTTACTAGTCATGATTGTAAAATGCCTGACACTGAGAAAACTCCTCAATTCTTGAGATGGTTAATTGAATGGTCAAAACAAGTATGTGCACATAAATTATCTAAAGCAAAATATGTAAAAGAAAATTGTTCGAATTATATAAAAGATAAAGAATCTGATAAAGAACAATGTATTAATGCATCAAATATTTATATTCAATGGATGAATAAACAAAAAGAACCATGGAAAATATTATCTAATATTTATACAAACTATAAGAATGAAAAGAATATGAATTACCCAAATCTTCCACGAAATGCTTCATATTATGTAAGAGAAAAATGTCCTGAGTGTATCTGTAATTTGGAACATTTGGAAGAAAAAGAAAATCAGAATCATCAGAATGGTGATCATTTAATAGAAGAAGCAATTAATAAAGCTAAAATGGATTTACCTGACACTGAATGGGGTATATCTTGGGGACCATGGAAAGTTAATTGGGAAAATATGTTTTTTATTAGGTTATTTGGTTTCATTGGATCAAAACGTAAAGGTGAGGATGTAATAGAACGAATACGATTATTAAAATTTGCAGAAAATAAGCTTGGATCATCAACATCAACTTATACATATAAAAAATACTCCGGAGAACCTGTTCAGGAGTATATGGAAATGGGATCATATAAAGGACAAACCTATATCTATATTGAAGGAGATGACACAGATGAAGATTATATTGAAAATATATCATCGACTGATGCATCTTCTGAAAGTGAATATGACGAATTGGATGTTTCTCATATTTATCCTTATCGTAAACCTAAATATAAAACATTAATCGAACTTATTTTGGAGCCTAATAATAAAAACGAAGACACATATGATACTCCCTCGTATCAAAAGGATGATAATGATAAACCTACTGACGATGAATGGAATCAATTAAAAAATGACTTTATTTTACAATTTTTAGTTGATGAGGAACCAAAGGATTTAAATAACCATTTACCTGATAAACCCTCTACGGATAACCCATCTGATGAAATATTTATGGATGATGAAAAGCCTTTTATTATATCTATCCAAGATAGGTCTCTGAATAATGGAGAATCTGTTACCTATTATATGAATGGGAATGCTCAATCAAATATGGATATTTCAACTAATAATGAATATGTGACAAAAATTACTCAAAATAGATCTTATTCTGGAATGGATTTAATTAATTGTTCCCTTACAAGGAAGTCAAATGTAAATATATATGGAGAATTATTAAAAAGGAAAGAAAAAGAATTACATGCAATGGAATATAACCCTATATGGCTTCTTCCAAAATTTGAACCTCTTTCTACCCAAGGACAAAATAACTTTCAATTTATTAATATAAATTTCATTGATAAATGGTTAAATCAGAATCGTGAAATAATAAATAAATTGAATAAAGGAGATCGTTTGGAATATTTAAAGGATTTATGGATGAAGGAACATAATATGAATAGTATAACCCATTTGGACTCTACTACTACTTTTATTAATGGAAATACTTTAAGAAGGAATATCTCAATGGATCAAAATAGTCTTTCAGAAAATAATGACCCTATGGATCTTAATAATAATAACCCTTTAAATTTTATAGATTATTTAGAACAAAGTATAAATGAAAGAAATGATATCTTTGATGATGTCATATTTTATGATACTATGGAAGAATCTCAAAAGGATATACCATATTCTAAGGATTACACTAATAGCCATAAAGTAAAAGCCCCTATAAATTTACATTCTGGAAACAAATCCGAAAATGGAACCCTACCTGTATAG
>DD2var07
ATGGAGCCAGGAGGTAGCGGTGGTCGTGGTAGTGGCGGTAGTAGTAGTGGTAAAGGGAAGAAGGATACATCTGAGTATATTTATGTGAGCGATGCTAAGGATCTTTTGGATAGAGTTGGAGAAAAAGTGTACGAAGAAAAAGTGAAAAATGGTGATGCTAAAAAATATATTGAGGCGTTGAAAGGAAATTTGAACACAGCAAATGGTCGTAGTTCGGAAACAGCTAGCAGTATTGAAACGTGCACCCTTGTAAAAGAATATTATGAGCGTGTTAATGGTGATGGTAAAAGGCATCCGTGCAGAAAAGACGCAAAAAATGAAGATGTAAACCGTTTTTCGGATACACTTGGTGGCCAATGTACATACAATAGGATAAAAGATAGTCAACAGGGTGATAATAAAGTAGGAGCCTGTGCTCCGTATAGACGATTACATTTATGTGATTATAATTTGGAATCTATAGACACAACGTCGACGACGCATAAGTTGTTGTTAGAGGTGTGTATGGCAGCAAAATACGAAGGAAACTCAATAAATACACATTATACACAACATCAACGAACTAATGAGGATTCTGCTTCCCAATTATGTACTGTATTAGCACGAAGTTTTGCAGATATAGGTGATATCGTAAGAGGAAAAGATCTATATCTCGGTTATGATAATAAAGAAAAAGAACAAAGAAAAAAATTAGAACAGAAATTGAAAGATATTTTCAAGAAAATACATAAGGACGTGATGAAGACGAATGGCGCACAAGAACGCTACATAGATGATGCCAAAGGAGGAGATTTTTTTCAATTAAGAGAAGATTGGTGGACGTCGAATCGAGAAACAGTATGGAAAGCATTAATATGTCATGCACCAAAAGAAGCTAATTATTTTATAAAAACAGCGTGTAATGTAGGAAAAGGAACTAATGGTCAATGCCATTGCATTGGTGGAGATGTTCCCACATATTTCGATTATGTGCCGCAGTATCTTCGCTGGTTCGAGGAATGGGCAGAAGACTTTTGCAGGAAAAAAAAAAAAAAACTAGAAAATTTGCAAAAACAGTGTCGTGATTACGAACAAAATTTATATTGTAGTGGTAATGGCTACGATTGCACAAAAACTATATATAAAAAAGGTAAACTTGTTATAGGTGAACATTGTACAAACTGTTCTGTTTGGTGTCGTATGTATGAAACTTGGATAGATAACCAGAAAAAAGAATTTCTAAAACAAAAAAGAAAATACGAAACAGAAATATCAGGTGGTGGTAGTGGTAAGAGTCCTAAAAGGACAAAACGGGCTGCACGTAGTAGTAGTAGTAGTGATGATAATGGGTATGAAAGTAAATTTTATAAAAAACTGAAAGAAGTTGGCTACCAAGATGTCGATAAATTTTTAAAAATATTAAACAAAGAAGGAATATGTCAAAAACAACCTCAAGTAGGAAATGAAAAAGCAGATAATGTTGATTTTACTAATGAAAAATATGTAAAAACATTTTCTCGTACAGAAATTTGTGAACCGTGCCCATGGTGTGGATTGGAAAAAGGTGGTCCACCATGGAAAGTTAAAGGTGACAAAACCTGCGGAAGTGCAAAAACAAAGACATACGATCCTAAAAATATTACCGATATACCAGTACTCTACCCTGATAAATCACAGCAAAATATACTAAAAAAATATAAAAATTTTTGTGAAAAAGGTGCACCTGGTGGTGGTCAAATTAAAAAATGGCAATGTTATTATGATGAACATAGGCCTAGTAGTAAAAATAATAATAATTGTGTAGAAGGAACATGGGACAAGTTTACACAAGGTAAACAAACCGTTAAGTCCTATAATGTTTTTTTTTGGGATTGGGTTCATGATATGTTACACGATTCTGTAGAGTGGAAGACAGAACTTAGTAAGTGTATAAATAATAACACTAATGGCAACACATGTAGAAACAATAATAAATGTAAAACAGATTGTGGTTGTTTTCAAAAATGGGTTGAAAAAAAACAACAAGAATGGATGGCAATAAAAGACCATTTTGGAAAGCAAACAGATATTGTCCAACAAAAAGGTCTTATCGTATTTAGTCCCTATGGAGTTCTTGACCTTGTTTTGAAGGGCGGTAATCTGTTGCAAAATATTAAAGATGTTCATGGAGATACAGATGACATAAAACACATTAAGAAACTGTTGGATGAGGAAGACGCAGTAGCAGTTGTTCTTGGTGGCAAGGACAATACCACAATTGATAAATTACTACAACACGAAAAAGAACAAGCAGAACAATGCAAACAAAAGCAGGAAGAATGCGAGAAAAAAGCACAACAAGAAAGTCGTGGTCGCTCCGCCGAAACCCGCGAAGACGAAAGGACACAACAACCTGCTGATAGTGCCGGCGAAGTCGAAGAAGAAGAAGACGACGACGACTACGACGAAGACGACGAAGATGACGACGTAGTCCAGGAGGAGGAAGAGGGAAAGGAGGAAGGAACGGTCACAGAGGTAACAGAGGTAACAGAGGTCGTGGAAGAGACGGTAACAGAACAGGAAGGGGTGAAGCCATGTGACATAGTGGGCAAACTATTTGAGGACGACAAAAGTCTCAAAGAGGCATGTGGTCTAAAATACGGTCCAGGTGGAAAAGAAAAATTCCCCAATTGGAAGTGTGTCACACCAAGTGGTGTCAGTACTGCCACTAGTGGAAAAGACGGCGCTATATGTGTGCCACCCAGGAGACGACGATTATACGTAGGTGGTTTATCACAATGGGCAAGTCGTGGTGGTGACGAGACCACGGAGGTGTCGAGTGAAGCCACTTCGGCGCCGTCACAGTCAGAAAGTGAAAAACTACGTACTGCGTTTATTGAGTCCGCTGCAATAGAGACGTTTTTTTTGTGGCATAAGTATAAAGAAGAGAAAAAACCACCAGCAACACAAGATGGAGCGGGACTTGGAGTATCACTCCCAGAACCGTCACCACCGGGAGAGGACCCCCAAACACAATTACAACAAACTGGTGTTATACCCCCCGATTTTTTGCGTCAAATGTTTTATACATTAGCAGACTACAAAGACATATTATACAGTGGTAGTAACGACACAAGTGACACAACTGGTAAACAGACACCTAGTAGTAGTAATGACAACCTCAAAAATATTGTTCTGGAAGCAAGTGGTAGTACTGAGCAGGAGAAGGAGAAAATGAAACAAATACAAGCGAAAATAAAAAAAATTTTAAACGGTGCCACATCTGGTGTCCCACCTGTCACCAAAAATAGTGTCAAAACCCCCCAACAAACCTGGTGGGAAAACATCGCGAAGGATATCTGGAATGCTATGGTATGTGCACTAACATATAAAGAAAATGACGCCAGAGGCACAAGTGCCAAAATAGAACAGAATAAGGATTTGAAAAAGGCACTTTGGGACGAAGCCAACAAAAACACCCCCATAGAGAAATACCAATACACAAATGTCAAACTCGAAGATGAAAGTGGTGCCAAAAGCAACGACACCATCCAACCCCCCACGTTAAAAAATTTTGTGGAAATACCTACATTTTTTCGTTGGTTACATGAGTGGGGAAACAGTTTTTGTTTTGAGAGAGCAAAACGATTGGCACAAATAAAACATGAGTGTATGGATGAGGATGGTGAAAAACAATATAGTGGGGATGGGGAATATTGTGAAGAAATTTTTAGTAAGCAATATAATGTTCTCCAGGATTTAAGTTCCAGTTGCGCTAAACCTTGTAGATTGTATAAAACGTGGATAGAAAAAAAAAAAACAGAATATGAGAAACAACAAAAGGCATATGAACAACAAAAAAGTAATTACGAAAATGAACAAAAAGACAAATGCCAAACACAAAGTAATAATAATGCTAATGAATTTTCTAGAACACTAGGAGCGTCCCCTACAGCTGCAGAATTTTTACAAAAGTTAGGATCATGTAAAAATGATAATGGATATGAGAATGGAGAGGATAATAAAATAGATTTTAAAAATCCAGATAAAACATTTAAGGAAGCACACAGTTGTGATCCATGTCCTATAACTGGAGTTAAATGTCAAAATGGTCATTGTGTGGGTTCTGCTAATGGAAAGGAGTGCAAAAACAATAAGATTACTGCAGAAGATATTAAAAATAAGACAGATCCTAATGGAAACATAGAAATGGTTGTCAGTGATGACAGTACAAATACATTTGAACATTTAGGCGATTGTAAAAGCTCAGGTATCTTTAAAGGTATCAGAAAAGATGAATGGAAATGCGCTAATGTATGTGGTGTAGATATATGTACTCTGGAAAAAAAAATTAAGAATGGGCAAGAAGGTGATAAAAAATATATCACAATGAAAGAATTGCTTAAACGATGGCTAGAATATTTTTTAGAAGATTATAATAGAATTAGAAAAAAAATAAAGCTATGTACGAAAAAGGAAGATGGATGCAAATGTATAAAAGGTTGTATAGAAAAATGGGTACAAGAAAAAACGAAAGAATGGCAAAAAATAAACGATACTTATCTTGAACAATATAAAAATGATGATGGTAATACTTTAACTAATTTTTTGGAGCAATTCCAATATCGAACTGAATTTAAAAACGCTATAAAACCTTGTGATGGTTTAGACCAGTTCAAGACTTCGTGTGGTCTTAATAGTACTGATAATTCACAAAATGGTAATAATAACGATCTTGTTCTATGTTTGCTTAATAAACTTCAAAAAAAAATTAGTGAGTGTAAAGAACAACATAGTGGCCAAACCCAAACACCGTGTGATAACTCTTCCCTTAGTGGTAAAGAATCCACCCTCGTTGAAGACGTTGATGATTATGAGGAACAAAACCCAGAAAACAAAGTGGAACAACCTAAATTTTGTCCAGATATGAAAGAACCAAAAAAAGAAAACGATGAAGAAGTAGGCACTTGTGGCGGAGACGAAGAAAAAAAAAAAGTGGAAGACAGTGTAATCGAACAAAAAGAGGAAGAAGCAGCTAGTGCCCCAGAGGAATCTCCTCCATTAACCCCGGAAGCACCAAAAAAAGAGGAAAATGTGGTACCAAAACCACCACCACCACCAAAAAAACGCCGAATCAAAACCCGTAATGTGTTGGACCACCCCGCTGTCATACCCGCCCTCATGTCTTCTACCATCATGTGGAGTATTGGCATCGGTTTTGCTGCGTTCACTTATTTTTATCTAAAG
>DD2var09a
ATGACGCCAAGGCGTACACGTCGAACTGTAAGTGACCTCAGTGCAAGGGATGTTCTGGAAAAAATTGCACTACAAATATATAAAAAGGAAAATGAAAAAACTATTCCATATGAAAGAGAATTGAAAGGAACATTATCAAACGCCCAATTTCTTGATGGCTTGCGCAAGGCAGCTGGTTTGGGGGTAACATATGGTCCTGCAAATTCATGCGACCTTGAACACAAATACTATACTAATATAGATATTGGATATCTACCTGCGAGGAATCCTTGTCATGGCAGAAATCAAAATCGTTTTTCTGAAAATGCTGAAGCATATTGTAGCATTGATAAAATAAGAGATAATGGAATAAAAAGTTCTGGTGGAACATGTGTACCATTTAGAAGGCAAAATATATGTGATAAAAATTTAGAATTTTTAGATAACGATCATACTGATGATACTGATGATTTATTGGGAAATGTGTTAGTTACAGCAAAATACGAAGGTGAATCTATTGTTAAAAATCATCCAAACAAAAAAACTTCAGACGTATGTACTTCTCTTGCACGAAGTTTTGCAGATATAGGAGATATTGTAAGAGGAAGAGATATGTTTAAATCTAATGACAATATAGAAAAAGGGCTAAGAGTAGTTTTTAAGAAAATATACGAGGGTTTCTTGGATAAGGGGGCGAACGTGCATTACAAAGAAGACAAAGATGAAAATTACTATAAATTAAGAAACGATTGGTGGACGGCAAATCGTGATCAAGTATGGAAAGCTATAACATGTGAAGCTCCAAAGGATGCTAATTATTTTACAAAAGAATCGGATGGAAGAAAACTTTTTACAAGTCAAGGATATTGTGGTCGTAATGAAACAGACGTTCCTACAAATCTTGACTATGTCCCTCAATTTTTACGTTGGTACGACGAATGGGCAGAAGATTTTTGCCGAATAAGATATCATAAGTTGAAGAGGATTAAGGACGCCTGTCGTAATGAGAAAAATGGAAAATATTGTAGTCATAATGGATATGATTGTAGACAAATGAGTTGGAAGAAGAATATTGAGTCCAGGGAACATTATTGCACCGGATGTTTTTCTGCTTGTAGTATCTATAACATGTGGGTTGACAAGCAAAAAAAAGAATTTGAAAAACAAAAAGAGAAATACAAAAATGAAATAGAAACATATGCATCGAACAAAGACAAAACTGGTAGTAAAATTAATGAGGAATATTATAAGGAATTTTATGAAAAACTTAAAAATGAATATAAAGACGTTCATAATTTTTTAACGTTACTAAATGAAGGAAGGTATTGCAAAGAAGAATTGCAAGGAGAAGAGAATGTTGATTTTACTAACACTAATGAAAAAGGGGCATCTTATCGTTCAAAATATTGTAAAGTGTGTCCTTATTGTGGAGTTGATTGTGTTGGTAAAACGTGTACACCCAAAGAAGAAATATATCCAAATTGTGAAAATAATGAAACCTATGACCCTCCTGATGGTGCAGAAACTACTGAAATTAATGTAATTAATAGTGGTGATAAAGAAGGTTATATTTTTGAAAAATTAGGAGATTTTTGTATGAACCCAAATAATGAAAATGGTAAAAACTATGAACAATGGAAATGCTATTACGATAATAAAAAAAATAATAATAAATGTAAAATGGAAATAAATATTGCAAACAGTAAGCTTAAAAATAAAATAACGTCATTTGATTTTTTTTTTGATTTATGGATTAAGAATTTATTAAGGGATACTATAAATTGGAAAAGCGAACTTAAGAATTGTATAAATAATAAAAATACTGAGAAATGTAATAAAGAGTGTAACGAAAATTGTAAATGTTTTGAAAAATGGGTTAAACAAAAAGAACAAGAATGGAAAAATGTGAAGAAAGTATTCGAAAATAAAAACGGAACGTCGCAAAATTATTATAATAAACTTAAAAGTCATTTTGATAATTATTTTTTCTTAGTTATTAATAACGTTAACCAAGGAGAAGAAAAGTGGAAGAAATTTACGGAAGAATTAAGAAAAAAAATGGATTTTTCCAAAGCAAATACAGGAACATGCCTTGAAAATAATCCATCCGAACCATGTTCCAAGGCGGAACCTCAAAAATCCGAAGAAAAAAACCAACCACAAGATGCCCCACCAAATTCATGCGGTGCCGCGGGTGACAAAAATGGTAAAACCGCGAGTGTGGAGCAAATATGCAAGGACGTGAAGAGATATATTACAGAAAATAATGAAAAAACAAAAAAACAAACAAATACAGGTTGCAATAAAAAAGGTAACTCGAAAAAATGGGAGTGTGAAAAAAATATTGATCCAAAACATGCTGGTGCCTGTATGCCACCTAGAAGACAAACTTTATGCATTTATTATTTATCACATGATAAGGAAATAGATAATATAAAAACAGCAGAAAAATTGAAAGACGGTGTTATGAAATCTGCAGCACTGGAAACACATTTTTTATGGGAAAAATATAAAACCGATAAAAATGGTGGCAACAGTGGTAAAACACTAGATGATCAATTAAAAGAAGGAAATATTCCTGAAGATTTTAAACGTCAAATGTTCTATACATATGGAGATTATAGAGATTTATTCTTTGGAACAGATATATCGAATCATAGATATATAATTGAAGTAAAAAACAATGTCAATATGGCGCTCACTCAAAATGTTTCAGAAAAAACTCGTAACTTAAATAATATTAAGAATGAATGGTGGCAAAAACATG
>DD2var09b
ATGGGGTCACAAACATCAAAATTTTCTAAAACTGTTGTTGGAAATGAAACACACAACAGTGCCCGAAATGTTTTGGAAAAGTTTGCATTAGAAATAAAAAATAAAGCATCAGATGATGCCAAAAAGTATAGAAGTTCTTTGAAAGGATATTTGTCACAAGCAAAATTTTATCATCCATTTTCAGAACATAGACGATACTATACAGGACCATGTGAACTTGATTATGCTTTTCATTCTAATACTCCTGGAAATCGAAGAGAATTTAGACATCCTTGTGCTGGTAGAAACAAAACTCGTTTTTCAAATGAAGGTGAAGCAGAATGTAATAGTAGTAGAATAACTGGTAATAAAACGGAACATGGTGCATGTGCCCCATATAGAAGAAGACACATGTGTGACTTAAATTTGGAACACATAGATGTACATAATACAAAAAATTCTAACGACTTATTAGGAAATATCTTGGTCACAGCAAAATACGAAGGTGAATCTATTGTTAAAAATCATCCAAATAGAGGATCTTCAGAAGTATGTATTGCCCTTGCAAGAAGTTTTGCAGATATAGGTGATATTATAAGAGGTAGAGATATGTTTCTTGGTAATAATGAAACAGATAAAGAACAAAAAGTTAAATTAGAAAAAAATTTGAAAAATATTTTCAAGAAAATATATGAAGAATTGAGAGAAGAACAGACGAAGAGAAAGGGGGCGAAGCCAAAAAATGGGCGGGCGCAGATAGAGGCTCGCTACAAAAAAGACGATGATAATTATTATCAATTACGAGAAGATTGGTGGGCGCTTAATAGAGAAGACGTATGGAAAGCATTAACATGTTCTGCGGATGGCAGTGAAGATTATTTCATAAAATCAAGCGATAAAGAACAATCATTTTCAAATGAATATTGTGGCCATAGACAAGGAAGCGTTCCTACAAATTTTGACTATGTCCCTCAATTTTTACGTTGGTTCACCGAATGGGCAGAAGAGTTTTGTCGAATAAAAAATATAAAAATAGAACATGTTACGAAAACCTGTACTGGAGAAAGTAATAATAAACATTGTAGTCGTGAGGGTTACGATTGTAAACGAACAGATCTTAAAAAGAATGAAATTTTTGTAGATTTAGAATGTCCAAATTGTGAAAAAGCGTGTACAAGTTATAACGAATGGTTAAAAAAAAAAGAAGGGGAATTTAATAAACAAAAGAAAAAATACGAAAAGGAAATAGAAAATAATCAAAGTAATTCTCATAGTACATATGATAACGAATTATATAATAATCTGAAAACAAATTATTCTTCCTTTGAAAATTTTGTAGAAACATTAAAAGAAGGAGCGTATTGTACTAATGGCATTATAGAAGGTAAAATAGATTTTAATAAACAATATGACACTTTTTCCCATTCACAGTATTGTAAATCATGCCCTATATTAGGTGTTAAATGTGAGAATGGACAATGTAATTCACTTGATGACATCAAATGTACATATGGTAATGAGATTCCTAATAGAGTAACGGACAAAAATAACGATATTTTTATAATTGATATCCTGTTGAATGATAATAAAAAAAAAGTACTTTCTAATGATTTACCTGATTTCAAAAAATGTGATCTTTTTAAAAGACTAAGAAGGCAAAATTGGAATTGTAAATATAAATGTAACTTACATGTATGTGAACAGAAAAATTACAATAATGAAATAGATGATGAAAGAGTTATTTCAATCAAAGTATTTATTAAACGTTGGTTAGAGTCTTTTTTAAAAGATTATAATAAATTAAAAGAAAATTTAAATCCATGTATAAATAGTGAAAAAAAACAGTTGTTATGCATAAAAGATTGTTATAAAAATTGTGATTGCGTAGAAAAATGGATAACAAAAAAAAGGGATGAATGGAAAAGTATAAAGGAACGTTACATAGAACAATATGAAAGTAAAGATGAAGTTTTTTCTTCTAAACTTAAAACTTTTTTGAAACAGGGTCTGTTTCCTGAGTATATTAAAAATGCCTTGAACAAGGGTGAAACTTTAGATAATATGAACGAATCTGATGGATGCAATGTACCTAATAACTCCAAGGGAAAACCATGTAACAATAACGATGTCATAAATATTTTACTTAATAGACTTAAAAAAAAAATAGAAACTTGTAAAACCCAACATGACGAAAATAAAAATAATAATTCTTGCAAAACATTACCTCCACCTCCTCGTCGTCGTCTTCGGAGCGGCCGGCAGGTGGTTCGTCGGAGTGTTCAGGTGGTGAAGCGTCGGCGGAGCGACCGGCACTTTGTCGAGGTGACGAAGCCGGTGAACGGGGAGGGGGAGGAGGCCAATGGGGACACCACAGTGGAGCTACCGGGACCATCGGTAACACCAGTACCAGAACTACCAGGACCACCAGCAACAACACCCGGGGTGAAGCCGGCACCTCCAGCAAAAGTACCAAGTGCGTGCGAAATAGTGAAAGTAATATTTAAAGGAAAGAGCGCAACTGATGATATAGAGGGCTGCAGACCTAAAAAGGATTACAAACCATGGAATTGTACTTCGAGTCAGTTTAAATCAGGTCATACTGGTGCTTGTATGCCTCCCAGAAGACAAAAATTATGTGTAATTAATTTAAAAACTTTTGAACCGAAAACATCAGATGAGTTGAGAAATGCTTTTATTAAATGTGCTGCAATAGAAACACATTTTTTATGGAAATATTATAAGGAAAAGAATAATGTTAAAAATGATAAAATACTAGAGAGTGGTTATATACCAGAAGATTTTAAAAGAATGATGTATTATACGTTTGGAGATTATAGGGATTTATGTTTGGATAAAAATATAGGTAATGATGTGAGTGTTGTAGAAAATAATATAAAGGGTGTTTTAACAGATAGTACCAAAAATGGTGGCACGGAAATTACACCTGATAATTGGTGGAAAACAATTGAAAAAGAAGTTTGGGATGGAATGTTATGTGCTTTAAGTTATAATTCCAAAGAAAGAAGCTTTAAAGAAGATGTGCGAACACAACTTACTACCACCTACGGCTACTCCAAAATCAAATTTAGTGACAAAAGCACCACTTTGGAGAAATTCGCCCAAACCCCCCAGTTTTTGCGTTGGATGATCGAATGGGGCGAAGATTTCTGTAAAAAACGGAAGGAGAAGGTGGATAAGTTGGTGGAGCAGTGTAGAGGATGTGATGTTAGTACTGATGGATCATGTGAGAGAGATGTTGATGGATGTAAAAAATGTAGAGATGAATGTACAAAATATCAAAAATGGCTTGAAACGTGGAAAGGACATTATGAAAAACAGAAAAAAAAATATAAAGACGATAAAAAATCATATGAAAATGATCTAGATGCAAACAATTCAGAAGAGGCCTATCAATATTTGAACAAAAAATTAAAAAAAATTTGTCAAAGTGACAGTACTAATGGCGATTGTGAGTATAACTGTATGGGAAAAAATTCCACACAATCACCTGATAATACTCATATGCCCGCATCCTTAGATGATGAACCAGAAGAAGTAGAAGGGAGATGTACGTGTCAAAAGGCGCCACAACCATCTGCTGAGTCCGACCACAAGCACGAGGATTCGAAAGACGAACTAGTACCAAAAAAAACAGAAGTACCAAAAGAAGTCGAAAATCCATGTGCTAATCCTAGTGGTATTAAACACCCCGTACTTGCGACCAAAGTGGCGCACCAAATGCAACAAAAGGCACACCAGAAAATGATAGAAAATAGTGTTAAAAATAGTGAGATCGGTAAGGGTAAGAGTGGTGAAAGTAAGAGTAGTTTGATAGGAAATATAAAAAACGCGACATTTAGGAATGGTCGTAATCCAAGTCGGTTGACGGAGGAAGTATGTGATATAACGGACAACCATACCAATGATAGACGTCATGGTACTAAAGCTTATAATGGACCTTGTACAGGTAAAGATAAAGTTAAAAACGGGTTTCGCTTGAAAATAGGAACAGAATGGCAAACTGGGGAAGGCATAAAGATATCAGATCCTCACCTCTATTTACCTCCAAGAAGACAACATATTTGTACTTCGAATTTAGAAAAAATAAATGTTGATAAAGTCACAGGTAATGGTAATGTTAATGACACCTTTTTGGTCGATGTGCTTCTAGCAGCAAAAATGGATGCAGCAAAAATAAAGAACGTGTATAAAGAACAGAATGGCAAAAGTGAACTAACTGAGGAAAATGACAAGGCAACTGTATGCCGAGCAATACGTTACAGTTTTGCAGACATAGGTGATATAATTAAAGGAACGGATTCATGGGTCAACAATCGTGGTGAGCAAACAACACAACGTAATTTGGTGACAATATTTGATAAAATTAAAACGGAACTTGAGGACAACCTTAATGGCAAATATGCCACTGACGACCCCAAACATACCAAACTACGTGCAGATTGGTGGGAAGCAAATCGAGAAGAAGTTTGGAAAGCAATGAAATGTTCACTAAAAGATGTGAACACATCAGAAGGCGACTGCATATACAAAAGCCGTGACCGTGTGCCTGTGGATGATTATATCCCTCAACGATTAAGATGGATGACCGAATGGGCAGAATGGTATTGTAAAGAACAATCGAGGTTATATGGGGAGTTGGAGAAGGAGTGTAAGGAATGTAGGAGTGGGAAGTGTGATAAAGGATGCGAAGAATGTAAATCTAAATGTAAAGAATATGAACAACTTGTTGAAAAATGGGAAAAACAATGGAGGTTAATATCAGATAAATACAAAAAATTATACGAAAAAGCAGAACGTGCTGCTAATGGTGGTGATACTTCTAGTGGTACTGGAGATACCAAAGATGAGAATGATGTCGTTAGTTTTTTGAAACAATTACACGACAAAAATAGTGACCATAAAATATATTCTACTGCTGCAGGATATATACATCAAGAAGCACATATTAGTGATTGCAAAAAACAAACACTTTTTTGTAAAAACCCTAGTGGTAGTATATCTAGTGGTACAAACAACGACCAATATGCTTTTCGTACTCAACCACATGACCATGATGATGCGTGTAAGTGTAAAGACAGGCCACCACAAACAGAGGATGGTAGAGCACGATTGGATCGTGGTGAAGACGGACCACTACCACCACCAAAAGAAAGTCTCGCTCGTTCCGCCGGCCCCTCACCACGACCACCACCACCTGCACAACAACCACCACCACCACAACCCGCCCATAAAGGCGGTGTCGCTCGTATTCTACTAGGTCGGACCGCGAACCAAGACGATGAAGAGGAAGAGGAAGACGCCGACGTCGAAGTCGAGGCGGAGGGCGTCAGTAACCACCAGGAAGATGAGGGATCACCAAAAGAGGAAGTGGAAACGGCAAAGAAGGAGGGGTCGTCGTCACCAAAAGAGGAAGTGGAAAAGGTGAATCCATGTGAAATAGTAAAAGAACTATTTAAAGACACAAGCAAATTTTCCGACGCTTGTGGTCTAAAATACGGCAAAAACTACGGCTGGAAATGTGTCACACCAAGTGGTGACAAAACAGACACTGGTGAACGTGCTGTTCGTGTCGCACGTCAAACCAGTGAAAGTGGTGAAACAAGTGGTCCTAGTAGTAGTAGTGGCGCCATATGTGTGCCACCGCGAAGACGACGATTATATATAGGTAAAATAAAAGACTGGGCAGACACGGTGGAGACACAAACAAGTGGTAAAGAGTCGTCACAAAGTGACAACAAACTACGTACTGCGTTTATTGAGTCTGCGGCAATAGAAACTTTTTTCTTGTGGCATAGATATAAAAAAGAGAACAAACCACAAGGTGTTGGATCACTACCACTACAACCACCACAACTAACCGTTTCAGGCAGTGGTGAACAAAACCCCGAAACCTCCTTAAAAAGTGGTACCATACCCCCCGAATTTTTGCGTCAAATGTTTTATACTTTAGGAGACTATAGAGATATATGTGTGGGAGTTAAAGACAACGATGTGATTGAGGCGTTAAAAAAGAGTGTTTATAAAGACTCAAGTGGTGAGGAAAAGAGTAAAATGACTACGAATGAAATATCAACAAAAATAAAAGAATTTCTCCAAAAACAAAATAGTGACACATCTAGTGGTCCATCTCGCGGTGGCCCAGCATCTCCTAGTAGCAAAGACCCCGAATCCTGGTGGAACAAACACGCCGAATCTATCTGGAAAGGTATGGTATGTGCCTTAACCTATAAAGAGGCAAGTGGTAGTGATGGCGAAAAAAAAATAGAAAAGGATGATGATGTGTACGAGAAAATTTTCGGGAAACCCCCCAATAACGACAACCCCCAAAACTCCAACAACAAACTCAACCCCGTCACAAACGGCACATACGAAAAAGACTACAAATACGAAACTGTGTCATTTGGTGCTAGTGGTACCGGCGCCAAAAGCAACGACGATACCAAATTGGAAAATTTTGTGGTACGCCCCACCTACTTCCGTTACCTTGAAGAATGGGGTCAAAATTTTTGTAAAGAGAGGAAAAAGAGGTTAGAGAAGATAGAAGAGGAGTGTAAGGTAGAAGAAAATGGTGGTGGTAGTAGTCATGGTGGTAATGAAAAAAAACCAAAATGCAGTTGTGATGGAGAAAGTTGTGAAGATATGTTTAGTAAGAAATATGATATTATTTCGAGTTTTCTTTGTCTAGATTGTGGAAAATCTTGTAGATCTTATAGAAAATGGATAGACATAAAAAAAACTGAATTTCAGAAACAAAAAAGGGCATATGGTCAACAAAAAGAGAAAGCTAAAAGTAGTTCTGATCCACAATTTGTTACAGAACTTGAAAACTATGGGTCTATTGATTTATTTTTACAAAAGTTAGGACGATTTTCTAATAATAATAGTGGATGCAGTAACATAAAATTTGATGAAAACGGTGATACATTTAAACCTGCAAAAAATTGTAAACCTTGTTCTAAATTTAAAATAGATTGTCAAAAAGGTAATTGCGATAATTCTAAAGGAAACAACTGTAATGGAAAAAAGGTTATTACTGCCAGTAATATTGAAAATGAAGGGATTTCTATTGGAAATGTAGATATGCTTGTGAGTGATGACAGTGCAACGGAATTTAAGGATGGTTTAAGCGAATGTAAAGATAAAGGTATATTTAAAGGTATTAGAAAAGATATATGGAAATGTCGTAACGTATGTGGCTATGTTGTATGTAAACCTGAAAACTTCAATGATGGTACCTATGCTAAAGTATATATACAAATTAGAGAATTGATTAAACGATGGCTAGAATATTTTTTTGACGATTATAAGAAAATTAAACATAAAATTTCACATTGTATAAATAGTGGAAATAAATCCACATGTACAAATGATTGTCCAAATAAATGTAAGTGCGTGAGGAAATGGATAGAAGAAAAAAAGAATGAATGGAAAACATTAAAAGAACGTTTCAATGGGCAATATAAGAGTGAAACGTCAGGTGATTACCCAGTGAGAAGTTTTCTTGAGGAATTGATACCTCAAATTCCTGTAGCCAACGCTAAAAATAAGGTTATAAAATTAAGTGAGTTCGATAATTCTTGTGGATGTAATGCCAAGGCGAGCTCAACAAATGGTAAGAACGAGGATGCTATAGAATGTATGCTTGACAAGCTTGGCGAAAGAGCAACATCTTGTCAAAAACAACATAGTGACAAAACAGAACAACAGTGTAAAGAATCCTCCACCCACCTTGAAGACGAAGAACCCCTTGAAGAAACAGAGGATGTGAAGGCGCCGAACATTTGTCCGGTACTACCAAAACCACAAGCAGAGAAAGAAGACGGTTGTAAAACAGACGCTCCTCAACCAGACGTTAAAGAGAAAGAAGAAGAAAAAGAGGAGGAAAATGATAAAGGAGATGAGGAACAGGAAGAAGAAGAAGAAGAAGAAGATGACGAAGAAGATGAGGAAGACGAAGAAGAAGAAGAGGAATCATCTGATGAGAATCATGATGACGACTCCGATTATGAAACAGAGGATGAAGATCAAGATGAACTTGATACAGCAGGACCATTATCACCTTCAGAGTCACAGCCAAAACGATTGCCACGAGAATTTCCATCCCCCGAATTAAAAAATGCCATGTTATTTTCTACCATCCTCTGTATGGTAGGTATCGGTTTTGCGGCGTTCACTTATTTTTTTCTAAAGAAAAAACCTAAATCTCCTGTGGACCTCATACGTGTACTTGACATCCATAAAGGCGATTATGGAATACCTACCTCGAAATCATCAAATAGATATATCCCCTATGTGAGTGATACATACAAAGGCAAAACATATATATATATGGAAGGAGATAGTGATAGTGGACACTACTACGAAGATACAACTGATATTACTTCCTCAGAAAGTGAATATGAAGAAATGGATATCAATGATATATATGTACCTGGTAGTCCTAAATATAAAACATTGATAGAAGTGGTACTAGAGCCATCAAAAAGGGATACACCTAGTAGTGATACACCTATGAATAAATTTACTGATGAGGAATGGAATGAATTGAAACATGATTTTATATCACAATATATACAAAGTAGATTACCAATGGATGTACCACAATATGATGTATCAACAGAGTTACCAATGAATATAGTAGGTAATGTTTTAGATGATGGTATGGATGAAAAACCTTTTATTACTTCTATTCATGATAGGGATTTATATACTGGAGAAGAAATTAGTTATAATATTCATATGAGTACTAATATTATGGATGATACATCATATGTATCAAATAATGTATATTCTGGTATAGATTTAATTAATGACACATTAAGTCGTAACAAACATATTGATATATATGATGAAGTGCTAAAAAGAAAAGAAAATGAATTATATGGAACAAATTATAAGAAAAATACATCAAATAACAATGTAGCTAAATTAACAAATAGTGATCCAATAATGAACCAATTAGATTTGTTACATAGATGGTTAGATAGACATAGAGATATGTGCGAGAAGTGGAATAAAAAGGAAGAATTGTTAGAAAAATTGAATGAAGAATGGAATAAAGATAATGATGGAGGTAATGTAACAAATGATAACAAAAGGTTAAATACGGATGTTTCTATTCAGATAGATATGGATGAAACTAAAGGAAAGAAAGAATTTAGTAATATGGATACAAATGTGGATACACCTACTATGGATAATATATTGGATGATTTGGAAACATATAATGAACCTTTTTATGATATATATGAGGATGATATATATTATGATGTAAATGATGAAAACCCATCTGTGAATGATATACCTATGGATCATAATAAAGTAGATGTACCAAAGAAAGTACATGTTGAAATGAAAATTCATAATAATACATCCAATGGATCCTTGGAACAAGAATTTCCTATATCGGATGTATGGAATATATAA
>DD2var10
ATGGTGCCGCAAGGTAGGGGTGGTAGTACACAGGAGGAGAAGGATAAGTATAAGGATGCCAAGGATGCTAAGCATCTTTTGGATATAATTGGGAAAGACGTGCACGATAAGGTTCATAATGAAGCTATAGATTATGTAAGTGATTTGAAAGGATCGTTAACCAGTGCAACACTTTCTGGTGGGGAAACAGCTAGCAGCCTTAATCCGTGCAGCTCTGATTATACTACACATTTTGATGCTAACAGTAACAGGCATCCGTGCGGTAATCGAACAGGAAAAGAAGAAGTAAACCGTTTTTCTAAAGAACGTGGCGCTGAATGTGATGATAAGAAAATAGAAGGTAATGTTCGTAGTAAAGGTAAAGGAGGTAATAATGAAGGAGCGTGTGCTCCATATAGACGATTATCTCTATGTAATAAAAATTTTCAAAAAATCAATAATGATGATAGTACTAATGCTAAACATAATTTATTATTAGATGTGTGTATGGCAGCAAATTACGAGGCACAGTCATTAAAAACATATCGTGACCAATATGATGCAGAATATCCTTCTTCTGGTTCTACTTTTACAATGTGTACTATGTTGGCACGAAGTTTTGCAGATATAGGTGATATTATTCGAGGAAAAGATCTATTTCGTGGTTATAATGAAAAAGATAGAGCACAAAAAAAAAAAATACAAGATAATTTGAAAGATATTTTCAAGAAAATACATGATGACGTGACGTCTAGCGGGAGTAATAGGCAGGCTCTAAAAACACGCTACGAAAGAGATCATCCAGATTTTTTTCAATTACGAGAAGATTGGTGGAACGCTAATCGAGAAACAGTATGGAAAGCTATCACGTGCAAGGCGGACGCAAGTAGTGCATACTTTCGAGCAACGTGCAGTGATAGACAAGGTCCATCTGTAGCTAGAAACCAATGCCGCTGTAGCGACAAGTCAAAGCCAGGAAAGACAAGTGACACCGACCAGGTCCCCACATATTTTGACTACGTTCCACAATATTTGAGATGGTTCGAGGAATGGGCCGAAGATTTTTGTAGGAAAAAAAAACATAAATTAGAAGATGCTAAAAACAAATGTCGTGGAACTGACTCAAGTGGTAAGGAACGTTATTGTGATCTTAATGGGTATGATTGCGAAAAAACCAAAAGAGGAAGAAACAAGTATCGTTGGGATTACAAATGTACAGGCTGCTTCCTTTCTTGCTCTCATTTTAGAACATGGATAGATAACCAACGAAAACAATTTCTAAAACAACGAAACAAATATGATGAAGAAATAAAAAAATATGAAAATGGAGCACCACGTAGTAGTAGGACAAGACGAAATGTACGTAGTAATTATGATAATGGGTATGAAAAAAAGTTTTATGACAAACTTAATAAAAGTGAATATAGAAGCGTTGATGCTTTTTTGGGATTATTAAATAAAGAAAAAGATTGTGAAAATATTAAAGACGACAAAGAAGGAAAAATTGATTTTGCTAAAGTTAGTGGTAGTACTACCGCTAGTGGTAAAAATAGTGGTGGTGATGGTAATAATAAAACCTTTGATCATACAGAATATTGTCAAGCATGTCCTCTATGTGGGGTCGAAAAGAAAAGTAATGGTGGTGGTGGTAATACCAAATGGAAAAGGAAAGAGGATTTGACTGATTGTCCATCTATAAACCTTTATAAGCCTACAAGTGGCGCAAAAGGTACTACTATTAATTTCCTGTATAGTGGTGATCGACATGATGATATTGCAAAAAATCTAAAAGCGTTTTGCCGAACAGAAAATCGTAGTGATGGTAGTGGTGTTGCTGGTGGTAGTGGTGCTGGAGGTACTGGCACTACTGGTAGTGATAGTCAGGATTTGTATCAAAAATGGACATGTTATCACGTTAAACAGCTGGAGAAAGATAAAAACCCAGAGGGTGAGGATGACCCAGAGTATGAGGACGAGGTAAAAACTGCAGGCGGATTATGTATATTGGAAACGACGAACGGCAAAGAAGAAGTGAACAAACAAAAGACATTCAATCCTTTTTTTTACTATTGGGTGGTACATATGTTGAAAGATTCCATATATTGGAGAACAGAAAAAATTAATAAATGCTTAAAAAATGAAAAGGAAAAATGTGGAAACAAAAAATGTAAGGGTGATTGCGATTGTTTCCAAAGATGGGTTAGAAAAAAAAAAGACGAATGGAAAAATATCAAAATACATTTTGGCAACCAAGAAGCTTTTAGCAATCAAGGAGATATTGGCCAAGGAGGATTTCTTGACATAGCAATGAAATCTCCTGATTTTGTTCTTAAAACAGTTTTGAACAAAGATCTACTTTTGACAAGTCTTCAAGAGGCTTATAGGAATGAAAAGGACATAGAACACATTAAGCAACTGTTGGATGAGGAAAAAAAACGTGAAGAAGAAGAAGCAGGTGTTGTACTTGGTGGCGAAAATAATACCACAATTGATAAATTGATCGAACATGAAGAAGGAGAGGCCGAAAAATGCCTACAAAAACAGGAAGACTGCAACAGACAATCAGAACGAGAAGATACCTCTGGTGGAAGAACTGGACAACCACGTTCTAAGGAAATCGAAGACGACGACGAAGACGAAGAAGACGAAGACGAAGTCGAGGAGGAGACAGAGGAAAAGGAGGAAGACACAGAGACAACCACAGAAGTCACGGAACAGGTGGAGGGACCAGAAGAGGGATCACCACCAAAAGAGGATACGACATCACTAGACCCCGACGTTTGCGACACAGTGAAAAAAGCACTCGCGGACATGGGCAGTTTCACACAGGCTTGCCAACAAAAATATGGCGGAAACAACTCACGTTTAGGTTGGAAGTGCATACCAAGTGGTGACAATACTACCACAAGTAGTGGTAACGGTGATCGTTCCCAACGTGCCAAACGTGCAGCACCTCGTGAATCCACTACATCTAGTAGTGGTGCCACTTGTATTCCACCAAGGAGGCGACGATTATACGTGGGGAAATTGGAACAGTGGGCGGAAAAATACAACAAGGTGGCTAACACACAGGCGGGTAACACACAGGTGGCACAACCACAGGCGGGTGGTCAAACCACTTTGTCTTCGCCGTCGTCCAACTCACGCGCCGACGCCGACGCCGCGTTGCGTGATGCGTTCATCAAATCTGCGGCAATAGAGACGTTTTTTTTGTGGCATAAGTATAAAGAAGAGAAAAAACCACCAGCAACACAAGATGGAGCGGGACTTGGAGTATCACTCCCAGAACCGTCACCACCGGGAGAGGACCCCCAAACACAATTACAACAAACTGGTGTTATACCCCCCGATTTTTTGAGATTAATGTTTTATACATTAGGAGATTATAGGGATATTTTGGTACGAGGTGGTGGAGATACAAACCGTGGTGATAAAGATGTAACTAGTGGTAGTACTAACAACAATATTGTGTTTGAAGCTGGTGGTACTGACGAGAAGGACAAGCAGAAAATGGAGGCAATACAACAAGAAATAGATAAAATTCTCAAACAAAGTGGTAACAATCAATCTCGCGGTGTTCCCCCCAATAGTGGCAAAGACCCCGGCCAAACACCAGAATCCTGGTGGAAAGAACACGCCCCTTCCATTTGGGACGGGATGGTTTGTGCTCTAACATATGATACAAACAGTGGCGGCAAAACAATAGAAAAGGTTAAAACTGCGGACAACGGCAACCTTTTTGAAAAACTCAAAGAAAACAACGACTACGAAACAGTGTCATTTGGTGCTAGTGGTACCGACGCCAGAAGTGGCTCCTCCCTCAACCCCGAAACTACCAAATTAAAAGATTTTGTGGAAAGACCCACCTACTTTAGATATCTTGAGGAATGGGGAGAAGAGTTTTGTCGTAAACAAAAACATAAGTTATATATAATTAAAAAAGAGTGTAAGGTAGAGGAAAATGGTCGTCGTGGTCGTGGTGGTAAAAATATAGAAACCCCCAAATGTAGTTGTTATGGTGAACATTGTGACGATCAGCTTAGTAAGAATAAATATGATACTGTTGCTGATTTAGAATGTCCTGGTTGTGGAAGACATTGTAGATCTTATAAAAAATGGATAGAAAGAAAAAAAGAAGAGTTTGTTAAACAAAAAGAGGCATATGGTGAACAAAAAAAAAAATACGAAGAGGAAAGTAAGGGTGGTGTTAATGGATTTTGTGGAAAACTGAAAGATGACGCTGCACAATTTTTAAAAACGCTAGCATCATGTTCTAAAAATGAGAATGACAATGGAAACGGTACAATAGATTTTGATGTAAACGGTGAAACATTTCAACATGCAAAAGATTGTAATCCATGTTCTGAATTTAAAATAGATTGTAAAAAAGCTAAATGCACCAGTGCTGATAAAAAAGTGACGTGCAATGGCAACAATGGAGGAACAACGACTATTACTGCAAGTGATATTAAGAATGGATGCAATTCTACTCACAAACTTGATATGCTTGTGAGTGATAACAATAGAAAAGATTTTACAAATGGTTTAAGCGATTGTGCAAATGCAGGTATCTTTAAAGGTATTAGAAAAGATGTATGGACATGTGGTAACGTATGTGGTTATGTTGTATGTAAACCGGAAAACGGTAATGGGCAAAAAGTCAGTGAGCAAGAAAAAAATGATGTTAAACACATTATAACAATTAGAGCATTGCTTACACATTGGGTACATAAGTTTTTAGAAGATTACAAGAAAATTAAACATAAAATTTCACATTGTACAAAAAAGGGAGAAGAACCTAAATGTATAAAAGAGTGTGTAGAAAAATGGATAAGTACGAAAAAGGATGAATGGACAAAAATAAAAAACCATTACAAAAAACAAAATGAAAATGGTGACAAAAACCTGACATCTTTGGTTACAAATGTTTTGGAGGAATTGTTATCTCAAATTGCTGCTGCAAATGATAAAGGAGAGCATAGCAGTTTACAGAAGTTAGAGAAGTCACTTGGCTGTAACTGCGCTAATCATTCACATAAGAGTGAAAATAGTGAAAAAAGTGATATTATAGATTGTATGCTTAATAAACTTGAAAATCTTAAAAACATAATAAAAACTTGTCAAAACGTACCTAGTGGCAAACCAGATACACCGTGTCAAAAATCCCCCGCCCCCGTTGAAGACGAAGAGGAAATCCCAGAAGAAAACCCAGTGGATCCACCGAAGATTTGTCCGCAACTACCAAAACCACAACCAGAAGCAGAGGATGAAGACGCTTGTAAAGCAGTAGATCCTAATACTGTACCCGATGATAATAAAGACAAAAAAAATGAAGAAGATAAAGTAGAAGAAAGTGCTAAGGAATCAACAGCAGCAGAAGAACCTAGTGGCCCAGTGGGACCTCCATTAACACCAATACCCCAACCACCCCGCGACGACCCATGGGAACCCCTGAAAAATGCCATGTTATCTTCTACCATCATGTGGACTGTTGGAATTTGGATTTGCTACATTCACTTAAAAAAAACCAAAGCATCTGTTCGAAATTTATTCCAAATACTGCAAATACCCAAAAGTGATTATGATATACCGACAAAACTTTCACCCAATAGATATATACCTTATACTAGTGGTAAATACAGAGGCAAACGGTACATTTACCTTGAAGGAGATAGTGGAACAGATAGTGGTTACACCGATCATTATAGTGATATTACTTCATCTTCCGAAAGTGAGTATGAAGAATTGGATATTAATGATATATATGCACCACGTGCTCCTAAATATAAAACATTGATTGAAGTAGTACTAGAACCTAGTGGTAACAACACAACAGCTAGTGGTAAAAACACACCTAGTGATAATACACCCACACCACAACCCATTACTGATGATGAATGGAATAAATTGAAAAAAGATTTTATATCTAATATGTTACAAAATACACAAAATACAGAACCAAATATTTTACATGATAATGTGGATAATAATACCCATCCTACCACGTCACGTCATAATATGGAAGAAAAACCTTTTATTATGTCCATTCATGATAGAAATTTATATATTGGAGAAGAATACAATTATGATATGTTTAATAGTGGGAATAATCCAATAAACATTAGTGATTCAACAAATAGTATGGATAGTCTAACAAGTAACAACCATGGTCCATATAATGATAAAAATGATTTATATAGTGGTATCGACCTAATCAACGACGCACTAAGTGGTAATCATATTGATATATATGATGAAATGCTCAAACGAAAAGAAAATGAATTATTTGGGACCAAACATCATCCAAAAAAACATACAACAGGTACACACAATGTTGAAAAAAATACAAATAGTGACCCTATTATGAACCAATTATATTTGTTCCATAAATGGTTAGATAGACATAGAAATATGTGCGAAAAGTTGAAAAATGATAATGAGCGGTTAGCCAAATTAAAAGAAGAGTGGGAAAATGAGACACATAGTGGTAACACTCACCCTAGTGATAGTAACAAAACGTTAAATACTGATGTTTCTATACAAATACATATGGATAATCCTAAACCTATAAATGAATTTACTAATATGGATACTATCTTGGACGATCTGGATAAATATAATGAACCTTATTATGATGTGCAAGATGATATTTATTATGATGTAAATGATCATGACGCATCAACTGTGGATAGTAATAATATGGATGTACCTAGTAAAGTAAAACTTGAAATGAGTGTGAAGAATACGCAAATGATGGAAGAAAAATATCCTATAGGAGATGTGCGGGATATATGA
>DD2var11
ATGGCTCTGCCAGGTAGTGTCGGTGAGGATAAGTATAAAAGTGCCCCGGATGCTAAGCATCTTTTGGATGAAATTGGAGAAGTTGTATATAAGCAAGTGAAAAAGGAAGCTGATGGTACAAATTATATTAATGAATTGAAAGGAAGTTTGGCAAGCGCAACTACTAATTGGGAATTAGGTGGCACCGATAAACCGTGCATGTTTGATTATACTACACGTCTTGGTGCTAACAGTGAAAGGCATCCGTGCGGAACAGGAAAAGATGCAAAAAATGAAGATGTAAAACGTTTTTCGGATACACAAGGAGCAGAATGTACTAAAAGTAAAATAAAATATAGTGATTACTATCGTGGAGCCTGCGCGCCGTTCAGACGATTAAATTTATGCAACAAAAATATGGAAAAAATGGACGCAAATAATTATGATAGTGGTAATGCTAAACATAAGTTGTTGGCAGAGGTGTGTCTTGCAGCAAAATATGAAGGGCAATCAATAAAAACACATTATCCAAAATATCAAGCACAATATCCTGGTTCTGCTTCTACAACATGTACTGAGTTGGCACGAAGTTTTGCAGATATAGGTGATATCGTACGCGGCAAAGATCTATATCTTGGAAAAAAAAAAAAAAAAAAAACAGAAACAGAAAGAGATAAAATAGAAAAGAATTTACAAAAAATTTTTGGGGATATATATAAAGAATTAACGAAGAATGAGAAGAAGGCGAGTGAAGCACAAAATCGCTACAAAGATACTAAAAATTTTTATCAATTACGAGAAGATTGGTGGACGGCGAATCGAGAAACAGTATGGAAAGCTATCACGTGCAGCGCGGACAGGGGTAATGCATATTTTCGACAAACATGTAATGATGATGGGACTTCTTCTCGTGCTATTCACCAATGCCGTTGTCAGAAGAAAGACGGCACACACGACAGCGATCAGGTCCCCACATATTTTGACTACGTGCCACAATATTTGAGATGGTTCGAGGAATGGGGCGAAGACTTTTGTCGTAAACGAAAAAAAAAGCTAACAGATGCTATAAATAAATGCCGTGGACCAAGTGGTAACGAACGATATTGTGATCTTAATGGATATGATTGCGAAAAAACCAAAAGAGGAAGAAACATGTATCGTTGGGATTACAAATGTACTGGCTGTTTCCTTTCTTGCTCTCATTTTAGAACATGGATAGATAACCAAAAAGAACAATTTCTAAAACAACGAAACAAATATCAAACAGAAATATCAGATGGTGGAGGTAGTGGTAGTAGTAGGAAAAAACGGAGTATTAGTGGTAGTGATGGCAATAAGTATGATGGATATGAAAGTAAATTTTATAAAATACTTAAAGACGACTATGGAACCGTTGATTCTTTTTTAGAAAAATTAAGTAAAGAAAAAGAATGTGAAAAAATTACTGACACAGAAGGAGGAAAAATTGATTTCAAAACCGTTAAAAGTAGTAGTGCTAGTGGTGGTGGTGATGGTAGTAATAAAACCTTTGATCATACAACATATTGCCAAGCATGTCCTCTATGTGGGGTGGAAAAGAAAAATAATGGTAGTGGTGGTAATACCGAATGGGAAAGGAAAGAGAATATGAATCAATGTCCGCCTATAAAACTCTATAAGCCTAAATATGGCGAAGTAGGTACTACTATTAATTTCCTATATAGTGGTGATGAAGCAACGGAAATTGAAAAAAAATTAAAGGAATTTTGCCTAACACAAAGTGGTAATAGTGTTGTTGGTAGTAGTAGTGCTCGTGGTAACGGTGCTAGTCGTGATAAAAATGGTGGTAGTGATAGTCAGAAACTGTATCAAGATTGGAAATGTTATCAATCTGACCAGCTAGAGAAAGTTGGACAGGGTGAGGATGACGAGGAATATGACAAGGATGTAAAAAATGCAGGCGGATTATGTATATTGGAAACGACGAACGGCAAAGAAAAAGTGAACAAACAAAAGACATTCAATCCTTTTTTTTACTATTGGGTGGTACATATGTTAAAAGATTCCATACACTGGAGAACAAAAAAAATTAAGAGATGTTTAGAAAATAATAATGGCAACAGATGTAATAAAAAAAATAAATGTAAGGATGATTGTGGTTGTTTTGAAAAATGGGTTGGAAAAAAAAGAGAAGAATGGATGGCAATAAAACAACATTTTCGCAAGCAAGATATTAGCGGTACAGGAGGTAATGGAAATCCTGTAGGTCTTTTCTCACTTAGTCACGATGATCTTCTTGAACAAGTTTTGGAGAAAAATTTACTTTTGGAAAGTCTTCAAGAGGCTTATGGGGATACAGATGACATAGGAAGAATTAGGAAAATATTGGACGAGGAAGAAGCTGCACAAGCAGATGGTATTGGTGGTGGTGGTGGCGAAGATAATACCACAATTGATAAATTGCTCAATCACGAAGAAGGAATTGTCAATGAATGCAAACAAAAGCAGGAAGAATGCAACAAACAAAAACAACAAGAACAAGAAAGTCGTGCCCGCTCCCACTCCGAAACCAACGTCCAACCTGCCGACACTAAGAACAATGAGGAAGAAGACGAAGAAGACGAAGACGACGACGAAGACGATGACAAGGAGGAGGAGTCGGAAGCACTACCAGATGAGACAGAGGAGGTCGCGGAAGAAACGGCGGTAACACCACCCGAGGTGAAGCCAGCTTGCCAAATAGTTGACGACCTATTTAAAGGCACCAAAAATTTTGAAGATGCATGTGGTCTAAAATACGGCAAAAACTACGGCTGGAAATGTGTTCCTACCACTAGTGGTGGTGACGAAAAAAGTGGTAAAGACGGAGCCACTGGTGGTAGTGTTTGTATCCCACCCAGGAGACGACGATTATATGTGGGGAAATTGACACAATGGGCAAGTCAGGTACCACTAGGTGACGCCGCGTCGACAGAGACGCCAGAGTCGTCTCTCCTCCGCCAGGCGTTTATAGAAAGTGCCGCTGTTGAAACCTTTTTCTTGTGGCATAAATTTAAAGAACAGTGGAGGTTGCAAAAAGCGGCGGAACGTGAACGAAATGGAGATCTACTTGGATTATCAAATGACCAAGAAGGGTCGCAGGAGGTCGACCCAGAGGATAAATTAAAAAAAGGAATAATCCCCGAGGAGTTTTTGCGTCGAATGTTCTATACATTTGGTGATTATAGGGATATATGTACTGGTGATGAAAAAGTGATTCAGATGTTAAAAGCTAATGGTGATAACAATATCGAGACAATTAATAATAAAATAAAACCAATTCTAAACGGTAACACATCTCCTCTCACATCTCCTCTCACATCTCCTGGTTCATCTAGTGGTAACGACCCTGCATCCTTGTGGAACAAACACGCCGAATCTATCTGGAATGGAATGATATATGCTCTAACATACAAAGATGGCGAAGAGGGCAAATCACCACAAAAAGTTGAAGCTGTGAACTACCAGACACTTATGGAGAAATACCAATACGACAAAGCAAAACTCGAAGAAGAAGAACAAAATGGTGCCATGTCTACCCGTCCCAGAACCTCCCAACCCCCCTCAGCCCCTAGTGATACACCCACCCTCAACAACCCCAAATTGAGTGATTTCTTTCGTGTTACGCCCCCCTACTTCCGATACCTTGAAGAATGGGGTGAAACATTTTGTAGAGAAAGGAAAAAAAGATTGGAGAAGATTAAAGACGATTGTAAAGTAGAAAATGGTGGTAGTGAAAAACAATATAGTGGGGATGGAGAACATTGTGAAACTATCCTTAGTAAGAATAAATATGATACTGTTCCGTCTTTAGGTTCGAGTTGTCCCAAATCTTGTAGTTCTTATAGAAAATGGATAGAAAGAAAAAAAGACGAATATGAGAAACAAGAAAAGGAATATGGTGAACAACAAAAAAACTGCCCAACGCAAAGTAAGGCTACTGGACCTAATAATGAAGGTAACGGAGTTTGTGGAACAGTACAAAGGTGGCCTAATGCTGCAGCATTTTTACAAAAGTTAGGATCATGTAAAAATGATAATGTAGAGGATAATGGAGAGGATAATCAAGAGGATGAAATAAAATTTGATGATAAAGATAAAACATTTCAACATACAGATTATTGTGATCCATGTTCCCAATTTAAAATAGATTGTCAAAATGATAATTGTAGTAAGGATAAAGAACAGGAGTGTAAAAATAAAAATAAAAATAGTATTACTGCAAATGATATTGAAACAATGGGACAACCTACTGAAGAAATTGTTATGCGTGTCAGTGATGACAGTACAAAGAAATTTGAAGTTGATGATTTAAAGGTTTGTGAAGGTAAAGGTATCTTTGAAGGTATTAGAGAAGATAAATGGAAATGTCGTAATGTATGTGGTTATGTTGTATGTAAACCGAAAAAAGTCGATGGAAAAACATTCGATGGGAAAGAAAATGGTGAAAACCAAATTATAACAATTACAGCATTGGTTACACATTGGGTACAATATTTTTTAGAAGATTATAATAAAATTAGACGAAAATTAAATCCATGTAGGAATAATGGTGAAGGATACCAATGTATAAAGGATTGCGTAGAAAAATGGATACAGAACAAAAGAGAAGAATGGAGAAAAATAAAAGAACTTTACCTTCAACAATATAAAAATAATGATCAAGGTGATTACCCAGTGACAACTATTTTGGAGGATTTGCAATCTCGACCTGAATTTAACAAAGCTATAAAACCTTGTGATGGTTTAACTGCGTTCAAGAAGTCCTGTGGTCTTAATGGCGATGCGAACTCACAAAAAAAAGGTGCTAAAGATAACGATCTTGTTTTATGTATGATTAAAAAGCTTGAAGATAAAGCAAAAAAATGTAAATCCCAATCTAGTGGTAGTGACTGTAACACCCCCCCCACATCAGACACCACCCTTGACGAAGAACCCCTTGAAGAGGAAAACTCAGTAACACAACCGAACATTTGTCCAAAACAAACAGTGGAAGATAAAAAAAAAGAGGAAGAAGGAGACGATTGTAAACCGGCAGCACCACCATCTAGTGGTGGCCACAACCCCGAAGAGAAAGCACGGGAATCACAACAACCCAAACTACCACAAAAACCTCGTGGCAGCGAAGAAAAAGCAAAACCAACAAAACCAAAAGTGGTAAAACCAAAAAAAGTGAAACCCAAACCCCCCGACCTATCCGAACCCCTAAAAAATGCCATGTTATCTTCGACGATCATGTGGAGTATTGGCATTGGTTTTGCTGCATTCACTTATTTTTATCTAAAGGTAAAAAAAACCAAATCTACTATTGATCTTTTGCGTGTCATTAATATCCCCAAAAGTGATTATGGAATACCGACAAAACTTTCACCCAATAGATATATACCTTATACTAGTGGTAAATACAGAGGCAAACGGTACATTTACCTTGAAGGAGATAGTGGAACTGATAGTGGTTACACCGATCATTATAGTGATATTACTTCATCTTCCGAAAGTGAGTATGAAGAATTGGATATTAATGATATATATGTACCAGGTAGCCCTAAATATAAAACATTGATAGAAGTGATACTTGAACCTAGTGGTAAGAACACAACAGCTAGTGGTAACAACACACCTAGTGATACACAAAATGATATACAAAATGATGGTATACCTAGTAGTAAAATTACAGATAATGAGTGGAATACATTGAAAGATGAATTTATATCACAATATCTACAAAGTGAACAACCAAAGGATGTACCAAATGATTATAGTAGTGGAACTATTCCAACAAATACCAATATTACTACCACGTCACGTCATAATGTGGAAGAAAAACCTTTTATTACATCTATTCATGATAGGGATTTATATACTGGAGAAGAATACAATTATGATATGAGTACTAACAGTGGTAATAATAATTTATATAGTGGTGAAAATAATGTATATGGTGGTATTGATCCAACAGGTGATAACCGTGGTCTAACAAGTGGCAAACATGATTCATATAGTGGTATTGACCTAATCAACGATTCATTAAGTGGTGATTATGATATATATGATGAATTGTTGAAAAGAAAAGAAAACGAATTATTTGGGACAAATCATGTGAAACAAACAAGTATACATAGTGTTGCCAAACTAACAAATAGTGACCCCATCCACAACCAACTGGAACTATTCCATAAATGGTTAGATAGACATAGAGATATGTGCGAGAAGTGGAATAATAAAGAGGAAGTATTAGATAAATTAAAAGAAGAATGGAATAAAGATAATAACAATAATAGTGGTACACCAAGTGATAATACCACACCAACTACTGGTATTACCCCACCAACTAGTGATAATACTCCACCAACTAGTGATAATACTCCACCAACTAGTGACATACCTAGTGGTAAACAAGTGTTGAATACTGATGTTTCTATACAAATACATATGGATAATCCTAAACCTATAAATCAATTTACTAATATGGATACTATCTTGGAAGATCTGGATAAATATAATGAACCCTATTATGATGTGCAAGATGATATTTATTATGATGTAAATGATCAAGATGTATCAACTGTGGATAGTAATAATATGGATGTACCTAGTAAAGTACAAATTGAAATGGATGTAAATACGAAATTGGTGAAAGAAAAATATCCTATAGCCGATGTATGGGATATATAA
>DD2var12
ATGGCGCCGCAAGGTAGTGCTGGTGGAGTGGGTGAAATTGATCATACAAGTGCCAAACATTTATTGGATAGTATAGGGAAAAGAGTACACGAAGAAGTGGAAAAGGAAGCTAAAGAACGTAGTAATGGTGATTTGAAAGGATCGTTAACCAGTGCAACACTTTCTGGTGGGGAAAGAGCTAGCAGCCTTAATCCGTGCAGCTCTGATTATACTAAACATTTTGATGCTAACAGTAACAGGTATCCGTGCGGAAATACAAATGTAGACCGTTTTTCGGTTAAAGAACAAGCAGAATATGATAACAAAAAAATGAAATGTAGTTATGGTAGTAATGGTAAAAATGAAGGAGCATGTGCGTCGTTTCGGAGATTACATTTATGCAACAAAAATATGGTAAAAATGGACACAAATAATGATAGTAAAGCTAAACATAATTTATTGGTAGATGTGTGTATGGCAGCAAAATTTGAGGCAGAGTCATTAATACGTTATCATGACAAATATAAATTAACTTATGATGATTCTCAAATATGTACTGTATTAGCACGAAGTTTTGCAGATATAGGTGATATTGTAAGAGGAAGAGATTTATATCTTGGCAATAAAAAAAAAAATCAAAATGGAAAAGAAACAGAAAGAGAAAAATTAGAACAGAAATTGAAAGAAATTTTCGCGAAAATACATGAAGGATTGACGACGGAGAATGGTGTAAAAGAACGCTACAATGATGATCGCGAGAAAAATTATTATCAATTACGAGAAGATTGGTGGGCACTTAATAGAAAAGAGGTATGGAAAGCCATTACTTGTGACGAAGAGAACAAGCTAGGGGGTTATTCATATTTTCGAGGAACATGTGGTGATAATGAAAAAAATGCAACTCGGGCTAGTCACAAATGCCGCTGTAAGGACAAAAAGGGCAAAAGTGAGACCGACCAGGTCCCCACCTATTTTGACTACGTGCCACAGTTTCTTCGCTGGTTCGAGGAATGGGCCGAAGACTTTTGTAGGAAAAAAAAAAAAAAAGTACAAAATTTGGAAAAATCATGTCGTGGAACTGACTCAAGTGGTAACGAACGATATTGTAGTCGTAATGGATATGATTGCGAAAAAACAGTTAACGCGAGAGGTAAGGTGCGTATGGGTAAGGGTTGCACTGACTGTTTTTTTGCATGTTATCCGTATGTTGATTGGATAGAAAACCAACGAAAACAATTTCTAAAACAAAAAGAACAATTTCTAAAACAAAAACAAAGATACGAGAATGTAATAAATGGAACATCAACTAGTAGTAGGAAAACGCGAGCTGCACGTAGTAGTGGTAGTAATAGTGATAATAATGGGTATGAAAAAATTTTTTATGACAAACTACAAAGTAATGGATATGGAAGCGTTGAAACTTTTTTGGAAAAATTAAGTAATGAAGAAATATGCACAAAAATTACTGAAAAGGAAGAAGGAAGAATTGATTTCAAAACTGTTAATAGTGGTAGTGCTAGTGGTGCTAGTGGCACTAATGATAAAGAAAAAGGAACATTTTATCGTTCAGATTATTGCCAACCCTGTCCTCCATGCGGGGTCAAACATGATGGTAAAAAATGGGAACCCAAACAAAAACATGATAAATGCAATATAAACCTTTATAAACCTAAACCTGAAGCAAATGGTACTACTATTAATTTCCTGTACAGTGGTGATGAACCAACAGAAATTGGAAAAAAATTAAAGAAATTTTGCGATCAAACAAGTGGTTCTAGTGGTGGTGTTGCTGGTGGTAGTGGCACTAGTGGTAGTAACGAATTGTATCAAAAATGGAAATGTTATGAATTTAAAGATCTGCAGAAAGATGGAGAGGGTGAGGATGACCACGACTATGACGAGGATGTAAGAACTGGAGGGGGATTATGTATATTAAAAAAAGAAAAAAAAATTGTAAAAATGAATGCAGACGAACCTGATGAAATCCAAAAGACATTCAATCCTTTTTTTTACTATTGGGTGGCACATATGTTAAAAGATTCTATATATTGGGAAACACAAAAACTCGATAAGTGTATAAATAATAACACTAATGGCAACAGATGTCGAAATGGATGCATAAAAAATTGTAAATGCTTTTTACAATGGGTTGAACAAAAAAAAAACGAATGGACGAACATAAAACAACATTTTTACACGCAAGAAGATATTGTCAAAAAAGGAGGTCCTATCAAACTTACTCACGATGGAGTTCTTAAACAAGTTTTGGAATTAGAATTTTCTAAGGAAAATTCCACAGAAGATGCCAAAAATAATGTGAGTGCTAGGGAAATAGATCTCATTAACAAAATGTTGGAAGAGGATAAAACAACAGCAGCTGGTACGGACAATAAAAATAAGACCACAATTGATAAATTACTACAACACGAAGAAAAAAAAGCACAAACATGCCTAGAAACACACAGCGAAGATAAATGCAAAAAAGCAGAAGAAGAAAGTCTCGCCCGCTCTCTAGATTCCGTACGTGGCAGCCCACCACCTGGCCCCACTGGTAGTGAAGATGAAGACGAAGGCGACGACGACGACTTCGAAGACGAAGAGGAAGATGAAGAACACGGCCGCGAAGACGGCGACGAGGAAACAGCGGCGGAAACGACACCGGGACCATCGGCAACACCAGTACCAGAACTACCAGGACCACCAGCACCAGTAGTAGACGTTTGCACCACAGTGAAAAGCGCACTCGAGGATATGGACACTCTCCAAAAAGCCTGTTCAACCAAGTATGATAAATATGGCCACGAAAAATTCCCCAATTGGAAATGTATACCAAGTGGTGTCAGTACTACCACTGGTGGTAATGACGGTGCCATATGTGTGCCACCAAGGAGACGACGATTATATGTGGGGGGATTAACGAAGTGGGCGGAAAAACAGGTGGGTAACACACAGGGGGGTGGTAAGACACGAGGTAGTGAGGCATCACAATCAAGTACTGTTAGTGAAACACATTCACAATCAAGTAGTAGTAGTAGCTCGCCGTCGTCCAACCCACGCAACGACGCCGCGTCGACCTCGACGACAGAGTCGTCTCAGCTCCGCGACGCGTTCATCCAATCTGCTGCAATAGAAACTTTTTTCTTATGGCATAAATACAAAATGGAGAGGAAACCGCCGGCAAAAGAAAAAAGTATAGGGGGACTTCCATCATTCTTCAACGATGAAGAAGAAGAACCGTCACCAGATGTTGTAGCAGAACAAAAATTACAAACTGGAGAAATTCCTGATGATTTTTTGCGCCAAATGTTCTACACATTTGCAGATTATAAGGATATTTTTTTTGGGAAACATGTGGGGAATGGCAAGGACGTAGGTAAAGATAGTGTTACTACAAATATATCGGACAAGATTACGAGGATTTTCAAAGATCATTCCCAACTTCCTAGTGGGAAACCCAATAATGAACGAGAAACTTGGTGGAATAATAATGCAAAGGCTATTTGGGATGGAATGGTATGTGCATTATCTTATAATACCAATGACCAAAAAGTGATTCTAGATGTGCAAAAAAAACTTATGGAGGCCATTAAAAATAAGAACAAATACTACTACAATAATGTCACAATTGGTAGTATACCTATTAGTCCTGATAAGAATGCTACCACAACCAAATTGATCGATTTTGCATCTAGGCCTACGTTTTATCGTTGGTTAGAAGAATGGGGTGAAGAATTTTGTAGGAAAAGAAAAGTTAAATTGAAAAAGGTTAAAAAGGAATGTGATGGATTTAATGCTAGTGGTAATAAAATACAATGTAGTGCTGATGGTCATGATTGTACTGATAAAAAACGTAGATATAATAATATTTTTGCAGATTTAGATTGTGCTGATTGTCAGAAAGAATGTAGAAATTATAAAAAATGGATAGAAAATAAGGAAAATGAATTTAATAAACAAAAAAAGAAATACCAAATGGAAATTAATGAAAACAATATATTTCCATTTAATAATGATAATGAACATAAATTTTATGAAAATCTAAGAGAAAACGGTTATTCGTTTGTTGAAAATTTTTTGGAGTCATTGAATCATTGCAAACCTGGTCAAGGTAGTAGTGATCCAAAACAAACTACAGATTTTATGAAATACCATGAAACATTTGGTCCTTCAACATATTGTAAAGCGTGTCCTATATATGGAGTTAAATGTAATTCAGGAGGATGTACAGACATTACTGTAGACGAATATAAGAGACAAAATGATTTACAAGAGATTAAAATAATAAAAAACACACCTACTAATATTGATGTACAAATGATAGATCGTAGGGGACAGTATATTCAGGATAATTTAAAAGATCGTTTTAAAGAATCACGTCTTTTTAAAACTGTCAAAGATCAAGAATGGAAATGTAGCTTTATTAATAACATGGATGTATGTAAAGTAGATAAGTTTGATAAGAATATAGATATCGATGAACAAATTACGTTTAAAATTTTGTTGGAACGTTGGTTACAAGATTTCTTAGAAGGTTATTATATATCCAAAACAAAAATTGATCTATGCACAAAAAGTGAAAATTCTTGCATACAAGAACATATAGGTAAATGTGAATGTGTTGAAAAATGGGTAGAAAAAAAGAAAAAAGAATGGGAACAAATAGACGATCATTTTAATAAACAACAACATGATAATGCATTTGATATGCCATATAAGGTCAAAAATTATTTTGAGAATAATGCACCTAATTTAATAAAATCGATAGAAGAATATAAACGTAGAAAAAAAATAGATGAATATGAGGATTGTAATGGTGATAGCAGTTGTAAACGTTCGGATAAAAAAAAGAAAATAGATATGGTATCTATGTTACTTTCTGAACTTAAAGAAAAAATAGAACCTTGCAAAAATCCACTTCACCAAAAAACACAATCAAATTATTGTAACACATCCCCCCCAGAAAACGACGAATCCACTTCAACCACCCTCACCCCCGACGAACAAACCGACGACACAACCGATATCGAAAAACCTTCATTTTGTCCCGATGATACACACATACCATCTCCACCGACACCAGAAGAACCAGCAGCATCTAGTGAGGACAAATCCGACCAAGTCCCCAAATCCCAAGAAGATGAAGTCCCACAGGAACCTCCACCCCCAGATAAAAAAGCCCCGGTACCAAAAAAAGAGGAAAATGTGGCACCAAAAGTGCCAAAACCAAAACCCCCCGACCTATCGGAACCCCTGAAAAATGCCATGTTATCCAATACCATTATGTGGAGTGTTGGTATTGGTTTTGCGGCGTTAACATATTTGTGGTTAAAGAAAAAATCCAAACCTCCTGTCGACCTCTTACGTGTATTGAATATCCCTAAAGGAGATTATGGAATACCTACATTGAAATCAACCAATAGATATATTCCTTATGGTACTGATCGATATAAAGGGAAAACATACATTTATATGGAAGGTGATACAGACGAAGACAAATATACGTTTATGTCAGATACCACCGATATTACTTCTTCGTCTGAAAGTGAGTATGAAGAGATAGATATCAATGATATATATGTTCCTGGTAGTCCAAAATATAAAACATTAATTGAAGTGGTACTAGAACCATCAAAAAGAGATACATCAAATAAGTCAAGTGGTACAAAAGATACACAAAATATAACAACAAGTGACACACCTAGAAATAAACCTATTAATGATGTTGAATGGAATAGTTTAAAAAACGATTTTATTTCAAATATTTTACAAAATTCTCAAATGGATTTACCCCAAAATAATATAAGTAGGGATACTTCAATAAATATCCATCCTGCTGTTAGTATTTTACAAGATAGTATGCAAGAAAAACCTTTTATTACATCTATTCAAGATAGAGATTTACATAATGGTGAAGAAGTTACCTATAATATTAATTTAGATGATCATAAAAATATGAACTTTTCAACTAATCATGATAATATAACACCAAAAAACAATCAAAATGATTTATATACTGGTATCGATTTAATTAATGATTCGATAAGTGGTAACCATAATGTTGATATTTATGATGAATTGTTAAAAAGAAAAGAAAACGAATTATTTGGAACAAATCATACAAAACATACAACAACGAATAGTGTTGCCAAACAAACACATAATGAACCTATAGTCAATCAAATAAATTTGTTCCATAAATGGTTAGATAGACATAAAAATATGTGCGAACAGTGGGATAAAAATAAAAAGGAGGAATTTTTAGATAAATTAAAAAAAGAATGGAACAAAGAAAATAACAATAATAGTGGTGACATTAACAATAGGTATGAGAATGTGTTGAATACTGATGTTTCGATCCAAATAGATATGAATGATCCTAAACCTATAAACGAATTTACAAATATGAATACAAACTCTGATAATTTCATTAAGGATACTATATTGGATGATCTGGATAAACATCCTGAAACCTACTTCTATGATATTTATGATGACGATATCACTTATTTTGATACAGATGATGTTAAACCACCTATGGATGATATACACATTAAAGAACAAACTGAAATGAATGCTCTTCATAATAATAAGATGAATGAATTGTTAGAAAAGGAATATCCTATATCAGATATATGGAATATATAA
>DD2var13
ATGGTGCTCCAGCGGGCTGCAGGAGGTGGTGGGGATGGTATTGATAAACGAAGTGCCAAACATTTATTGGATAGCATAGGGAAAAAAGTTTACGATAAAGTGCATGGTGATGCTCTACAACCTAGTAATGGTAAATTGAAAGGAACTTTGTCACTAGCAATATTTGAGAAAGCTCCAGAGGGCAAACAAACATCAGAAGATCCATGCGACCTTAATCATGAATATCATACTACTGTTACCAGTGGTTATGATAAAGAAAATCCTTGTAAGGATAGACCAGAAGTTCGATTTTCTTACACAGAAGGAGCAGAATGTGATAAGAGCAAAATAAGAGGTAGTAATAGTAATAAGGATGGAGCCTGCGCGCCGTTCAGACGATTACATCTATGTGATCAACATTTAGAACATATTAAACATGATAAAATAACAAGACATAACTTGTTGGCAGATGTGTGCGAGGCAGCAAAATTTGAAGCAGAGTCATTAGAAAAATATCGTGGACAATATCAACTAAATAATTCTGATGTCAATATCAATATATGTACTGAGTTAGCACGAAGTTTTGCAGATATAGGTGATATTGTAAGAGGAAGAGATTTGTATCGTGGTAATGATAAAGAAAAAGATAGATTAGAAGAGAATTTAAGAAAGATTTTCAAAAAAATATATGACAATTTGAACGATGCACATGTGCAAGAACACTACAAAGATGATGATAAAGGAACTAAAAATTATTATAAATTAAGGAATGCTTGGTGGGAAGCTAATAGACAAACAGTATGGAAAGCTATCACATGTGGCGCTGCGGGTGGTACATATTTTCGACAAACATGTGGTACAGGAACGTGGACTAATGAAAAATGCCGATGTCCGATAAATGATGTCCCCACATATTTTGACTATGTGCCACAGTATCTTCGCTGGTTCGAGGAATGGGCGGAAGATTTCTGTCGTAAAAAGAAGAAATATGTTGATATAGTTAAAACAAATTGTCGTAATTACTCAAGAAATTTATATTGTAGTGGTAATGGATTAGATTGTCAAGAAACTATTAGAGTAATAGGGCACCATGTTATAGGTAGTGAATGCTCTAAATGTTCTGTTTGGTGTCGTCGTTATAAAAAATGGATAGATAACCAAAAAGAAGAATTTCTAAAACAAAAAAAAAAATGTGAAAATGAAATGTTAAGTAAAAGTAAGAAAAAACAAAGTACAAAATATAATGTTTATGAAGGATATGATAAAGAATTTTATAAAATACTTAAAAGTGAAAATGTTGGAGGTCTTGATAAATTTTTGGAATTATTAAATGAAGAAAGAGAGTGTCAAGAGTTTAGTAATGACTTAGGGAAAATTGATTTCAAAACCGTTGATGGTGGTGGTGTTGGTGCTATAGGTGGTGGTGCTAGTGATAGTAATAATAGTAATAAAACATTTTCGCATTCGCAATATTGTGAAGAATGTCCCGGATGTGGGGTCGAACTTATAGGTAATGAATGGAAAGAGAAAAATAAAGGTGAATGCAAAGGTGGAAAACGTTATAACATTCCAAAAGGCACAAAGCACAACGTTATACCTGTCCTTTCTTTCGGTGATGAACACAAAGAGATAATAGAAAAAATAGAGCAGTTTTGTGCTGAATCAAATAGTGATAGTAGTAAACTAACTGAACAATGGAAATGTTATTATGGAGATAAAGAATATGAAGTATGTACATTAGAAAATAGAAATAAGTCTGAAGAGGACCCTGAAGAAATCCAAAAGACATTCCATAATTTTTTTTACTTTTGGATAAGACATTTATTGAACGATTCTATAGAATGGAGAGACAAAATTAATAATTGTATAGAAAAAGCCAAAGAAGGAAAATGTAAAAATGAATGTAAAACAGATTGTGGTTGTTTTCAGAGATGGATTGGAAAAAAGAAAGAAGAATGGGGGGAAATCAAAAAACATTTTAAAACGCAAGACGGTTTTAGCATATTTGGTAATAATTATGATTTTGTTCTTGAAAATGTTTTGAACATAGATGAACTTTTCCAAGATATTACAGAAGCTTATGGGAATTCACAAAAAATACAAGGTATTAAGGATACGTTGGCAAAGAAAAAAACTCAAGCAGCAGATGATGCCACTGAACAGAAAAATACAATTGATTTGTTGTTCGAATATGATTCAGAAGAAGCCGAAAAATGCAAAAAAATTCAAGAAGAATGCCAACCAAAAAAACCAACAAAAGTCAGAAATCCATGTTATGGCAACAATACATACGACGCGCTTGCGGGGAAGGTGGCGCAAAAATTACAGCAGGAGGCAAAGGAACAATTGGATCGTAATGATAGTAGAAGTGCGTTGAAGGCCAATGCATCACAAGGAAAATATAGTAATCAAGGTGATCCCGATGACTTCAAGAAAAATTTATGTGGTATAACACAAAAGCATTCCAATGCTATTGGTGATTCAAAAAATCCATGTAATAACAAAGGAAAAGAGCGTTTTAATGTAGGAGAAAAATGGAAAAATGGGGGCGAGGTAAAAATGTCACACACTGACCTCTATTTACCTCCAAGGAGACAACATTTTTGTACTTCCAATTTGGAACATTTGAACACGAAGAGCACAGGACTTACAAGTGATAAAGCTATCCACTCTCTATTGGGTGACGTGTTACTCGCAGCGAAAAAAGAAGGAGAAGACATAAAAACTAAACTTACTGAAAATGATAATAGGTCTTCAATTTGTCGTACGATGAAATATAGTTTTGCTGATATTGGAGATATTATTCGAGGTACAGATTTGTGGGATATAAATGGTGATGCAACAGGTGTGCAAAATAATTTGAAAGATATTTTTTCTAAAATTACAGAAGAACTTAAAAAGCAACATCCTGACAAATTTAACGACAACGACAAATATACCAACGACTCCAAACATACCAAATTGAGATCAGACTGGTGGGAAGCAAATCGAGACCAAGTTTGGAAAGCTATGACGTGTCCAACAAAAAACGGCAATATCCAATGTGGAGCCACTCCACACGACGACTATATCCCACAACGATTAAGATGGATGGTTGAATGGGCCGAATGGTTCTGTAAGGAGCAATCCAGGTTGTATGAGGAGTTGTTGAGGGACTGTGGTAGTTGTACGACTGGAAAATGTAATAATGATAAGTGTGCGAAGTGCGATAAACAATGCCAAGAATATAAAACTAAAATACAACCATGGGCAGATCAATGGAATGAAATATCAAATAAATACCAAATATTATACTGGCAAGCAAAAATTGCTGCTATTAATGGTGGTACTGAAAAATCTACTACTACCAAAGATGATAAAGACAAGAATGTGATTGACTTTTTACAAAAATTGCACGAGGCAAATTATGGAACACGTGGTCCCCCTCCTGAAGCTCATCCTGATAGACGTCCTAGACGTGCCGCCACTAGTAAAAGTGATGTGTATGAAACCACCGCCGGTTACATCCACCAAGAGGCACGTACACGTGAATGCCTGGGACAAAATGTTTTTTGTAATAATAATGGCAACAACGAGTATGCATTTAGCTTGACGCCACATGAGTATAAACATGCGTGCAAATGTAATGAGAATAAGGCATCTTCACCAGAAGAGTTAGGACGTTCTGACTCCTTCGACGACCACCAAACACCACGTCCTGAGGAAGACGAAGTCCACTCCTCAGAAGAAGGTGAGGAAGACGAATCCGAAGACGAGGAGAAAGAGGAGGAAGTCGAGGAAGTCCACGACGGCGCGGATGAGAAAGCCGGGGCGGTGTCACAACCAGAGGCGTCACCAACAACAAAAGATGTGGTGAAGCCGCCATGTGACATAGTAAAAGAACTATTTAGTAACGTGGACACTCTCCAAAAAGCCTGTTCAACCAAGTATGGACCTGGTAAAAACTACGGCTGGCGTTGCATACCAACTAAAACAAGTAATGATGTCACAGGTGAAGATGGTCAAGGTAGTAGACGTGTGGTACGTAGTACTCCCGAAAGTGGTTCTAATAGTGACAAAAATGGTGCCACTTGCATTCCACCCAGGAGGCGACGATTATATGTGGGGAAATTGGAACAGTGGGCAAACAAACACAACACGGAGACGTCAGTGTCACAAGGTGAAGCCACGGAGGCACGTGGTAGTGAAGCGCCGGCACCAGGTGGTAAAGAGTCGTCATCAGGTGGTAAAGAGACACCAAGTGACAAACTACGTACTGCGTTTATTGAAAGTGCCGCGGTTGAGACTTTTTTTTTGTGGGATAGATATAAAAAAGAGTGGTTGGCACAAAAGAAGGCGGAACTACAAAATGGAGGACTTGACCTCTACAGTAGCGGCGACGGTGATCCCGACAACCCCCAAAACAAATTACTAAATGGTGTGATACCCCCCGATTTTTTGAGATTAATGTTCTATACATTAGGAGATTATAGGGATATTTTAGTACACGGTGGTAACACAAGTGACAGTGGTAACACAAATGGTAGTAACAACAACAATATTGTGCTTGAAGCGAGTGGTAACAAGGAGGACATGCAAAAAATACAAGAGAAAATAGAACAAATTCTCCCAAAAAATGGTGGCACACCTCTTGTCCCAAAATCTAGTGCCCAAACACCTGATAAATGGTGGAATGAACACGCCGAATCTATCTGGAAAGGTATGATATGTGCATTGACATATACAGAAAAGAACCCTGACACCAGTGCAAGAGGCGACGAAAACAAAATAGAAAAGGATGATGAAGTGTACGAGAAATTTTTTGGCAGCACAGCCGACAAACATGGCACAGCCTCAACCCCAACCGGCACATACAAAACCCAATACGACTACGAAAAAGTCAAACTTGAGGATACAAGTGGTGCCAAAACCCCCTCAGCCTCTAGTGATACACCCCTTCTCTCCGATTTCGTGTTACGCCCCCCCTACTTCCGTTACCTTGAAGAATGGGGTCAAAATTTTTGTAAAGAGAGGAAAAAGAGGTTGAAACAAATTAAAGAGGAGTGTATGGATGGTAGTGATAAAAAATATAGTGGGGATGGGGAACAGTGTGATCGAAGAGATACATCAAATGAAGTTTCTGCCGATTTAGAAGGTCGGAGTTGTGGAAATTCTTGTAGATTTTATAAAAAATGGATAAAAAGAAAAAGAAAAGAATATGATAAACAAGCAAATGCATATAGTAAACAAAAAACAAAATACGAAGAGGGAAGTAAGGGTGCTGGACTTAATGATCATAATAAAGAATTTTGTGTAAAACTAGGTACGTGCACTGACGCTGCAGCATTTTTAAATAGGTTAAAAAACGGACCATGTAAAAAGGATAATGAGAATGGAGGCAATGACATAAATTTTGGGAATACAGAGGAAACATTTAGACCTGCAGAAAATTGTAAACCATGTTCTTCATTTAAAATAAATTGTAGAAATGGTAATTGCAGGAGTGGTGATGGTGATACAAAAGAGAAGTGCAATGGAGGAACGATTACTACAGGAAATTTTAATACAATGGGAACATGTACTGAAGATGTTGTTATGCATGTCAGTGATAAGAATGCAAATGAATTTGAAGGTGATGGTTTAGACGAGGCTTGTGAAAATGCAGGTATATTTACAGGTATTAGAAAAGATGAATGGAAATGTCGTAAGGTATGTGGTTTACATATATGTAAACAGGAAAAGGGTAATGGTGCTATAAATGATCAACAAATTATATTAGTTAGAGCATTGCTTAAACGTTGGGTAGAATATTTTTTAGAAGATTATAAGAAAATTAAAAAAAAATTAAAGCCATGTATAGAAAATGGAAATGGATCTACATGTATAAATGGATGTAATAAAAAATGTAATTGTGTTGGAGAATGGATAAAGTTGAAAAAGGATGAATGGACAAAAATAAAAAACCATTACCTAGAAAAAAATAAAGAGGGTGACAAAAACGTGACATCTTTGGTTACAAATGTTTTGGAAACCTTGGTAACTCAAATTGCTGCTGCAAATGATAAACGAGAGCAAACAAGTTTAGATAAATTAAAGACGTCCCTTGGATGTAATTGCCCTGAAAACTCACGAAAAAACGATGGTAATGAGAATGATGCTATAGATTGTATGCTTAATAAACTTGAAACAAAAATTCATGAATGCAAAACCCAACACGAAAATAGTGTCGAAAATAGTGACCAACCCCATCCAAATTGTGGTGGAAACCCCCCCCCTGATGAGGAGGACTTACTCCTTGAAGAGGAAAACCCAGTGGAACAACCAGGATTTTGTCCAACACCACAACAAGAACCAGAACCAGATGACAAGTGTGGCAAACTCGAAGAAAAGAAAGATGAAAAAAAAGAGCAACCCGAACAACCTGCAGAAGAAGATGGTGGTGCTATTGTACCTAGTGGCCCACCTGGATCAGAACCCGAAGCTGATAAAGGCCCAGTTAAACCCGCGGAAATACCAAAACCCCAAGAACCCCCCGACTTATCGCACCCCGCTGTTATACCCTCCCTGGTGACCTCCACCCTCGCCTGGAGCGTTGGCATCGGTTTTGCTACATTCACTTATTTTTATCTAAAGAAAAAAACCAAATCATCTGTTGGAAATTTATTCCAAATACTGCAAATACCCAAAAGTGATTATGATATACCGACAAAACTTTCACCCAATAGATATATACCTTATACTAGTGGTAAATACAGAGGCAAACGGTACATTTACCTTGAAGGAGATAGTGGAACAGATAGTGGTTACACCGATCATTATAGTGATATAACTTCCTCAGAAAGTGAATATGAAGAGATGGATATAAATGATATATATGTACCAGGTAGTCCTAAATATAAAACATTAATTGAAGTGGTACTTGAACCTAGTGGTAACAACACAACAGCTAGTGGTAACAACACAACAGCTAGTGGTAACAACACAACAGCTAGTGGTAAAAACACACCTAGTGATACACAAAATGATATACAAAATGATGGTATACCTAGTAGTAAAATTACAGATAATGAATGGAATCAATTGAAAGATGAATTTATATCACAATATCTACAAAGTGAACCAAATACAGAACCAAATATGTTAGGTTATAATGTGGATAATAATACCCATCCTACCACGTCACATCATAATGTGGAAGAAAAACCTTTTATTATGTCCATTCATGATAGAAATTTATTTAGTGGAGAAGAATACAATTATGATATGTTTAATAGTGGGAATAATCCAATAAACATTAGTGATTCAACAAATAGTATGGATAGTCTAACAAGTAACAACCATAGTCCATATAATGATAAAAATGATTTATATAGTGGTATCGACCTAATCAACGACGCACTAAGTGGTAATCATATTGATATATATGATGAAATGCTCAAACGAAAAGAAAATGAATTATTTGGAACAAAACATCATACAAAACATACAAATACATATAATGTCGCCAAACCTGCACGTGACGACCCTATAACCAATCAAATAAATTTGTTCCATAAATGGTTAGATAGGCATAGAGATATGTGCGAAAAGTGGAAAAATAATCACGAACGGTTACCCAAATTGAAAGAATTGTGGGAAAATGAGACACATAGTGGTGACATAAATAGTGGTATACCTAGTGGTAACCATGTGTTGAATACTGATGTTTCTATTCAAATAGATATGGATAATCCTAAAACAAAGAATGAAATTACGAATATGGATACAAACCCAGACAAATCTACTATGGATACTATACTGGATGATCTGGAAAAATATAATGAACCCTACTACTATGATTTTTATGAAGATGATATCATCTATCATGATGTAGATGTTGAAAAATCATCTATGGATGATATATATGTGGATCATAATAATGTGACTAATAATAATATGGATGTACCTACTAAAATGCACATCGAAATGAATATTGTTAATAATAAAAAGGAGATTTTCGAAGAGGAATATCCTATATCAGATATATGGAATATCTAA
>DD2var15
ATGGTTCTCCCGAAGCGTGCGCCTACCGCAACAATTGACTATACTAAAGTCACTAATGTAAAGGAACTTTTGGATTTAATTGGAAAATATATACAACAAAAAGTGCATGGTGAAGCTCTAGAACATAGTAATAGTCAGTTACATGGATTTTTGTCAAAAGTAATATTTTCTGGAGGTCATAAAACCAACGTTTTCAACAAGTGTGATATTGATGAACAATATGACACTAATGTTACTGATGGTCATAGTCATCCGTGCCTTAGCAGAAAGGACGTTCGTTTTTCTTATACAGAAGGAGCAGAATGCGATAAGAGCAAAATAAAAGGTAGTAACAGTAAAAGTGAAGGAGCATGTGCTCCATTAAGGAGATTATCTCTATGCGACCAAAATTTAGAACATATTAAACCTGAAAACATTAAAGATACTCATAATTTATATATAGATGTGTTACTTGCAGCAAAATATGAAGGACAAATGATAGCAAAAAAGCTTCAAGAATATGATCCAACTAATTATAAATCACGAATATGTACTGAGTTGGCACGAAGTTTTGCAGATATAGGTGATATTATACGAGGAAAAGATCTGTATCTTGGATATAATAAAAAAGAGAAAGCACAAAAAGAAAAATTAGAACAAAATTTAAAATTTTTTTTCCAGAATATAGATGATAAATTGGATCCAGAAGCAAAAAATTACTACGCAAAAGAAAAAGATCCAGATTTTTTAAAATTACGAGAAGATTGGTGGGAACTTAATAGACAAGACATATGGAAAGCATTAACATGCAACGCACCAAATGATGCTAAATATTTTAGAAAAACAGTGTGTGCTGGAGGAACAACTCCGACTCATGAAAAATGCACATGCGCTAGTGGAGATGTTCCTACATATTTCGATTATGTTCCTCAATATTTGAGATGGTTTGATGAATGGAGTGAAGACTTTTGTAGAAAAAAAAAAAAAAAACTCGAAAATGTGCAAAAACAGTGTCGTGGCAAGTACGGTGATGATGATACGGAACGATATTGTAGCCGTAATGGCTATGATTGCGAACAAACAGTTAACGCACGAGGTAAATTACGTTATGGTAAGCAATGCATTAGCTGTTTGTATGCATGTAATCCTTACGTTGAGTGGATAGATAAGCAACGAAAACAATTTGACAAACAAAAAAACAAATATGCTGAAGAAATAAAAAAATATACAAACGGAGCAGTTGGTAGTGGTGATAGTAGGAGGCAAAAACGGGGTGCAGGTGGAGAAACTGCTACTAATTATGAAGGTTATGAAAAAAAATTTTATAAGGAACTAGAAAATAGATATGGAAGCGTCAATGCTTTTTTAGAAAAATTAAGTAAGGAAGATGTATGCATAAAAGTTCAAGACACAGAAGGAGGAAAAATTAATTTTGCTGAAAAACATGATGATAATAATAATGATAAAGAAAAAGGAACATTTTATCATTCGCAATATTGTCAACCCTGTCCTCTATGTGGGGTCAAACGTGAAAGTGGTAAGGAATGGAAAGAGAAAAATGGTGGCAAGTGCACGCGTGGAAACCTTTATAAGCCTAAACCTGGCGCAGCACATACTGATATTACAATCCTTAAAAGTGGTGAAAAGCATGATGATATAAAACAAAAAATTGACGACTTTTGCACTAAAACACAAAGTGGTACTGGTGATAGTAATAGTAATTCTTCTTTGTATGATCCATGGAAATGTTATAATGATGTAGAGAAAGTTAAAAATGGAGATGTAGAGGATGATGACGAGGAAGATGTAGACGAGGTAAAAGGTGCAGGCGGATTATGTATATTGCAAAACACAAATAAAACGTCTGAAAAGGAACCTGAGCAATTCCAAAAGACATTCCATGATTTTTTTTACTATTGGGTGGCACATATGTTAAAAGATTCTATATATTGGAGAACAAAAAAAATTAAGAGATGTTTAGAAAATAATAATGGCAACAGATGTAAAAACAGTAATAAATGTAATAGTGATTGCGGTTGTTTTGAAAGATGGGTTGAAAAAAAAAAAGACGAATGGGACAAAATCAAAATACATTTTGGCAAGCAAGATATGGGCAAAAATAAATTATTTGGCAACTTTGGTCACGATTTTGTTCTCCAAAATATTTTGGAACAAGAATTTTTGAAAGGCGATTCCGAAGACGCTTCCGCACAAGATACCCAAAATAGTCTGGATTCAGAGGAAATAAAACACCTAAAACACCTTAGCGAAATGTTGCAAAAGGAAAATGCTCAACAAACAGCTGGTGGCAGTGGTACCGGTGTTGCCTCCGACAATGAAAAAAAAACTATAATGGATAAATTGATCGAACATGAAGCACAGGAAGCCGAAAAATGCAAAAACTGCCAAGAACCACCAAAACCCGCTTCAGACCTCGCCCGCTCTGACACGTACCAACCACAATCACCTGTCCCAGGAGACAATGGTCATCACTCCGAAGAGGAAGACGACGACGACGAAGACGACGAAGAGGAGGAGGCGGCGGCGGAGGAGGAAAAGGCAACAGAAGACGGGGCGGTGTCACAACCAGAGGCGTCACCAACAACAAAAGATGTGGTGAAGCCGCCATGTGACATAGTTGACGACCTATTTAAAGACACCAAAAATTTTGAAGATGCCTGTCGCCAAAAATATGGCGGAAACAACTCACGTTTAGGTTGGAAGTGCATACCAAGTGGTGACAAAACAGCCACTGAACGTGTTCGTGACGCCGATAGTGCCGACAGTGCCCATGGCAAAAGTGATGCTAGTGGTAGTATTTGTGTGCCACCCAGGAGGCGAAAACTATACCTTGGTGGTTTCGACAAGTTCATAAGTGGTGAGTCACGAGGCCCCACTTCGGCGACCGCGTCGTCGCGGGCACAGAGTGACTCGCTCCTCCTTACCGCCTTCGTGGAATCGGCCGCGGTTGAGACGTTTTTTTTATGGGATAGATATAAAGAAGAGAAAAAACCACAAGCACCACAACTACAACTACCCGTTTCAGGCAGTGATGATCCCCAAGAGGAATTACAAAGTGGCAAAATACCTGATGATTTTTTGCGTCAAATGTTTTATACGCTTGGAGATTATAGAGATATATTATTTAGTAACACGGATATAGTCCTTGAGGCACTAAGTAGTAGTGACAAAGAAAATATGCAAAAAATACAAGCGAAAATAAAAAAAATTTTAAACGGTGACAACAACCAAGAAAGTGGCCGCCCCCCATCTCCTCCTAGTGAGAAAAATAGTGGCCAACCCATCACACGTGAATCCTGGTGGAAACAACACGCCGAATCTATCTGGAATGCTATGGTATGTGCACTGACATATGACACAGATAGTGAAGAAAAAGGTGATCGCGCAAAACCAAAACATCTTGAGGAAGTGCAACAGGCCTTTTTTGGTACCCCAAACGGAAAACCTGGACTTCCTGGCCTCCAACCTGGCACATACCAAAGCACATACAACTACAAAACTGTGGAACTTAAAGAAGAGGTCAATGGTGCCAAAGAGACCTCCGCCTCACCCACTTCCCAAACAACCAAATTAACCGACTTCATTTCGCGACCCCCCTACTTCCGTTACCTTGAAGAATGGGGGGAAACATTTTGTCGACAAAGGACACGTATGTTGGAGAAGATTAAAGAGGAATGTATGGATGGTGATGGTAAAAAACAAAAATGTAGTGGAGACGGTTTGAACTGTAACGAAACAGTTCCAGATAAGGAAAAGATTTACGAGGATTTCCTTTGTCCGACGTGTGCCAGACATTGTAGTTCTTATAAAAAGTGGATAACAAGGAAAAAAGACGAATTTGAGGAACAAAAAAGTGCATATACTGAACAAAAAAACAATTACGTAAATGAACATAATGATGCTGAACGTAATAAGGATGATAATGGATTTCATAAAACACTAGAAAATTACAATGAAGCTGGAGCCTTTTTAGAAAGGTTAAAAAGCGGACCATGTAAAAATGACAATGAGAATGAGAGTGGAGAGGATAATCAAGAGGATAAAATAGATTTTAAGGATGAAACTAAAACATTTAAACCTGCAACAAATTGTAAACCATGTTCTCAATTTAAAGTTAAATGTATTAATGGAGTTTGTAATGGTGATGGTAAAAAAGTGAACTGCAATGGAGGAAAGATTAATGCAAAAGATATTGGAAATGTAGGGAATTCTACTAAAAACCTTGATATACTTGTGAATGATAACAATACAAATAGAAATAAATTTGATGATTTAAAGGATGCTTGTCAAAAAGCAGATATTTTTAAAGGTATTAGAAAAGATGAATGGGAATGTGGTAAAGTATGTGGTGTAGATATATGTACTCTGAAAAAAGATAAGAATGGGAAAGAAAGTGATAAAAAACCTATCATAATGAAAGAATTGCTTAAACGATGGCTAGAATATTTTTTTGAAGATTATAATAAAATTAACAAAAAATTAAACTCATGTATAAAAAATGGAAATGGAGAAGAACAGAAATGTTATAAAGGATGTAAAGAAAATTGTAAATGTGTATCTATATGGATAGAAAAAAAAAGGACAGAATGGGAAGAAATAAAAAAAGAATACATTGACAAATATACAAAAGAAAATGATGATTCTAATGATTTAACTAATTTTTTACAGCAGGCCCCCTTTCACGATGAAGTTAACAAAGCTATAAAACCTTGTAGTGATTTAAAATCGTTCGAGAAGTCAAAGGAATGTGCTGTAGATGCGAGCTCAGAAAAGGGTAAAGATGGTAACAAAAGTTATGTTATAGATTGTTTGCTTAATAAACTTGAAGAAAAAGCAAAAACGTGTAAAGACACCCCTCAAACTAGTGACGAACAACCAAATTGTGCTGATAATTCCCCCTCCCTTGATGAAAATGAACCCCTTGAAGAAACTGAAAACCCAGTGGATCCACCGAAGATTTGTCCAAAACAAACAGTGGAAGAACCAAAAGAAACAGAGGAAGGAGAAGAAAAGTGTCAACCAGCAGATAATAGTGATGAAAAAAAAGAGGAAGCTAATGTAGAAGAAACTGCTAAGGAATCAACAGAAGAAAGTGATGTCCCAGTTCCTGCTCCAGCTGGTGACCAAAAAGAAGCCTCAACTCCAAAAGTGGCACCAAAACCGTCACAACCCCCACGACCAAAACACCCAAATCCATTCGAACACCCCGCTGTTATACCATCCCTGGTGACCTCCACCCTCGCCTGGAGCGTTGGTATTGGTTTTGCGGCCATCAGTTACTTTTTTATAAAGAAAAAAACAAAATCATCTGTTGGAAATTTATTCCAAATACTGCAAATACCCAAAAGTGATTATGATATACCGACAAAACTTTCACCCAATAGATATATACCTTATACTAGTGGTAAATACAGAGGAAAACGTTACATTTACCTTGAAGGAGATAGTGGAACAGATAGTGGTTACACCGATCATTATAGTGACATTACTTCTTCGTCAGAAAGTGAGTATGAAGAATTGGATATCAATGATATATATCCATATAAATCACCCAAATACAAAACTTTGATAGAAGTGGTACTTGAACCTAGTGGTAACAACACAACAGCTAGTGGTAAAAACACAACAGCTAGTGGTACACAAAATGATATACAAAATGATGATACACCTAGTAGTAAAATTACAGATAATGAGTGGAATACATTGAAAGATGAATTTATATCTAATATGTTACAAAATCAACCAAATGATTATAAAAGTGGTGATATTCCATTCAATACACAACCGAATACTTTATATTTTAATAAACCTGAAGCAAAACCTTTTATTACATCTATTCATGATAGAAATTTATATACTGGAGAAGAATATAGTTATAATGTTAATATGGTTAATAGTATGGATGACACAAAATATGTATCAAATAATGTATATTCTGGTATTGACCTAATTAATGATTCATTAAGTGGTGATTATGACATTTACGATGAAGTATTGAAAAGAAAAGAAAATGAATTATTTGGTACAAATCATGTGAAACAAACAAGTATACATAGTGTTGCCAAACCTGCACGTGACGACCCCATCCACAACCAACTGGAACTATTCCATAAATGGCTAGATAGACATAGAGATATGTGTGAGAAGTGGAATAATAAAGAGGAACTATTAGATAAATTAAAAGAAGAATGGAATAAAGATAATAACAATAATAGTGGTACACCAAGTGATAATACCACACCAACTACTGGTATTACCCCACCAACTAGTGATAATACTCCACCAACTAGTGACATACCTAGTGGTAAACTAAGTGACATACCTAGTGATAACAACATACCTAGTAGTAACCAAATTTTGAATACTGATGTTTCTATACAGATAGATATGGATAATCCTAAACCTATAAATCAATTTACTAATATGGATACTATCTTGGAGGATCTGGAAAAATATAATGAACCTTATTATGATATGTATGACGATGATATTTATTATGATGTAAATGATCATGATACATCAACTGTGGATAGTAATGCTATGGATGTTCCTAGTAAAGTACAAATTGAAATGGATGTAAATAGTAAATTAGTGAAAAAGAAATATCCTATAGGAGATGTGTGGGATATATAA
>DD2var16
ATGGGGCCTCAGAAGCGGCCTGAACATAGGTATGATCAAGCCACTGATGCTAAGGATCTTTTGGATATGATTGGGAAAGACGTGCATGACCAAGTGAAAAATGATGCAGATAATTATAAAAGTCAATTGAAGGGAAACTTATCAGAAGCAAGATTTGAGAATGAACCAAACGGTCAACAAACTGAAAATGATCCATGCAAACTTGATTATACTAAACGTCTTAATGGTAACAATAATAGGCATCCGTGCACAAATTTAAAAGGAAATGCAAATGAAGAACGTTTTTCGGATACACTTGGTGGTCAGTGTACTAACAAAAAAATAAAAGGTAATAAATATATTGATCGTAAGGATGTTGGCGCCTGCGCGCCTTATAGACGATTACATCTATGTGATTATAATTTGGAAAAAATGGGCACTACAAAAAGCAAAGCAAGACATGATTTGTTGTTAGATGTGTGTTATGCAGCAAAAGAGGAAGGGGCGTCATTAAAAAATTATCATGCACAACATCAACTAACAAATAAGGATTCTGCTTCACAATTATGTACTGTATTAGCACGAAGTTTTGCAGATATAGGTGATATTGTAAGAGGAAGAGATATATTTCGTGGTAATGATGAAGAAAAAAAACAAAGAAAAAAATTAGAAAATAATTTGAAAACAATTTTCAAGAAAATATATGACAATTTGAAGGATTCAACACTTCAAGATAAATACAAAGATGAAAAAGACCGAAATTATTATCAATTAAGAGAAGATTGGTGGGCTCTTAATAGAGACCAAGTATGGAAAGCATTAACATGCAATGCTGACGATAGTAATAGATATTTTCGACAAACATGCAATGATAATGAAAGTTTGTCTCATGCTATTCACAAATGCCGCTGTAAGGACAAAAACTTCATAAATGAGACCGACCAAGTCCCCACATATTTTGACTATGTGCCTCAATATTTGAGATGGTTCGAGGAATGGGCGGAAGACTTTTGTCGTAAACGAAAACATAAATTACAAAATGCTATAAAAAAATGTCGTTACAATGAAAATGGTGAAGAAAAATATTGTAGTTTGAATGGCTACGATTGCACACAAACTATTAGAGGAAATGAACATTTTGTTGAAGGCGATTGTCATGACTGTTCTGTTGCATGTAGTCCTTTTGTAAAATGGTTAGATAACCAAAAATTAGAATTTCTAAAACAACGAAACAAATACGAAACAGAAATATCAGGTGGTGTCGGTAGTGGTAGTAGGAAAACGCGAGCTGCACCTAGTACTACTAATTATGATGGGTATGAAAAAAAGTTTTATGAAAAACTTAAAACTGAGGGGGGCGTTGATAAATTTTTAGAAAAATTAAGTAGAGAAGGAATATGTCAATCTCAACCTCAAGAAGGAACGGAAAAAGCAAATTCTGTTGATTTCACTGAAAGTGCTGAAAAAACATTTTATCGTACAACATATTGCGAAGCATGTCCGTGGTGCGGGGCGGAAAAGGTGAATGGTCCAAATGGAAAATGGAAAGATAAGGATGGTAAAGACTGTGCAAAGGGAAATAGAAAGAAATATGATCCTGAAAAAACTACCACTATAGAAATACTTACCGCTGATAAAGAAAAGTCAGGTGTACTACAAAAATATAAAAAGTTTTGTGGTGCAAATGGTGAAAAAAGTGCAGCTGGTGCTGCAACTGGTGGTGATAGTCAAATTAAAAAATGGCAATGTTATTATGAAGGTGTTAATAATGATAATTGTGTAGAAGGAACATGGGAAAAGTTTACACAGGATAAAAAAGTTATGTCCTATAATGCCTTTTTTTGGGATTGGGTTTATCATATGTTACACGATTCTGTAGAGTGGAAGACAGAACTTAGTAAGTGTATAAATAATGAATCAAAAGTATGTAAAAAAAATAAATGTAATAGTGATTGTGATTGTTTTTTAAAATGGGTTAAACAAAAAGAAAATGAATGGAAAAACATAGTAAAACATTTTAAAAAGCAAGGAGATATTCCAGGAGGGTGTTATTCCACAACTCTTGAATATCTTTTGGACAAAGATCTACTTTTGAAAAGTATTAAAGATACTCATGCGGATGCAAAGGACATAGAACACATTAAGGCACTGTTGGAAAAGGAAGAAGCAACAGGTGGTGTTGCTGGTGGTGTTTTTGGTGATTTTGGTACCGGTGGTATGTGTGGTACCGGTGGCGCCAATGGAAAGAATAGTATAATTGATAAATTACTACAACACGAAGAAGAAGACGCCAAAAAATGCCTACAAACCCACAAAGACGATCAATGCAAACCAAAAACAAATGAAGGCCTCGGCCGCTCCGACGAACCACAATCACCTGCCCCCAACCACCACGATGACGAAGAAGAGGAGGAAGACGAAGTCGAGGAAGATGACGTCGAGGAGGGTACCGAGGCGGCGTCGGAGGAGGCGGTGGACACCGCGGTGGAGCCGGCGGAAGACACAGAACAGGTGGAAGAAACGGTCGCAAAGACAACCACACCGTCAGTGGAGGTTTGCAAAACGGTGGCCAAAGCACTCGAGGGCGACTTAGGTCAAGCTTGTAGACAGAAGTATATAAATGGCCGCGAAAATTTCCCCAATTGGAAATGCATAAGTAGTGGTGACAAAACAGCCACAAGTGATGGTGAAAAAGCCACTGGTAGTGGTAATGACGGAGCCACTGGTGGTAAAGACGGAGCCACTGGTGGTTTGTGTATCCCACCCAGGAGGCGAAAACTATACCTTGGTGGTTTCAAACGATTGACAGACGGCACCACGGAGGCGTCAAGTGAAGCCACTTCGGCGACCGCGTCGCGGGCACAGAGTGACCCGCTCCTCGCCGCCTTCGTGGAATCGGCCGCGGTTGAGACGTTTTTTGCTTGGCATAAGTATAAAATGGAGAAAGAAAGAGAGGATATAGAAAAACATGAAGAAAATGTAACCTATACATCACACGTTGGAGAAGAACTTCAAAAGAAATTAGAAGAAAATGGTGAAATCCCCGAAGAATTTAAACGTCAAATGTTCTATACATTAGGAGATTATAGAGATATATTATTTGGTAACACGGATATAGTGAGTAAGGCGAGTAGTGACGACAAGAATATCGAGACAATAAAGAATAAAATAGATAAAATTCTCCCAAAAAATGGTGGCACACCTCCTCCTGGCCAAAAAAGTGAAAACCCCGAATCCTGGTGGAACAAACATGGTCCCGATATCTGGAATGGAATGATATGTGCTCTAACATATAAAGAAAGTGGAGACAAAAAAAATAGAACAGGTAAAACTGCGAACAGTAAACTTTTGGACAAACTCAAAAAAGAAGACGATGGAGAATACAAGTATGAAAACGTAACATTTGAAGGTGGTTTCGATGAAAGTGATTGTGCCACCGAAGCCCTTCTCCCCGATGCCTCCCCTAAAGGCAAAACAAAATTGGAAAATTTTGTGAAGAGACCCTTTTTTTTTCGTTGGTTAGAAGAATGGGGAGAAGAATTTTGTCGTAAACAAAAACACAAATTGGAAATAATTAGGGTGGATTGTCGTGGGAAGGATGATGATAAAAATTGTAGTGGTGATGGTTTGAAGTGTAACGAAGAAGTTCCAGAAAACGAAAAAATTTATGAGGGTTTCCATTGTCCCAGTTGTGCGAATTCTTGTAGATGGTATAAAAAGTGGATAGAAAGAAAGGGAAAAGAATTTACTGAACAAAAAGAGGCATATGCAGGACAAAAAGGAAAGTTCCAAACGGAAAGTGATAATGGATTTTGTGGAAAACTGAAAGATGACGCTGCAAAATTTTTAGAAAATTTAGGACCATGTAAAAATGATAGTGAGGAGGGTAAAAAAATTTTTGAGGATAATGGCGATACATTTGGACCTGCAAAAAATTGTAAACCATGTTCTAAATTTAAAATCAAATGTAATGGAAGTGATTGTAGTGGTCCTAAAGAAAACAAGTGCAATGGTAAAAATAGTATTGATGCAAATGATATTGAAACAATGGGAAATTTTACTCATGATGTAGATATGCTTGTGAGTGATAACAGTACAACGGAATCTAAAGGTAATGGTTTAAAGCAGGCTTGTGGAAGTGCAAATATTTTTAAAGGTATTAGAGAAGATAAATGGAAATGTCGTAATGTATGTGGTGTACATATATGTAAACGGGAAAACGAAGGTGATGAAAAATATATCATAATGAAAGAATTGCTTAAACGATGGCTAGAATATTTTTTTGAAGATTATAATAAAATAAATGCCAAAATATCAGGTTGTACAAAAAATGGTGAGGTATCCAAATGTATAAAAGATTGTGTAGATAAATGGATAACTAAGAAAAAGGATGAATGGCAAAAAATAAACGATAATTACTTAAGAAAATATACAGAAAAATATGATGATGGTAATACTTTAACTAATTTTTTGGAGCAATACCAACACCTAACTGAATTTCAAAAGGCTATAAAACCTTGTCCAACTTTAGATGCTTTCGAGAGGTCAATTCACTGTAATGGAACTTCGATCTTAGGAAATGCAAAAGCTGAAAAAAAAGATATTGTTCTATGTTTGCTTAAAAAGCTTGAAGATAAAGCAAACAAGTGTAAAGAGAAACACCAAACATGTACCGACACAGCACAACCGAAAACCCCTGACGATGAAGAGGACTTAACCCTTGAAGAAGATGAACAAAACACAGTGGGAAAACAACAACCATCATTTTGTCCAGAAATAAAATCTGAACAAGAGGATGAAAGCGGTTGTGATGCACCCGAAGAAAAAACAAAAGAAAATGATCAAGCAGGTGTTGAAGAATTAAAACCACCAGCAGATAGTCCCCCAGCTCCAGCTCCAGGACCAGGACCGGAACCACCAAAAGAAAAGGAAACTTCACCTTCATCCCCACCCCTGTCCGACCAACCAACAAACTCTATAAGTGACATATTATCATCTACCATCCCCTTTGGAATAGCTATTGCGTTAACTTCGATAGTGTTTTTATTTTTGAAGAAAAAAACCAAATCTACTATTGATCTTTTTCGTGTTATTAATATACCCAAAAGTGATTATGATATACCGACAAAACTTTCACCCAATAGATATATACCTTATACTAGTGGTAAATACAGAGGCAAACGGTACATTTACCTTGAAGGAGATAGTGGAACTGATAGTGGTTACACCGATCATTATAGTGATATTACTTCATCTTCCGAAAGTGAGTATGAAGAAATAGATATTAATGACATATATGTACCGCATGCTCCTAAATATAAAACGTTGATTGAAGTAGTACTAGAACCTAGTGGTAAACTAAGTGGCAATACCATACCAACTAGTGATAAAAACACACCTAGTGATACACAAAATGATATACAAAATGATGGTATACCTAGTAGTAAAATTACAGATAATGAGTGGAATACATTGAAAGATGAATTTATATCTAATATGTTACAAAATGAACCAAATACAGAACCAAATATTTTACGTGATAATGTTGATAATAATACCCATCCTACCACGTCACGTCATAATATAGACCAAAAACCTTTTATTACTTCTATTCATGATAGGGATTTATATAGTGGAGAAGAATACAATTATGATATGAGTACTAACAGTGGTAATAATGATTTATACAATGGTAAAAATAATTTATACAGTGGTCAAAATAATGTATACAGTGGTATTGACCTAATCAACGATTCATTAAGTGGTGATTATGATATTTATGATGAAGTATTGAAACGAAAAGAAAATGAATTATTTGGAACAAATCATGTGAAACATACGAGTATACATAGTGTTGCCAAACTAACAAATAGTGACCCCATCCACAACCAACTGGAACTATTCCATAAATGGCTAGATAGACATAGAGATATGTGCGAAAAGTGGGAAAATCATCACGAACGATTAGCCAAATTAAAAGAAGAGTGGGAAAATGAGACACATAGTGGTAACACTCACCCTAGTGAGAGTAACAAAACGTTAAATACTGACGTTTCTATACAGATAGATATGGATCATGGAAAACCAAAGAAGGAATTTACTAATATGGATACAAACATGGATACACCTACTATGCATAGTATATTGGATGATTTGGAAAAATATAATGAACCTTATTATGATGTGCAAGATGATATTTATTATGATGTACATGATCATGATGTATCAACTGTGGATACTAATGCTATGGATGTACCTAGTAAAGTACAAATTGAAATGGATGTAAATACCAAATTGGTGAAAGAGAAATATCCTATAGCAGATGTATGGGATATTTAA
>DD2var18
ATGGTGAAGCAAAATGGTGGTGGGGGTGGTCGTGGTGGTCGTGGTGCTGGTAGTAGTGGTGAGGAAGATAAAGATGCCAAAAATATGTTTGATAGGATAGGGAAAATAGTGCATGACAAAGTAAAAGAGGAAGCTAAAAAATATATTGAAAAATTGAAAGGAGATTTGAAGAAAGCAACAAATCGTAGTGGGGAAACAGCATACACCCTTGATCCGTGCATGTTTGATTATACTACACATTTTGATGCTAACAGTGAACGGCATCCGTGCAAAAATTTAAAAGGAATTACAAATGAAGAACGTTTTTCGGATACACTTGGTGGCCAGTGTACTAAGGAAAAAATAAGTGGTAGTACAAATACATGTGGTGCTTGTGCTCCATACCGACGCTTACATTTATGTAATCATAATTTGGAAACCATAAACAATACAACGTCGATGACGCATAAGTTGTTGGCAGAAGTGTGTTATGTAGCAAAAGAGGAAGGGGCATCAATAACACGAGATTATCCAAAATATCAAACAACATATGAGGGTTCTGGTTTTACATTGTGTACTATGCTGGCACGAAGTTTTGCAGATATAGGAGACATCGTACGCGGTAAAGATCTTTTCCTCGGTAATGATAAAGAAAAAGAAAAAAGAAAACAATTAGATGATAAGTTGAAAGATATTTTCAAGCAAATACATAAGGAAGTGACGAAGACGAATAGCGCGTTACAAGCTCGCTACGAAGGTGATAAAGAAAATTTTTATCAATTACGAGAAGATTGGTGGGATGCGAATCGCGCCACAGTATGGAAAGCCATCACATGTAAGGCGGACACTGGTAATGCATACTTTCGACCAACGTGCAGTGATGGAAAGAGTCAGTCTCAAGCTAAAAACAAATGCACGTGTAACAATGGTGATGTCCCCACATATTTTGACTATGTGCCGCAGTTTCTTCGCTGGTTCGAAGAATGGGCAGAAGACTTTTGTCGATTAAGGAAACATAAATTAAAAGATGCTAAAGAACAATGTCGTAAACCAAATGGTGAAGATAAATATTGTGATCTTAATAGGTATGATTGTGAAAAAACAGCTAGCGGAAAACATGATTTTTTTGAAGAGGATGTTTGTAAAGATTGTCAGTATTCGTGCGCTCGTTTTGTAAAATGGATAGATAACCAAAAAAAAGAATTTGAAAAACAAGAAAAAAAATATACAAAAGAAATAAAAAAAGATCATGGTACAACATTACAAGTTGGAAAAACAACTATTAATAACTTATATGTAGATGATTTTTATAAAATACTGAAAAAATATTATCCAACAGTTGATAAATTTTTAGAAAAATTAAGTAAAGAAAAAATATGCGAAAAGCAGCCTGAAGTGGAAGGAAAAGGAAAGTCTATCGATTTCAATGATGAACCTGACGACATATTTTCTCGTACAAAATATTGTCGTGCATGTCCTTTGTGTGGAGTAAATGGCCCCAAAGGAAAATGGAAAGATATAGATGATGGAGTATGTGCAAATTTAAATAAAAAAAAGAATTACAAAGAAGATAATATTACCGATATACCAGTACTTACCCCTGAAAAAGGAAAGACAGGTATACTAAAAAAATATGAAACGTTTTGTGCAACTGGTGTTGGTCAAATTAAAAAATGGGAATGTTATTATGATGAAGATAAGCCTAGTGGTCAAAATAATAATTGCATACTAGGAAAATGGGAAAGTTTTACAGGGGAAGAAGACGTTATGTCCTATAATGCATTTTTTTGGAAGTGGGTTTCAGAAATGTTGGACGATTCTATAAAATGGAGGGCAGAACTTGATAAATGCTTAAAAAATGATAAGAAAACATGTGGAAAAAAAAAATGTAATAGAGACTGTAAATGTTATAAAAAATGGGTTAAAAAAAAAGAAACCGAATGGGAAGAAATAGAAAAACATTTTCGCAAGCAAAAAGATATGGAAAATGAAGGATTGAACTTTGAAATGGCACTTAAAATTCTTTTAAATGATGTTTTTTTGCAAGATATGATAGATGCTAATGGAGATCCACAACAAATAGCGAAAATTAAAGAACTGAAGGAAAAGAAAAACGACGAACGTGAGGATTATTCCAAAGCGAAAACTATAATTGATTTGTTGATCGATGAAGAAGAACAAGACGCCGATGAATGTGTAACAAATAATCCAGATAACGAATGCAAACAAGCACCAACAGATGGAGAAAGTCCCTTGCGTTCCGACACTCCCACACCATCATCACCTGCCCCCTCTTCCCCCCCCAAAAAAGAGGATTCCGACTCCGAAGAAGAGGAGGAAGAAGAAGAAGGTGAAGGTGAGGATCACACCGCAGAAGACACCAAGGTGAACGGGGAGGTGGCACAACCAGAACCAACAACAGATAAGACTACACCACTGGACGTTTGCAACATAGTGGAAACACTATTTACTACACCGAAAAGCCTCGATGAAGCCTGCAACCAAAAATATAGCGAACCCAACAGATATTGGGGGTGGAAATGTATACCAACTAGTGGTGGTAGTGGTGAAGCCAAAAGTCGTCACAAACGTGATCTCGCCCCATCTAGTGGTACTAACCAGGGTTCCATTTGTGTTCCACCCAGGAGGCGAAAACTATATGTCACACCACTAACGAAATTGACAGGTGGTGACGGTACCACACAGGAGAGTGGTAGTGAGGCACAGACACAACAAGGTGGAACGTCGTCAGCAGGTGGTAAAGAGACACCAAGTGACAAACTGCGTGAGGCGTTCATTCAATCTGCGGCAATAGAAACTTTTTTCTTGTGGCATAAGTATAAAGCGGAAAACTCGAAGACACAAAGTGGTGTTGGATCACCAGAAGCACTACCAACAGTACCCGGTGTCACTGGTGACTCTGATGACCCAGAACAACAATTACAAAGTGGTACCATACCCCCAGATTTTTTGAGATTAATGTTTTATACATTAGGTGATTATAGAGATATATGCATAGGTAAGACACCAGATGGTATAGATACAGTGAGTGCAAGTTCTAGTGGTAAAGAAAAAGATGGTGACACAAAAATAAAAGATATATCAGATAAAATAGAAAAAATTCTCAAAAATGGTGACAAAAACCCCGTCCAAACAACCAAACCAGAAGATTGGTGGAAAGACAACGCAAAACATATTTGGGAAGGTATGGTATGTGGTCTAACTTATACAGATAGTGAGGCAAAAGGCGGAAAACCAACACAGGATGTGAAAGTGAAACAGGCACTTTGGGATGACGACACGAAAAAACCCAAAAAAGACAACAACCACGACTACACGTATGAAGGTGTTAAACTTAAAGAAGATAGTGGTACTGAAGGCCCCAAATCCACTGGTGGTGACGACCCCCTCACCAACTTCATCAAACGACCCCCCTACTTCCGATACCTTGAAGAATGGGGAGAAACATTTTGTAGAGAAAGGAAAAAGAGGTTAGAAAAGATAAAGGAGGATTGCTACAAAAATGGTGAAAAACAATATAGTGGGGATGGGGAATATTGTGAAACTATTTTTAGTCAGAAATATAATGTTCTCCAGGATTTAAGTTGGAGCTGCGCTAAACCTTGTAGATTTTATAAAAAGTGGATAGAAAGAAAAAAAGACGAATATGAGAAACAAAAAAAGGAATATAGTGAACAACAAAAAAAATGCGTAAATGGAAGTAATAATGATGCTAAACAATTTTGTGAAACACTACAGGAGAACGCTGCTGAATTTTTAAATAGGTTAAAAAACGGACCATGTAAAAAGGATAATGAGAGTGGAGAGGATGAAATAAAATTTGATATAAATAGTAAAACACTTAAACATACAGAATATTGTGATCCATGTTCTAAATTTAACGTAAATTGTGAAAATGATAATTGCAGGAGTGATGGTGGTCATACAAAAGGGAACTGCAATGGTAGAAATAGAACTTTTATTTCTGCAAATGATATCAAAAATGAAGGGGATTCTATTGTACTAGATATGCTTGTGAGTGATGACAGTACAACGGAATTTGAAGGTGAAGGTTTAGAGGAGGCTTGTAAAGGTAAAGGTATCTTTAAAGGTATTAGAAAAGATGTATGGAAATGTCGTAATGTATGTGGTTATGTTGTATGTAAATCCGAACAAGGCAATGGGAAAGAAAATCAAAACAAAATTATAACAATTAGAGCATTGCTTACACATTGGATAAAATATTTTTTAGAAGATTATAATAAAATTAAAAGAAAATTAAACCCATGTATGAATGATGGTAATGAATCCTCATGCAGAAATAAATGTAAAAAAAAATGTGATTGTGTGGGGAAATGGGTAGAAGAAAAAAAGAATGAATGGGAAAAAATAAAAGAACGTTTCAATGAGCAATATAAAAATGAAACAGATGAATATTTTAACGTTAAAAGTTCTTTGGAGGAATTTGAACATCGACCTGAATTTAAAAACGCTATAAAACCTTGTCCAAATTTAGAGGCGTTCAAGAAGTCGTGTGGTCTTTATGGCACTGATTCCCCAGAAAAAAAAGGTGGTAAAGATGGTACACCAAAAGATATCGTAGAATGTCTGCTTAATAAACTTGACACACAAGCAAAAACTTGTGCTGACCAAGATAGTGGCGAAACCCAAAGAACGTGTGATGAATCCTCCACCCGCGTTGAAGACGATGAAGAGGACTTACTCCTTGATGAAGAAGAAAATACTGTGGAACAACCTAAATTTTGTCCAACAGTGGAAGAAAAAAAAAAGGAGGTAGAAGACGATTGTAAAGAAGTCAATCCTAATGTAGACAAAGATGAAAAAAAAAAAGATGCTGAAGGTACATCAACAGAAAAAGAAAATGTGGAAACACCAGAACAAGCAGCACCAACAAAAGATAGTGTTGACTTCAAGTCCCCAGAAAACACCAATGACAACCCTGAACAAACCCCCGTTCTCAAGCCAGAAGAAGAAGCGCCGGCGCCTCCTCCAGCACCAATACCCCAACCACTCCCAAGTGATAATACCAGCGATATATTAAAAACTACTATCCCGTTTGGTATTGCATTGGCCTTGACTTCGATTGCGCTTTTATTTTTGAAGAAAAAAACCAAATCTACTATTGATCTTTTGCGTGTCATTAATATCCCCAAAAGTGATTATAATATACCGACAAAACTTTCACCCAATAGATATATACCTTATACTAGTGGTAAATACAGAGGCAAACGGTACATTTACCTTGAAGGAGATAGTGGAACAGATAGTGGTTACACCGATCATTATAGTGATATAACTTCATCTTCCGAAAGTGAATATGAAGAAATGGATATTAATGATATATATGCACCACGTGCTCCTAAATATAAAACATTGATAGAAGTGGTACTTGAACCTAGTGGTAAACTAAGTGGCAATACCATACCAACTAGTGGTAAAAACACACCTAGTGATACACAAAATGATATACAAAATGATGGTATACCTAGTAGTAAAATTACAGATAATGAATGGAATCAATTGAAAAAAGATTTTATATCTAATATGTTACAAAGTGAACAACCAAATGATGTACCAAATGATTATAGTAGTGGAGATATTCCAATGAATACAGAACCGAATACTTTATATTTTAATAAACCTGAAGAAAAACCTTTTATTACTTCTATTCATGATAGAAATTTATATACTGGAGAAGAATACAGTTATGATATGAGTACTAACAGTGGTAATAATGATTTATACAATGGTAAAAATAATTTATACAGTGGTCAAAATAATGTATACAGTGGTATTGATCCAACAAGTGATAACCGTGGTCTAACAAGTGGCAAACATGATTCATATAGTGGTATTGACCTAATCAACGATTCATTAAGTGGTGATTATGATATTTATGATGAAGTTTTGAAACGAAAAGAAAACGAATTATTTGGAACAAATCATGTGAAACAAACAAGTATACATAGTGTTGCCAAACTAACAAATAGTGACCCCATCCACAACCAACTGGAACTATTCCATACATGGTTAGATAGACATAGAGATATGTGCGAAAAGTTGAAAAATCATCACGAACGATTAGCCAAATTGAAAGAAGAGTGGGAAAATGAGACACATAGTGGTAACACTCACCCTAGTGATAGTAACAAAACGTTGAATACTGATGTTTCTATTCAGATAGATATGAATAATCCCAAAACTACAAATGAGTTTACATATGTGGATAGTAACCCCAACCAAGTGGATGACACCTACGTGGATAGTAACCCTGACAATTCTTCTATGGATACTATCTTGGAAGATCTGGACAAACCATTTAATGAACCCTACTATTATGATATGTATGACGATGATATTTATTATGATGTAAATGATGATAATGATATATCAACTGTGGATAGTAATAATATGGATGTTCCTAGTAAAGTACAAATTGAAATGGATGTAAATACCAAATTGGTGAAAGAGAAATATCCTATAGCAGATGTATGGGATATATAA
>DD2var19
ATGGGGAGAAGTGGTAGTGGTGGTGGCACGCAGGAGCAGGAGGATAGGTATAAATATACTATTGTTAGCGATGCTAAGGATCTTTTGGATAGAATTGGAGAAGATATATACAAAATAGCAAATGAGGCTGCTCTAAAACGTAGTTATAATGATTTGCAAGGATTTTTGTCACTAGCAACATATCCAAAGGATAGAAAATCTACAGGTTCAACACCATCAAAATCATGCGATCTTCATTATAATTTTCATACTAATGTTACTAGTAACGTAATTGAACCGTGCAAGCATAAATCAGAAAAACGTTTTTCTGATACACAAGGAGCAGAATGTGATTATAGAAAAATAAAATGTAAGAAAGATAGTGATAATGAATGTGGCGCCTGTGCTCCATATAGACGATTACATGTATGTGACAAAAATCTGGAACAGTTAACACCTGAAAAAATAACAACACATAATTTATTGGTAGATGTGTGTCAGGCAGCAAAATTTGAAGGAGAATCAATAAGAGGCTATTATGCACTATATGATACACAATATCCTTCTTCTGGTTCTACAATGTGTACTATGTTAGCACGAAGTTTTGCAGATATAGGAGATATTGTCAGAGGAAGAGATCTATTTCTTGGTTATAATGAAACAGATCGAAAAGAAAAAAAACAATTACAACAAAATTTGAAAAATATTTTCGGGATAATATATGGAAAATTGAAGAATGGGAAGAAGTGGGCGGAAGCAAAAAAACACTACGGAAGTGATGAAAATTTTTTTAAATTACGAGAAGATTGGTGGAACGCTAATCGAGAAACAGTATGGGATGCTATCACATGCGAGGCTCAGGGTTTTAACTATTTTCGACACACATGTGGTACTGGAGAAAAACGAACTCAGACTGGAGATAACTGCCAATGCATTGACCAAACGGTTCCCACATATTTTGACTACGTGCCGCAGTATCTTCGCTGGTTCGAGGAATGGGCAGAAGACTTTTGTAGATTAAGGAAACATAAATTACAAAATGCTATAAAAAATTGTCGTGGAGATAGTGGTAAAGAGCGATATTGTGATCTTAATGGATACAATTGTGAAGAAACAGCTAGAGGAAGGAACAAATTTGCTCCCGATTCTAATTGTCATAAATGTTCTGTTGCCTGTGATCGTTTTGTAAAATGGATAGATAACCAAAAAAAAGAATTTGAAAAACAAGAAAAAAAATATACAAAAGAAATAAAAAAAGATCATGGTACAACATTACAAGTTGGAAAAACAACTATTAATAACTTATATGTAGATGATTTTTATAAAATACTGAAAAAATATTATCCAACAGTTGATAAATTTTTAGAAAAATTAAGTAAAGAAAAAATATGCGAAAAGCAGCCTGAAGTGGAAGGAAAAGGAAAGTCTATCGATTTCAATGATGAACCTGACGACATATTTTCTCGTACAAAATATTGTCGTGCATGTCCTTTGTGTGGAGTAAATGGCCCCAAAGGAAAATGGAAAGATATAGATGATGGAGTATGTGCAAATTTAAATAAAAAAAAGAATTACAAAGAAGATAATATTACCGATATACCAGTACTTACCCCTGAAAAAGGAAAGACAGGTATACTAAAAAAATATGAAACGTTTTGTGCAACTGGTGTTGGTCAAATTAAAAAATGGGAATGTTATTATGATGAAGATAAGCCTAGTGGTCAAAATAATAATTGCATACTAGGAAAATGGGAAAGTTTTACAGGGGAAGAAGACGTTATGTCCTATAATGCATTTTTTTGGAAGTGGGTTTCAGAAATGTTGGACGATTCTATAAAATGGAGGGCAGAACTTGATAAATGCTTAAAAAATGATAAGAAAACATGTGGAAAAAAAAAATGTAATAGAGACTGTAAATGTTATAAAAAATGGGTTAAAAAAAAAGAAACCGAATGGGAAGAAATAGAAAAACATTTTCGCAAGCAAAAAGATATGGAAAATGAAGGATTGAACTTTGAAATGGCACTTAAAATTCTTTTAAATGATGTTTTTTTGCAAGATATGATAGATGCTAATGGAGATCCACAACAAATAGCGAAAATTAAAGAACTGAAGGAAAAGAAAAACGACGAACGTGAGGATTATTCCAAAGCGAAAACTATAATTGATTTGTTGATCGATGAAGAAGAACAAGACGCCGATGAATGTGTAACAAATAATCCAGATAACGAATGCAAACAAGCACCAACAGATGGAGAAAGTCCCTTGCGTTCCGACACTCCCACACCATCATCACCTGCCCCCTCTTCCCCCCCCAAAAAAGAGGATTCCGACTCCGAAGAAGAGGAGGAAGAAGAAGAAGGTGAAGGTGAGGATCACACCGCAGAAGACACCAAGGTGAACGGGGAGGTGGCACAACCAGAACCAACAACAGATAAGACTACACCACTGGACGTTTGCAACATAGTGGAAACACTATTTACTACACCGAAAAGCCTCGATGAAGCCTGCAAACAAAAATACGACGGAAAATATTACGGATGGAGGTGTGTTCCTACCACAAGTGGTGGTGAAAAAACCACTGGCAAGAGTGATACCGGTGGTAGTATTTGTATCCCACCCAGGAGGCGACGATTATACGTGGGGAAATTGACACAATGGGCAAGTCAGGTACCACAGGAGGGTGGTGGTAACGACACAGCAGGTGGTAGTGAGTCACCACAAAGCAGTAGTAACACCACTGTAAACGCCGCGTCGACAGAGACGACTCTGTCGTCTCTCCTCCGCCAGGCGTTCATCCAATCTGCTGCGGTTGAGACGTTTTTTGCTTGGTATGAATATAAAGAAGATAAAATAAGAGAGGATAAGGAAAAAAAAGAAAGAGAAAGAGAATTTGCATTATTCCTCAACCAAGAAGAACCATTAACTGACAAACATCTTCAAAAGGAATTAGAAAAAGGAGAAATTCCTGAGGAGTTTTTACGTCAAATGTTCTATACGTTTGGAGATTATAAAGATATATTATTTGGGAAGGATATAGGTATTGATATGGGTACAGTGAAAACTAATATAGGTAGGGTTTTTAATAATGGAGGCAACAAATCTGATGAAGAACGTAAAAATTGGTGGAAAAATCATGGTCCATCTATATGGGAAGGAATGCTATGTGCTTTAACTTATGATACCAAAACAAAAATTAAGGATGAAAGTGTGAGCACAGAACTTACAAAGGAAAACAACAAAAATACGTATGACAACGTCACAATTAGTAGTATTCCTATTAATAGTGGTAATAAATCCGACACAACGTTGCTCCAATTTACCGAAAGACCTACATTTTTTCGATGGTTAGAAGAATGGGGAGAAGAATTTTGTAGAAAAAGAACAGATAGATTGGCACAAATAAAACATGAATGCCGTGGGAAATATAATAATAAACATTGTGATGCTGATGGACATGATTGTAAATTAACAAGTCCTGAAAAGAATAAAAATTTGTCAGATTTAGATTGTCCAGGTTGTGCAAAAGAATGTATGAAATATAAAACATGGATAGGAAAAAAATTCGAAGAATTTAAGAAGCAAGAAAATACATATAAAGTGGAACATCGTAAATTAAATGGTAATTCTAATGGTGATAATAAAGAATTTTGTGATCAAATAAAAGAAAAAAAAAATGCTGCAGATTTTTTGAAAGCATTGAAACATTGCAAAGATGCTCAAAATAATAGTGAGGAAAAAGGTAATCAGGAGGATAAACTTAATAAAATAAATTTTGATAAACCTGAAAACACATTTAATCCTTCAACGTATTGTAAAACGTGTCCTTTTAATGGAGTTAATTGTAATGGCAGTGGACGTGGTAAAAGTGGTACAAATGGATGTACAACGAACACTGAACCTGCAAATAAGGACAATGCCGAAGGAGTTGCAACTACTATCCCTATATTGATAAATGATGGTTCTACTAATGGTGCTACTAATGGTACGACTAAGGATATTGACGAAGAATTAAAAAATTGTTCTGAAAAATACAGTTTATTTAAAGGTTTAAGTAAACAAGTATGGACATGCCAATATTTGAATGGAGTAGATCAGTGTAAACTTACAAATTCTGTGGATAATATAGATGATAGTGATAAAATTATTCCGTTTAATGTTTTTTTTCAGCGATGGTTAAGAGATTTTGTACGCGATTATAATATATTGAAAGGCAAAATTAAAGCATGTATAAAAAATGAAAATGAAAAGGAAAAGGAAAAATCACATAAATGTATTAAAGAATGTAATGATAAATGTAAATGTGTAGAAGAATGGTTAGATAAAAAGGAGGTAGAATGGAAAAAAATAAAAGAACATTATGATCAACAAAAAACTCATTATGGTTATAGCATCCCCCATTGGGTTAAAAGTTATTTTGAACAGGAACCATTTGACACAGATTATAAGAAAGCCCAAGAAGTGGTTGAAAACCCAAATGAAAGAGAAGAACTATGGGGAAATACTGGACGTAATTATAATAATCGACAGCATACACAAACAAATGATGATTTTATAACAAATTTAATTTCTAAACTTCAAGACAAAATAAAAACCTGTCAAAACAAACACAACCCTAGTGGCGAAACAAAAGCACCTTGTGAAGAAACCCCCCTTGATGACGACACACCCGACGAACCCCTTGACGACTACTACATACAACAGCCCAAAATTTGTCCACCGCCAATGACGTGTGTTGAGAAAATAGCGAAAGAATTGAGAGTAGAGGCAGAAGAGAATGCGAAAACGTATGATCAAAAGTTGAAAGGTAAGGGGGAAAATTTTAACGGTCAGTGTAATATGGTGAAAAAAAATGATACTCCTTCTAATGGAAAAAATAATTGCGATTTTGACAAAACATATAAGAATTCACTAGATAATATAACTAAGACATGTGAAGGTAAGGGAAAGGAACGTTTCACAATAGGACAAAAATGGAAATCCACATATATAACTAAAATACGAAAGCATTTATACATACCTCCAAGAAGAGAACATATGTGTATAAATGAATTTAGTAACATAGGAGGATATAATGTTAGTGATAGCACTGTTTTACTAAAAAAGGTTCAAGAAATAGCAAGAAATGAAGGAGATGACATAATAAGAAAATTACTAGAACAAAATTCTTGTGATGAGCATCGAATTTGTGATGCTATGAAATATAGTTTTGCAGATTTAGGAGATATTATAAGAGGAAGAGATTTATGGAATACAAATAGAAAAGAAAAAGGAGTACAACAAAGATTAAGAAATATTTTCAAAAACATATATAATGACTTAAGAAATGATCAGATAAAAAGTAAATACAGTGATCCACCATTTTATTATAAATTGCGTTCTGATTGGTGGGATGCTAATAGGAAACATATATGGAATGCTATGACGTGTAATGCTCCTGATGACGCTAAATTTTTAAAAAAAAATCCAAATGATACTTCAGGAAGTTCATCTGCAAAGGGTATTATGACTAGACATCCTAAATGTGGATATGATAAGGAACCACCTGATTATGATTATATTCCTCAACCTTTTCGTTGGATGCAAGAATGGAGTGAATATTATTGTAAATTATTAAATGAAGAAATAAAAAAATTCGCAACGGAATGTAAAGAATGCAGGAATAATGGTTCTTCATGTAAAGATGATACAACGGGAAAGAAGTGTGAAAATTGCAAAAAGCAATGTGAAAAATATAAAAATCTTGTTGATAAATGGAAATCCGAATTCGATAAATATAAGGAAACATATAAAGAAATATATAATAATAATAATAATAATAATAATAAGGCTAAAATTAGTTCAGAAGAATATTTTAAAAAATTTTTAGAAAAGCTAAAAGCTGAATGCACTGGAAAAGATACTGCTGATAAATATCTTGACGAAGCAAGTCATTGCACAAAATATAAATTTATTGAAAACGACAATAATAGTAATGATAATTATGCTTTCAAACACACACCAAAAGACTTTGAACAAGCATGTAAATGTGAAGCACCCGATCCATTGGATGAATGTCCTAAGGATAATAAACATGTATCTGTATGTAAGAATTTGTCTCCTACAAGATCATGTGAAAGTAAAACTTTTAATAATGATGATGATAGTTGGACTAGTGTCGACGTGAAAGATTCAAAAGGAAAGAATCATGGTGTGCTTGTTCCTCCTAGAAGACGACAATTATGTATAAGGAATATGAATAGAAATTTGGATACTATAAACAATATAAGTGATTTCAAAAAAATATTTCTTCAATATGTTTATACTGAAGGATATTACTTATGGCATAAATATAAAAATGATAATAAAAACGCCCTCGATGCAATGCATTATAGTTTTTATGATTATGGTGATATAGTTAAAGGAACTGATCTGATAAGTACTATACTCATGGATAAATTGAAAACAAAATTAAATGTACTTCTTAAAGAAGATGGTGGTAATGAACGTTCTCAGAATCGTGGAAAGTGGTGGGCTAACAATAAAAACCGAGTTTGGAATGCTATGTTATGTGGATATAAAAAAGCTGGAGGAACAATTGGACCTAATGACTGCAATATCCCTTCTGAAGAAAATACTCACCAATTTTTACGATGGTTTCGTGAATGGAGCGAACATTTTTGTGCTCGACAACAAAAATTATTTAACGAGGTAAAAAGGGAATGTGAATCGGCCAAATGTAATAATGAAAATGGAAAAACTGACAATGTCAATTGCGAAGGAGCATGTGTTCAATATAAGAATTATATTACAAGGAAGATAGAAGAGTATCGGTTACTAAACTATCAATATAACGTGTATTTTAAAAAACAACATGCAGAAGGTAAAAATGCCCCAGAGTATTTTATAAATAAATGTAATAGTAAATGTAATTGTCTCTCTCAACACATTGATAAAGAAAAAAAATGGAAAAACATCTATGACTCATTGGGAGATAATAATCTGAAAAATAAATGTGATTGTATTAAAATTAAACCCCAAATCATTCCTAACAGAGAGAAACCGAAGGAAGAAACAAAACCACCACTACCCGACCTAGATCCCCTCCCTGCGGATGAACCTTTCGACTCTACCATCCTGCAAACAACCATCCCTTTTGGAGTGGCATTGGCATTAGGATCCATTGCTTTTTTATTTTTGAAGAAAAAAACCAAATCTACTATTGATCTTTTGCGTGTCATTAATATCCCCAAAAGTGATTATGATATACCGACAAAACTTTCACCCAATAGATATATACCTTATACTAGTGGTAAATACAGAGGCAAACGGTACATTTACCTTGAAGGAGATAGTGGAACAGATAGTGGTTACACCGATCATTATAGTGATATTACTTCATCTTCCGAAAGTGAATATGAAGAGATGGATATAAATGATATATATGTACCAGGTAGTCCTAAATATAAAACATTGATCGAAGTAGTACTAGAACCTAGTGGTAAACTAAGTGGCAATACCATACCAACTAGTGGTAAAAACACACCAACTAGTAACATACCTAGTGATAATACACCCACACCACAACCCATTACTGATAACGAATGGAATACATTGAAACAAGATTTTATATCTAATATGTTACAAAGTGAACAACCAAAGGATGTACCAAATGATTATAAAAGTGGAGATATTCCATTCAATACACAACCGAATACTTTATATTTTAATAAACCTGAAGAAAAACCTTTTATAATGTCCATTCATGATAGAAATTTATATACTGGAGAAGAAATTAGTTATAATGTTAATATGAGTACTAATAGTATGGATGATCCAAAATATGTATCAAATAATGTATATTCTGGTATAGATTTAATTAATGATTCACTAAGTGGTGGTAAACCTATTGATATATATGATGAATTGTTAAAACGAAAAGAAAATGAATTATTTGGAACAAATAATCCAAAACGTACAAGTACATATAGTGTTGCCAAACTAACAAATAGTGACCCCATCCACAACCAACTGGAACTATTCCATAAATGGTTAGATAGACATAGAGATATGTGCGAGAAGTGGAATAATAAAGAGGAAGTATTAGATAAATTAAAAGAAGAATGGAATAAAGATAATAACAATAATAGTGGTACACCAAGTGATAATACCACACCAACTACTGGTATTACCCCACCAACTAGTGATAATACTCCACCAACTAGTGATAATACTCCACCAACTAGTGACATACCTAGTGGTAACCATGTGTTGAATACTGACGTTTCTATACAAATACATATGGATGATCCTAAACCTATAAATGAATTTACTAATATGGATACATACCCTAATAATTCTTCTATGGATACTATCTTGGAAGATCTGGAAAAATATAATGAACCCTACTATTATGATATGTATGACGATGATATTTATTATGATGTAAATGATCATGATACATCAACTGTGGATAGTAATAATATGGATGTTCCTAGTAAAGTACAAATTGAAATGGATATAAATACTAAATTAGTGAAAGAGAAATATCCTATAGCAGATGTATGGGATATATAA
>DD2var20
ATGGTGGTTCAAGTTAAACCTGGTGGAAATCTTGAGGATGCAACTGCCAAAAATATATTTGATAGGATAGGGAAAAAAGTGCACGGCGAAGCAAAAAAAAATGCAGAAAAATATAGAAGTCAATTGAAAGGAAGTTTATTAAAAGCAAAATTTGAGGAAGCTCCAAACGATCAACAAACCCCAGGAAATACATGTGAACTTAAATATCAATGGCATACTAATGCTACTAACGGTAAAAGTTATCCATGTAGAGCTGGAAAAGAAGAACGTTTTTCTCAAGTACATGGCGGTGAGTGTGCTAATAGTAAAATAAAAGGTAATAAAGGTAGTAAAGAAAATAGTGAAGGAGCCTGTGCTCCATATAGACGATTACATTTATGCGTTAGAAATTTAGAAAATATCAATCGTTATGATAAAATTAATAATGATACATTATTGGCGGATGTGTGTCTTGCAGCCCTACATGAAGGGGTGTTAATATCAGCTGATCATGCAAGATATAAAGAAACTAATAATGATGTCAATGCCAATATATGTACTATGTTAGCCCGAAGTTTTGCAGATATAGGTGACATTATAAGAGGAAAAGATCTGTATCTTGGTGATAAAGGGAATGATAAATTAGAAAAGAATTTGAAAACAATTTTCGGGAAAATACATAATGGATTGGATGGGGAAGCAAAAAAACACTACGAAAATGATACTGCAAATTATTATCAATTACGAGAAGATTGGTGGTATATTAATAGAAAAGACGTATGGAAAGCTATAAGGTGTAGTGCGCCAACTGATGCTGATTATTTTATAAAAAATACGTGTTCTGATGGGAAAAGTTCGGCTGAGCAAAAATGCCGCTGTATTAATTATGATGTTCCCACCTATTTCGATTATGTGCCTCAATATTTGAGATGGTTCGAGGAATGGGGAGAGGAGTTTTGTAGATTAAGGAAACATAAATTACAAAATGCTATAAAAAATTGTCGTGGAGACAGTGAAGGTGGTAAGAAACTATATTGTGATCTTAATGGATTTGATTGCACAAAAACAGCTAAAGGAAAAAACCAACTTGTTGAAGGTGAAGGTTGTAAAAAATGTACTGTTCCCTGTGATAATTTTGTACACTGGATAGATAACCAAAAACAAGAATTTGAAAAACAAAAAAACAAATATGATAAAGAAATAGTAAAAGCAAAAAATACAATACAAGTATCAAATGGTAATATTAGTAATATTTATGAAAAAGATTTTTATATAAATTTGAAAGAACATTATAATGATGTCAAATACTTTTTAGAAAAATTAAGTAAAGGAAAAATATGTGAAGGTCACCCTCCAGTAAAAAATAAAACTTCTATTAATTTCAAAGATGATCAACCTGAGGACATATTTTCTCATACGGAATATTGCCAAGCATGTCCTTGGTGTGGAACTAAAGAGAAAGCAGGTGGAAAATGGGAACCTATAGATGATAGAGAATGTGCACATAAAAATGAAAATAAATTCAACAATGGAATAACTACTCCTATATCAATACTTTCCACTGATAGAGGAAAGACAAAAATTCTAGAAAAATTAGGAGGTTTCTGCAGAAATGGCGAAAACATAAAAAAAGATGATTGGAAATGTCATTATGATAATAAAAATAAGGATAATGAAAGTGGTGACAGTAATATTTGCGTACTACAAAATGATAACATAGGTAAAAAGGAAGAAAAAAGTATGCCCTATCATCCATTTTTTTGGAAGTGGGTTACCGAAATGTTAATAGATTCTATGTATTGGAGGAAAGAACTTAAGAGATGTACAAATAATCAATTAACAAAATGTAAAAACAAAAAATGTAATAATGATTGTAAATGTTATGAAAAATGGGTCAAACAAAAACAAGTAGAATGGAAACAAATGGAAAAACATTTTAAAACACAAGACGGTTTTGATGATTTTGGTTATGATTTTGCACTTAAAACTCTTTTGAACGTAGAAGATATTTTGACAAATATTAAAGATACTTATGGAAATGTAGAAGAAATAAAAGACATTAACCGAATGTTGGAAAATGAAAATAATCAAGAAAAAGCAGCTGTTGCCGGCACCGGACAGAAGAATACAATTGATTTGTTGATCGACCACGAACAAAAAGAAGCACAATCATGCCTACAAAAAGACACCTGTCCACCACCACCAGCAACACCCGAAACTCCCGCAGGTGAACCCTCACATAACGATGATCACCACGATGACGTCCACGACGACGAAATCACCCCTTGCGACCTGAAGATCGAAGTCGACGACCTCGATCGCAAAGACCCGGAAGTCGCGGAGGAGACGGTGAACGGGCAGTCGGAAACACCAGCACCAGAACTACCAGGACCACCAGCAGTATCAGTAGACGTTTGCAGCATAGTTGACGACCTATTTAGTAACAACACTGCTCTCCAAGAAGCTTGTGGCCTCAAATATGGCGGAAACAACTCACGTTTGGGATGGAAATGTGTCACACCAAGTGACACAAAAAGTGTTGCCACTGGCAGTGAGGGTAGTGGTGAAGCCAAAAGTCGTCAACGACGTGACACCGATAGTCCCACTACATCTGGTGCCGCCACCGGTGGTAGTATTTGTATCCCACCCAGGAGGCGACGATTATATGTGGGGAAATTAGAAGAGTGGGCGACTAACACGCAGGCGACAGAAGCACGTGGTAGTGAAACACCCTCACAACCAAATAGCCACCCCACTCCGGAAACGACGAAAGAGACGCCCGAGGCATCTCTCCGTCGTGCCTTCGTGGAGTCCGCTGCTGTGGAGACTTTTTTCTTATGGCATAGATATAAAAAGGAAAACACCAAGAAAACACAAGGCGGTGTGTTACCACTACTCACCACTCTCGCCAGTGGTAGCGGCGACGGTGATTCTAATGACCCCCAAACACAATTACAAAGTGGTACAATCCCCAACGATTTTTTGAGATTAATGTTTTATACTTTGGGGGATTATAGGGATATTTTGGTACGAGGTGGTGGAGATACAAACAGTGGTAGTGAAAAGGAAGGTGGTGGTAGTAATAGTGACAGAAATATTGTGCTTCTTGCGAGTGGTAGTACTGAGGAGGAGAAGCAGAAAATGGAGGCAATACAAAAGAAAATTACGGACATGTTAAACAAAACAAATAGTGGTTCCAAACCTAGTGAAAAAAAGCGTGAAGAATGGTGGAACAACAACGCGAAATATATATGGGAAGGAATGTTATGTGCACTAACATACAACACAGACACAGCGAGTGGCCAAACACCAAAACATATTGAGAAAGTGAAAGAGGCACTTTGGGACGAAGAAGGCAAAAAACCCAAAAAAGACGAATACCAATACAAAACTGTGGAAATTAAAGAAGAAAATAGTGAGACCCAACCCAAAGTTGGCACCTCCCAACACCCCGAAACCACCAAATTAAAAGATTTCGTGGAAATACCTACATATTTTCGTTGGTTAGAGGAATGGGGTGAAGAATTCTGTCGAAAACGAAAGCATAAATTGGAAGAAATTGATAAGGAATGTGCACAGGATGGTAAAAAAAAATGTAGTGGTGATGGTTTGAAATGTAAGGAAAAAGTTCCAGATAACAAAGAAATTTTTGGCGATTTCCTTTGTTCGACGTGTGCCAGACATTGTAGAAAATATAGGAAATGGATAGAAAGAAAAAAATACGAATTTACTGAACAATATAATGCATATACTAAACAAAAAGAAAACTGCGAAATGGAAACTACGGTTGCTGAAGTTAATAACCATGATAATGGATTTTGTACAAAACTAAAAGAAACGTACACTGACGTTCCAAAGTTTTTAGAAAGGTTAAAAAACGGACCATGTAAAAAGGATGATGATAATAATGATAATGGAGAGGATGAAATAGATTTTAAGGAAAAAGTTAGTGAAACATTTAAATATGAAAAATATTGTGGTACGTGTTCTAAATTTAAAATCAAATGTAATGGAAGTGATTGTACTGGTGATCCAAAAAAGAAGTGCGATGGTAAAAAGACTATTGAAGCAAAAGAAATTGAAAATATGAAAAAAAATACTAAAGAAGTTACTATGCTTGTGAGTGATATCAGTAAAAATGGAGTTGAAGTTGATGATTTAAAGGATTGTAAAAATGCAGGAATCTTTAAAGGTATTAGAGAAGATAAATGGAAATGTGGTGAATACTGTGGTGTAGATATATGTACTCTTAAAAAAAACAATAATGAGAAAGAAGTTCATGAACATATCATAATGAAAGAATTCCTTAAACGATGGCTAGAATATTTTTTTGAAGATTATAATAGAATTCAAAAAAAATTAAAGCCATGTATAGAAAATGGAAATGGAAACGAAGATAAATGTTTTAATGGATGTAAAGAAAATTGTGAATGCGTTGGGCAATGGATAGAGAAGAAAAAGAAAGAATGGGAAAATATAAACGCTACTTACATTCAAGAATATACAAGAAATAATGATGTCACTTCTAATGATTTAAACTCTTTTTTGGAGACCTTGTTACCTCAAATTCCTGTTGTAACTGATAAAGGAAAGCATGACAGTTTAAAGAAGTTAGAAAAATCACTTGGATGTAATTGCGTTGAGAACTCAAAAAGTGAAGATAGTAAAAAAAGTGATGTTATAGATTGTATGATTAAAAAGCTTGAAGACAAAATAAAAAAGTGTCAAGAACACCAAAATAGTGGCAGCCCACAACAACCGTGTCAAGAACCCCCCGCACACGTTGAAGACGAAGACGATACACTAGACGAAGAAACAGAGGTGAAGAGGCCGGAAATTTGTAAAGATGTGGTACAAATAGAGACAGCGGAAGAGAAAGAAGATGGCACTTGTGATGCAGCAGATGAAAAAGTGGACCAAACAGTGGCGAAAAATGAAGAAAATAACATCCCCCCCATGGAACCAACACCAGCACCTCCACCCCCGACACCGGCCCTTCCACCCGCGCCTCCATCAACACCAAAACTACCAAAACCCCCAAAACCTCGAATCCCACGTCGTGCGGAAGACCCCCTTGTCATACCCTCCCTGGTGACCTCCACCCTCGCCTGGAGCGTTGGCATCGGTTTTGCTACATTCACTTATTTTTATCTAAAGAAAAAAACCAAATCTACTATTGATCTTTTGCGTGTTATTAATATACCCAAAAGTGATTATGATATACCGACAAAACTTTCACCCAATAGATATATACCTTATACTAGTGGTAAATACAGAGGCAAACGGTACATTTACCTTGAAGGAGATAGTGGAACAGATAGTGGTTACACCGATCATTATAGTGATATTACTTCCTCTTCAGAAAGTGAATATGAAGAACTGGATATCAATGATATATATGTACCAGGTAGTCCTAAATATAAAACATTGATAGAAGTGGTACTAGAACCTAGTGGTAAACTAAGTGGCAATACCATACCAACTAGTGGTAAAAACACACCTAGTGATACACAAAATGATATACAAAATGATGGTATACCTAGTAGTAAAATTACAGATAATGAGTGGAATACATTGAAAGATGAATTTATATCACAATATCTACAAAGTGAACAACCAAATGATGTACCAAATGATTATACAAGTGGAAATAGTTCAACAAATACCAATATTACTACCATGTCACGTGATAATATGGAAGAAAAACCTTTTATTACATCTATTCAAGATAGGGATTTATATACTGGGGAAGAAATTAAATATAATATTAATATGAGTACTAATAGTATGGATGATATTCCAATTAATCGTGATAATAATGTTTATAGTGGTATAGATTTAATCAATGACGCACTAAATGGTGATTATGACATTTACAATGAGATGCTCAAACGAAAAGAAAATGAATTATTTGGAACTAATCATCCAAAACATACTAATACACACAATGTTGCCAAACCTGCACGTGACGACCCCATACACAACCAACTAAATTTGTTTCATAAATGGTTAGATAGACATAGAGATATGTGCGAAAAGTGGGAAAATCATCACGAACGATTAGCCAAATTGAAAGAAGAGTGGGAAAATGAGACACATAGTGGTAACAAACATAGTGACATACCTAGTGGTAAACTAAGTGATACACCTAGTGATAACAACATACATAGTGATATTCATCCTAGTGATATACCTAGTGGTAAACTAAGTGATATACCTAGTAGTAACAAAACGTTGAATACTGATGTTTCTATTCAAATACATATGGATAATCCTAAATCTATAAATCAATTTACTAATATGGATAGTATATTGGAGGATCTGGATAAATATAAAGAACCTTATTATGATGTGCAAGATGATATTTATTATGATGTAAATGATCATGATACATCAACTGTGGATACTAATGCTATGGATATTCCTAGCAAAGTACAAATTGAAATGGATGTAAATACTAAATTGGTGAAAGAGAAATATCCTATAGCCGATGTATGGGATATATAA
>DD2var21
ATGGCACCTGCACAAGGTGGAACTGACAAGAGTGCCAAAGAAGTATTGGATGAAATTGGAGGTATTATACAACAACAAGCAAAGAGTGATGCTGAACAACATGGTAGTGAATTGAAAGGAAATTTATCAAATGTGAAATTTTCTAATGGAGGTACAATTAGCACCGAGGATGCATGTCATCTTGATTATACTAAAGATACTAATGTTACTAGTGGTGGGGGTAAAGAGAATCCATGTTTTGGCAGACAACCAGTTCGATTTTCCGATACGAAAGGAGCAGAATGTTATTGGAATCGAATAAAGGGTAATGATGATAAAACTTCTGGTGCATGTGCTCCATTTAGAAAATTACATATGTGCGACAGAAATTTGGAAGAAATAAAACCTCATCAAATTACAAGTACTCATAATTTATTGTTAGATGTATTACTTGCAGCCAAACATGAAGGACAATCATTAGTAGATAATCATAAAGAATACAAAGATTCACATAAAGAATTCGATTCCAATATATGTACAGTATTGGCACGAAGTTTTGCAGATATAGGTGATATTATTCGCGGCAAAGATCTTTTCCTTGGTCATCAACAAAGAAAAAAATATTTAGAAGAAAGATTAGAAAAAATGTTTGAAAACATTAAGAATAATAATGAGTATAAACTAGGTCATCTTTCAACCGAAAAAGTCAGAGAATATTGGTGGGCACTTAATAGACAACAAGTATGGAATGCTATAACATGCAATGCTGAAGGTAATGATAAATATTTCAAAAAGTCAAGCGGCGGTGAATACAAATTTTCAGGTGGTAAATGTGGTCATAATGATGATAACGTTCCAACGAACTTGGACTACGTCCCTCAATATTTACGGTGGTTCCACGAATGGTCCGAAGATTTTTGTAGAAAAAGAAAAGTAAAATTGGAAGATGCCATAAAAAATTGTCGTGGGGAAAAGGAGGGTGAAAAATATTGCAGTAGTAATGGATATGATTGCGAACAAACTATAAGAGCAATAGAGCAGTTACGTATGGGTAATGGATGTACTAAATGTTTGTTGTCATGTAATCCTTTTAGAAAATGGATGGATAATCAAAAAGTAGAATTTAAAAAACAAAAAGAAAAATACACCAAAGAAATAAAAGAACCATCTGAAACAAAACAAACTAAACACGGTCCTATAAACAATATGTATAAGAAGGAATTTTATGATAAATTAGAAGAACAATATGAAGGAATAGATAATTTTTTAGAATTATTGAATAAAGAAAAAGAATGTAAAAATCAACCTGAAGTGGAAGGAAAAAAAAAGCATATTAATTTTAATAATGGTGAAGAAGCATTTACTCCAACAGAATATTGTCAACCATGTCCTGAATGTGGAGTGGAAAAGGATAACTATGGAAATTTTATAAAGAGAGATAGTAAACATCAGGCGTGTAAGGGTAAAAATACTGAATATAATCCTCCACATGATGTAGAAAAAACTAATATTAATGTCCTCTTCAGCGGAGAGGAACATGATGATATCACAAATAAATTAAGCGAGTTCTGCAAGAATCCAAATAATGAAAATGGTACAAAAAACGAAAAATGGGAATGTTATTACCAAAGTTCTAAAAATAATAAATGTAAAGTTTTGAATGATAAAAATGTCCAAGGGCATAGTAAAATAATGGAATTTGATGATTTTTTTTACTTTTGGGTAGGACATTTATTGAACGATGCTATAAATTGGAGAACAGAACTTACTAAATGTTTAAGTGATATTAAATTAAAAAAATGTAAAAATATGTGCAAACATAATTGTAAATGTTTTAAAAAATGGATTGATAAAAAAGAAGGGGAATGGAAAGAAGTGAAGAACCAATTCTATAGACAAGGAGATATTAAGAAGGGAGTTCATTATATGATTCTTGAAACAGTTTTAGAGGAGGAATTTTTCCCAATTATTAAAAAGGCTTATGGCGATTTAGAATCGATAGATCAAATGCATAATTTAATTAAAGAGAATAAAAAAAAGGAAGGAGTTCGTCAAAATGAAGAGACAGATGCTATTGATATATTGTTCAAGCATGAAAAAGAAGAAGTAGAAACATGTACATCAAAATATGAAAATGAAAATTGTGATAATTCTTCAGGTCGTTCCCTAAACCCAGACGACCACGACGATGAAGAAGAAATTAGACACGTCAATAATCCCTGTGTAGTTGGAGGCCAAGCTGATACTATATACCCCGCGATCGCGAACCAAATGGCACACCAAATGCATGAGGACGCACAAACAGAAGCAAGTAAGCGCGGTCTTGCTAAGTTGAGGGCGGATGCAAAACAAGGAATATACAAAAAAAACCGTAAGCCACAAGAGTTGAGTAACATATGTAATATAACTCTCCAACATTCCAATGATAGTCGTAATGGTAATAACGGTGGAGCATGTACAGGCAAAGATGGAAACAATGAGAGATTTAAAATAGGAACGGAATGGAAAATTGGAGAAAAAGTAGAAACGACAGACACTGATGCCTATATTCCACCACGACGTCAACATATGTGTACATCTAATTTAGAAAATTTAAATGTTTCTTGGGTCACTGAAGATGGTAAGGCTATCCACTCATTATTGGGGGATGTTCAGCTCGCAGCAAAAATGGATGCAGATGAGATAATAAAACGCTACAAAAAGCATAATACACTAACTGATCCAATACAACAAAAAGACCAGGAGTCTATATGCCGTGCAGTACGTTACAGTTTTGCCGATCTAGGAGACATTATACGAGGAAGAGATTTATGGGAACATGGTGATCAGACAAAATTACAAGGACATTTACAAATAATATTTGGTAAAATTAAAGAAGAAATTAAAAAGAAACATCCTGGCATCAATGGCAACGACAAATATAAGGGTGATGAAAAGAATAACCCTCCGTATAAACAATTAAGAGAAGATTGGTGGGAAGCAAATAGACACCAAGTTTGGAGAGCAATGCAGTGTGAATTAAAAAATTTGAAAAAATCAAATGGCGACTGCCACTACAATAGTAGAGGTACTCCTCTAGATGACTACATCCCACAACGATTAAGATGGATGGTTGAATGGGCCGAATGGTTCTGTAAAATGCAGTCACAGGAATATGACAAGTTGATGAAGCAGTGTAGTCAATGTATGAGTAAGGGTGGAGATTGTAGGAAAGGTGATGTTAACTGTACGTCGTGCGAGCAAGCATGTGAAGAATATAAAAAAAAAATAAAAAAATGGGAAAAACAATGGAATAAAATAAAAGATAAATACGAAGAATTATACCTACAAGCAAAAATTGCTTTTGCTGGTACTTCTTTTGGTGGTGGCGATCGCGACTATCAACAAATGGTACATTTCTTCAAAGAATTACAAAAAGTAACTGGCGATACAACCCTTGGTGATACCACTTCCCCCTACAGTACCGCCGCAGGGTACATACATCAAGAGGGACACGTGGATGAATGTACAGAGCAAACACAGTTCTGTAAAAACAGGAATGGTAATACAGCTAGTGGTAAAGAAGACGACAATTATACCTTTAAAGATCCTCCACCGAAGTATGCTAATGCATGTAAATGTGACGATAGGAAGCCAGAAGCTCCGCCAAAACCAGCACAGAAGGCGTGTGATATAGTGGAAAAACTATTTAAGGATGAAAACAAACACTATTTTGATGAGGCTTGCAAACAAAAATATGGTAGTGGAAAATATCCCGGATGGAATTGCGATGCAAGTAAGTTTAAAGACAACAAAGACGGCCCCTGTATGCCTCCTAGAAGACAAAACTTATATATATATAATTTAAAAAATTTGAATGGAACATCAGAAACGGACTTGAGAAAAGCCTTTATTGAATGTGCTGCTGTAGAAACATTTTTTTCTTGGCATGAATTTAAAATGGATAACAATGGTGGTGATGCAGAGGAAGAATTAAAAGGTGGTACCATCCCTGAGGAATTTAAACGTCAAATGTTCTATACATATGCAGATTATAGAGATATATGTTTAGGAAATGATATAGGTAATGATGTGGAAACAGTAAAAACTAATATAAATAACTTTTTTAAATATGGTGGCCAAACTGATAGTGTACAACAACGTGAACAATGGTGGAACAATAATGCAAAATATATATGGGATGGAATGTTATGTTCTCTAAGTTATAATACCAATGACAAAAAAATGGATCTAGTTGTGCGCAAAAAACTGATCATAGATCACCAAAACAACAACAACTACACCAGTGTCAAATTTCCGTCAAAAAGTGGTCCCAGTGCTGATGCCGAATTGAAAAAGTTTTCAGAAAAACCCCAATTTATACGTTGGTTCCAGGAATGGAGTGAAGAATTTTGTCAGAAAAAAAAAATTAAAATTGATAAAATTGAAAAAGAATGTCAAGGATTTAATGTTAGTGGTAATAGAATATATTGTAGTGTCGATGGTTATCATTGTACACGAACCAATACTGATCGCAATGAAGTTTTTGTAGATTTAGATTGTCGTAGTTGTGGAGAAGAATGTATAAAATATAAAAAATGGATAGGAAAAAGACAACAAGAATTTGATAAACAAAAAAAGAAATGTCAAAAGGAATTTCTTAAGTATCTACAAGAAAAAGGTTATTCTTCTGTTGAAATTTTTTTGGAATCACTGAATAAAGGAAAACAATGTCAACATAATAGTGATCCAAAAAAAAAGACAGATTTTATAAAATATCATGAAACATTTGGTCCTACAACATATTGTAAAGCATGTCCTGTTTATGGCGTTAATTGTAATAGAAATGGTTTATGTACAGCGATAAGTAAGATTAATCAAAATAAAACAGAAGGAACGCCGAGTGATATCCATATACTTATAAATGATGGTGCGAGTAAAGGTATTGATAATGAATTAAACGATTGTTACAAACAATACAGTTTTTTTAAAGGTTTAAGAAAACAAAAATGGAAATGCCAAAAAAAGAATACAGTAGATCAGTGTAATCTTACAAATTTTACTAATAATATAGATATTGATCAAGATATTGTGTTTAATGAATTGTTCCAGAGATGGTTAAGATATTTTATACAGGATTATAATAAATTAAAAGACAAAATTAATCCATGTATAAAAAGGGACCATAGAAGAGAAAATACATGTATTGAAGGATGTAGAAAAAATTGTGAATGCGTGAATAATTGGCTAAAAATAAAGAGAAGAGAATGGGAAAGTATAAGAGATCATTTTTATAAATATAAAAAAAGTGATGATCACACTATTCCTTATAGGGTTAAAGCTTTTTTTGAATTGGAACCTTTCGACATCGACTACAATAAAGCCCAAGATGTGGTTGAAGGTGAAGAGGAACAAAAAAAATTATGGGGATGTACTGGTGATAATATTAAAAATGATGATCCAGAGAAATGTAAGAATGATGATTTTATAACAAGATTAATTTCTGAGCTCAAAAATAAAATACAATCTAGCAAAAAGCAACATGATAAAACACCTCCAAATACTTGTGATGACTTCCCTCCACAAAACTACATCGAACCCCTCGACCCCGACGACCACGACCACATGCACCACATACAACAGCCAAAGTTTTGTCCACAACCACCTCCACCGCCACTACAACAAGATGCGTGCAAAATAGTGGAGAACCTTATAGCAAAAGATAATGATGGAAATACTGCTATTGGCGGATGCAATCCAAAACATCAAGGTGGATCTTATCCTGTATGGAATTGTACTACAAGTAAGATTAAAAGCGGAGAGGATGGAGCATGTATGCCTCCAAGAAGACAAAAATTATGCATACATTATTTAGTAGATTCTGTTGAAAAAACAAAAATAATTACACCACATAATTTAAGAGACGCATTCATCAAATGTGCAGCAGCAGAAACATTTTTATTATGGCATAAATACAAAAAGGATAAACAAAATAAAGGACAAAAGACGTCAGAACTTGATAATTATTTGAAGAAAGGAATAATTCCTGAAGAGTTTAAACGTCAAATGTTCTACACGTTTGGAGATTATAGAGATTTATGTTTGGGAAAAGATATAGGAAATGATGTGAGTGATGTAGAAAATAATATAAATAAGGTTCTTCCAAAAAGTGGCCAAACCTCTATTGACCAAAAACGTAAAGAATTTTGGGATGATAATGGAAAACATATCTGGGAAGCTATGCTATGTGCACTAGAAAAAATTTCGGGCAACAACACTATCAAAAACAACAACACCTACGCCAACGTCAAATTCAGTGGCGATAAAACCACCACCCTGGAGAAATTCGCCCAAACCCCCCAGTTTTTACGATGGTTTATTGAATGGGGAGACGACTTTTGTCGGGAAAGGAAGAAGAAGTTGGATATATTGGTGAAGGGGTGTAACGATTATCAATGTGGTAGTACAGAGAATGGTAAGAAACAAACGTGTAAAAAATCTTGTCAAGAATATGAAAATTTTATTGAGGAATGGAAAAAGTATTATTATAGTCAAAGCAAAAAATTTCAGACAGATAAAGCAGAGGATAAATATAGTGATACTTCTGCTGCAGATGATGTTGAAGAGGCACTAAATGCTCGTGATTATTTACACGATCAATTACAAAAACTTTGTAAAAACGATGATTGTAAGTGTATGGAAAATGCCTCTACACAAGATGAAGAAATAGAATTATCTGGGATAAACGATTTTCCTGAAGCTTTGGATAATCCACCTAAAGAATTTGAAGAAAAGTGTGAGTGCTCCGAACCTTCTGAACCTATGAGTTGTGTAGAGAAAACGGCACGAAAATTAAGAAAAATTGCAGAGAAAAATATAGACGCTAAATTAAAAGTAAATGGTAATACATACAATGGCTATTGCAATAATGTCACTAAAGAAACATACCAAGAACCAAATGAAGGAACATGTATATTTAAAAAAGGTTCTTTGTCTTCGATAGGTATAACCACTAATCAATGTGAAAGTACAGGAAAAGATCGTTTAAAAATGGGGGATGAATGGAATTGCAATGGGAAAACCCTCGATGGACAAAACAAATTATGTATTCCCCCAAGAAGAAAAGATATGTGTTTGAGCAAATTGAAAAATATAAGTGTCAACGATATTAGTGATAGCAATACTTTACTTAAAAAAATCCAAGACGCAGCACAACATGAAGGAAGTGATATAATATATAAATTATTACCTGAAAATCCTTGTGATGAAAGCATAATATGTGATGCTATGAAGTATAGTTTTGCCGATATAGGAGATATCATAAGAGGAAGAAGTAAAATTAAGACAAACAATGGTGATAATCTAGAAGAAATTTTAAAAAAGGTTTTTAGAGAAATTCATGGTAAATTGGATGATGATATAAAATCAAAATATTCAGATAATGAAAATAAAAAATATACTAAATTAAGGGAAGCTTGGTGGGACGCTAATAGAAAAGAAGTATGGAAAGCAATGACATGTAATGCTCTAAAAGGTGCACATCTTAAAAAAAAACAAAATAACCATGCAGAAAGTTCACAAAATACAAGTACAGAAACAGAACAAACGAAAAAATGTGGTCACGATTCTGAACCTCCTGATTATGATTATATACCTGAACGTTATCGTTTTTTGCAAGAATGGAGTGAATATTATTGTAAAGCACTAAATAAAAAGCAAGATGAAATGAAAAAGGAATGCGAACAGTGTAATACACAAAAAGGTACAGAGTGCGAGAATTATAAAGATGATAACGTATGTAATCAATGTAAAACAAAATGTGAAAAATATAAAGAATTTGTGGGTAAATGGAATAATGAATTTGATGAACAAAATCAATTATACAAAGAATTATATTCTAAGGCTAAAACTGCTAGTAGAGTTAATGCACGTAGTGATCCTTCTATAAAATTTACAAAAAAATTAGAAGAAACTTGCAACGATCCATATAGTGCTGACGAATATCTTGATAAATCAACACATTGCACAGATTATAAATTTTCTGAAACTAATAGTAATGGAAGTAATTACGCCTTTTCACCATATCCAAAGGAGTATAAAGATAAATGTAAATGCTATGAAAAATCAACCAGAGAATCCGATAAAATCTTGAATTTCATTAAAGATAATATATTTAAATCTCCGAACATTCCTGGATTAAATAAAATCAAAAAAGCAATTCCTCGAATACCAAAGCGTATAAAAAATATTAGGCCCGATGCGCATACTATTCATGAACTTGTTGCCAGAACATTTCCTTATTTTGTACCATTTTTTCAAAAAGACGATAAAACACCCCCAACGCACAACATACTGAATGATGTATTACCATCCGCTATACCAGTGGGAATTGCTCTGGCCTTGACGTCCATTGCTTTTCTTTATTTGAAGAAAAAAACCAAATCATCTGTTGGAAATTTATTCCAAATACTGCAAATACCCAAAAGTGATTATGATATACCTACATTGAAATCCAAAAATAGGTACATACCATATAGAAGTGGTACATATAAAGGTAAAACATATATTTATATGGAAGGAGATAGCAGTGGAGATGAAAAATATGCATTTATGTCTGATACTACTGATGTAACTTCCTCAGAAAGTGAGTATGAAGAATTGGATATTAATGATATATATGCACCACGTGCTCCTAAATATAAAACATTGATTGAAGTGGTACTCGAACCATCAAAAAGAGATACACAAAATGATATACACAATGATATACCTAGTGATATACCAAATAGTGACACACCACCACCCATTACTGATGATGAATGGAATAAATTGAAAAAAGATTTTATATCTAATATGTTACAAAATACACAAAATACAGAACCAAATATTTTACGTGATAATGTTGATAATAATACCCATCCTACCACGTCACATCATAATGTGGAAGAAAAACCTTTTATTATGTCCATTCATGATAGAAATTTATTTAGTGGAGAAGAATACAATTATGATATGTTTAATAGTGGGAATAATCCAATAAACATTAGTGATTCAACAAATAGTATGGATAGTCTAACAAGTAACAACCATAGTCCATATAATGATAAAAATGATTTATATAGTGGTATCGACCTAATCAACGACGCACTAAGTGGTAATCATATTGATATATATGATGAAATGCTCAAACGAAAAGAAAATGAATTATTCGGGACGCAACATCATCCAAAAAATATAACGTCTAACCGTGTCGTTACCCAAACAAGTAGTGACGACCCCCTACACAATCAATTGAATTTGTTCCACCAATGGTTAGATAGACATAGAGATATGTGCGAAAAGTGGAAAAATAATCACGAACGGTTACCCAAATTGAAAGAATTGTGGGAAAATGAGACACATAGTGGTGACATAAATAGTGGTATACCTAGTGGTAACCATGTGTTGAATACTGATGTTTCTATACAAATACATATGGATAATCCTAAACCAAAGAATGAATTTAAGAATATGGATACAACCCCCAACAAATCTACTATGGATACTATGCTGGATGATCTAGAAAAGTATAACGAACCCTACTACTATGATTTTTATAAAAATGATATCTATTATGATGTAAATGATGATGATAAAACATCTATGGATAACAACAATAACCTTGTAGATAAGAATAACCCTGTGGATAATAACAACTCCACCTATAACCACCGCAACCCTGCAGATATTAACAAAAATTTTGTGCATAAAAACAACCAAAACCAACACCCTATAGAAAAACCTACCAAAATACAAATTGAAATGAATTCAAATAATCGGGAAGTGGTCGAACAGCAATATCCTATAGCGGATATATGGAATATATGA
>DD2var22
ATGGGGAAATCATATTCAAAAGAAGAGCCTAAAATCGTTGTTCCAAATGTCACTTATAACAGTCCAAGAAATGTTTTGGAAAATATTGGAAAATGGATAAAAGATAAGAGGCAAATTGAGAGTAAACATGAAAGGCAATTGAAAGGAACATTATCAAGTGCAAGATTCATTGATATCTTGAGTAGGTTTAGTAAGGATGTAAGGCAACATTATTACGGTTCGTGTAGTCTTGATCACAAATTCCATACTAATATGAACGATGGTACTAATGATGGAAGGAGTCCTTGCCATAATAGAAATCAAAATCGTTTTGACGAAAATGCCGAAGCGTATTGTAACAATGATAAAATAAGAGATAATGGGGAAAGAAGTGCTGGTGGAGCATGTGCACCATTCCGAAGGCAAAATTTGTGTGATAAAAATTTAGAATATTTGATTAATGAAAACACAAATACTACTCATGATTTATTAGGAAATGTGTTAGTTACAGCAAAATATGAAGGTGCTTCTATTGTTGAGAAACATCCAAATAGAGGATCTTCAGAAGTATGTACAGCTTTGGCACGAAGTTTTGCAGATATAGGTGATATTATAAGAGGTAGAGATATGTTTAAACGTAATGACAAAGATGCAGTGCGGCATGGTTTAAAGGTAGTTTTTAAGAACATATATGATAAATTGTCACCTGAAGTACGAGAACATTACAAAGATGTTGATGGATCTGGAAATTATTATAAATTAAGAGAAGATTGGTGGAAGGTCAACAGAGATCAAGTATGGAAAGCCTTAACATGCAATGCACCAAAGGATGCTCATTATTTCTTAAAATCAAGCCCAGATTTCAAATCATTTTCAGATCATAAATGCGGCCATGATGAAAATGCTCCTCTTACCAATTTAGATTACGTCCCTCAATTTTTACGTTGGTTCGATGAATGGAGTGAAGAATTTTGTAGAATAAAAAAAATAAAAATTGATAAAACTAAAGAAGAATGTCGTGGAGGAAATAATAAAAAGGAATGCAGTAAGGAGGGTTACGATTGTAATAAAACAAATCTAAGACTTAATGAAATTTTTGTAGATTTACAATGTCCAAATTGTGAAAAATCGTGCACAAGTTATAGCGAATGGATAGAAAATAAAAAAAAAGAATTTAAGAAACAAAAGAAAAAATACGAAATGCAATTGAATGGTACAGAAAGTCATGGTAATATGGTAAATGAAAGTTATGATAAAACATTTTATAATGAACTGAAAAACACAAATAAACATGACAATTTTTTTAAATTATTTAATAAAGGACAAATATGCGAAAATGTACATGAAAAGAATAAAATAGACCATAATTACCTTGAGAAAACATTTTCTAGTTCAGAGTATTGTAAATCATGTCCTATATTTAATTTGAAATGTGCGAATGGGAAATGCAATTCACTCGATGACATCAAATGTCCAAAAATACAAACTGCGACTAATATAAGAACTTATAAAATTGAAAAACCTATTGATATTCATATTCTTGTAAATGATAGTGAAAAAAAAGAACTTTCTGATGATTTAAAGGACGATTTTAAAGAATGTGATCTTTTTAAAAGACTAAGAAAGCAAAATTGGAATTGTAAATATAAATGTAACTTACATGTATGTGAACTGCAAAATTTTAATAAAGAAATAGATGATGAAAAACATATGTTAATAGAAGTATTGATTAAACGTTGGTTAAAGTATTTTTTAAAAGATTATAATAAAATAAAAGAAATATTAAATGAGTGTATAAATAATGGAACAAATACATTATGTATAGAAGGTTGTTATAAAAATTGTGAATGCGTAGAAAAATGGATAAAAGAAAAAAGGGAAGAATGGCAAAATATAAAAGCTCGTTACGTACAACAATATGAAAGTAAAGTTGAAGATGTTTCTTCTAAACTTAAAAAATTTTTGAAACAGGATTTGTTTACTAACTATATTAAAAATGCCTTGGACCCGGGTGAAACGTTAGATACTATGAAAGAATCTAGTGGATGCAATAAACCTAGTATATCCAATAGAGAATCATGTAAAAATAACGATGTCATAACTATTTTACTTAATAGACTTCAAAAAGAAATGAATAGTTGTAAAACCCAACATAAAGAAAGTAACAATCAAAATTGTTTAAAAACATTACCTCCACCTCTTCCTCGTCGTCCACGTGGTGTTCTTCGTCTTCGTCGTTTTCGTCGTCATCGTCGTCGTCGTCGTCGTCCTCCTCCTCCTCCTGCCCCACGACAAAGTGTCGCCCGCTCCGAAGACCACAACGAAAACACCACACCACGACCTGCACCACCTGCAGAGAAAGACGGCGCTCACGACGATGAAGGTGAGGAAGACGAAGACGAAGATGAGGAAACCACGGTGGACGTCGAGGAGGAGGAAACGCCAAAGGAGGCGGAGGCGGAGAAAACGGTGGAAGTCCAGGTGGTACCGGCACCTCCACCAACACAAGACGATGTAAATGTGTGCAGTATAGTGGAGAAAATACTTACTGGGAAGAAAGAAACAGATGAAATAGTACAGTGCAATCGAAAATATAAATATGGAAAAGGAAATTATCCTCCATGGGATTGTAATTCTCAGATTCATCGAACACATAATGGAGCATGTATGCCCCCTAGACGGCAAAAGTTATGTGTAATTAATTTACAATATTTCAATGGAACATCAAAGAATGATTTGAGAAAAGCTTTTATTGAATGTGCTGCTGTGGAAACGTTTTTTCTTTGGAATAAATATAAGGAAGATAAAAAAAATGAAAAAATTACATATGGAACAGGACAAAAAACACCGGACGAAGAAGCTGAAATCCAATTAAAAAGTGGAATAATCCCTGACGATTTTAAGCGCCAAATGTTCTACACATTTGGAGATTTTAGAGATTTTTTATTTGGAACAGATATATCAAAAAATCATGGTAATGGTAGTGCCCTAGAAAATCAAATAAATTCTGTTTTTCCCCCAAATAGTGGAGGAAAGCATCCTAATGGAAAAACACGCCAAGAATGGTGGAATGAAAATGGTCCCTATATTTGGAAAGGAATGTTATGTGCGCTAAGTTATAATGCCAAAGAAAAAAAGTTTAAAGTTCATGTGCGCAACACACTTACCAAACAATACGGATACAGCAACGTCAAATTTAGTGACAAAACCAACACAACATTGTCAACATTTTCACAAACCCCCCAATTTTTACGATGGTTCACGGAATGGAGTGATGAATTTTGTACAGAACGGAAGAAATTGGAGGACAAGGTAGGAACGGCTTGTAAGTCGGATTATGAGGGATGTGCAAACACTAAGGATAATGGTAATGGTAATTGTGTTAACGCATGTAACAAATATAAAGAATATATTAGCGGAAAACAAACACAATATGAGAGTCAAGAAGGAAAATTTGAGGCTGAAAAAACATCCGGTAAAGCAGGATATGAAAATTATTCTGGCAAAAAGGCTTCTGACTACTTGAAAAATGAATGTTTAAATTCAGCATGTAATTGTATGGACAAAGTACATACAATTTCCAATTACTGGGAAAAACCTCATAAAACCTACGACACTCTTTCACTTCAAAAAAAGTGTAGTTGTCCCCCACCACCCTGTGAAATAGTGGACGCCATCCTCGGTGACAAAAGTTCGAAGGGGTATGTTGAAGGGTGTAGAAAAAAATATAAAACACCACGTAGCCAGTGGGAGTGTGGTAAAAGTAGTGGTGAGGGTGGTGAGGACGGTGATAAATGTATACCACCAAGGAGAAAGAGATTATATGTAAAAGATTTACAAGATTTGACTGAGGAAAAATCACCACTGGATTTACGAGAAGCTTTTATTAAATGTGCTGCTGTTGAAACTTTTTTTGCTTGGCATGAATTTAAAAAAGAAAAAGAAAGAGAGGAAAAAGAACAACAATATCTAGTAGGATATATATCAGCCGACCCAAATGATCCACAAAAACAATTAGAACATGGTAATATTCCTGATGAGTTTAAACGTCAAATGTTCTATACGTTTGGAGATTATAGAGATATATTTTTCGGGAAGGATATAGGTAGTGATAACGATATGGAAACAATAAAAAATAATATAGATAACTTTTTTCCAAATAAAGACAAAATTCCTAATGGTCTAACACGCGAAAAATGGTGGAAAAATTATGGTCCTGATATCTGGGAAGGGATGTTGTGTGCTTTAAGTTATGATACTGAAACAAAAGAGTTTAAAAAAGAAGTGAGCAAAAATCTTACGTCCTCCGAAAAGACCAAATATTTATACAACAACGTCACATTTGGTGATACCAGTAATACAAAATTGATCGATTTTGTTAAACGACCCTCGTTTTTTCGTTGGTTACAAGAATGGGGAGAACAATTTTATCGAAAACGAATACATAAATTGGCAAAAATTAAAGTAGATTGTCGTGCACAAAATGGCCAAAATCATTGTGACGATGATGGTTTTGACTGCGATGAAATAGGTCCAAATGAGGATAAAACTTTTGAGACCTTTAAATGTCCAAGTTGTGCGATTTCTTGTAGATCATATAAAGAGTGGATAAACACAAAAAAAAACGAATTTAATAAACACGAAAAAAAATACCAAATGGAAATTAACAATGTTGCAAGTAGAATTTTTGATAATTATGATAAAGAATATGTTCAAAGTCTTTCAAAAAGATATGCATCTGTTGAATCATTTTTAGATAAGTTAAAAGAAGAACCTTATTATAAAGAAAATAATGAAGTCATTACAATAGATTTTAAGAATATAGATGATACATTTGGTCCTGCAAAAAATTGTGCTCCGTGTCCTACACTTGGAGTTAATTGTAAAGAAAGTGATTGCAATGATGCCCCTGTAAAATCGTGCAATGGAAAAAATTTTATTGTTGTAGATGATATTAAGAAAGTGAAGAAGCGTATTGATGAAGATGTTATAATTGTCAGTGATAATAGTACAAATGGATTACCAAGCGCTTTAATGAATTCTTGTCAAAATACAGGTATGTTTGAAGGTATTAAAGAAAATGAATGGTCATGTGGTTATATATGCGATTTAGATATATGTAAACCGAAAAATATTAAAGGGGATATAGATCATAATCAATATATACCAATTAGAATACTATTCAAACGTTGGGTAGAAAATTTTTTAAAAGATTATAATAAAACTAATGACAAAATATCACATTGTATGAATTATGATGAAAAATTTAATTGTATAAATGGATGTAAAGATAAATGTAATTGTGTACAAAAATGGATAGGTCAGAAAAAAAAAGAATGGGAAAAAGTACGGGATCGTTACTTGAAACCATACGAAATTGAAGATTCAAAAAAATATTATTCAGTGAGAACTTTTTTGGAGACCTTGGAACCTCAAACTGAAGTTCGCAAAGCTATAAAACCTTTTAAAAATTTAATTGATTTAGAGGATTCAAATAAATGTATTGACACTATGACCCCAAACAAAAATGAATGTGAAAATAATGATGTTATAACAATTTTGCTTCATAAACTTCAAGAAAGAATAAAATCTTGTCAATCTCAACATAAACCTCTTAATGGAAAAATATGTTACGAAGAAACATATATACCTAAAAAAAATCCAGACATCAACACCCCCTCTGACAACACTGATACATTAGCACTTGAGTCTTACCCCCCACCTTTTTGTAATGTTCCGGCAAACCCTTGTGGAAAACCAGACGCGACCAATGTGGTAAGTGTAAAGGAAGTGGCGAAAGAAATGCACGAGGAGGCACAGAAAAACATGGTAGAGAGGAGTGGTAAGGATGGTGAGGGTAAGAGTTGTTTGGTAGGAGATATAACATTAGCGAAATTTAAAAGTTCCGCTAAACTAAGTGAGGTGAACAAAGTATGTGATATAACGAAGGAACATTCCTATGCTAATGGTGCATCAAATAATCCGTGTCATGGAAAAGGGGATCGGCTTAAAATAGAAACCCAATGGAAAGATACAGGCAAAAGCGGTAAACACGTTGACGTCTATTTACCTCCAAGAAGAGAACATATGTGTACATCAAATTTGGAATATTTACTTAAGGGTAATAGTCATCAGATTATGAAGGTTGGAAATAACAAAATTAATCATTCCTTTTTGGGAGAGGTATTGCTAGCAGCAAAGTATGAGGCAGATTACATAAAAACCAAATATAAGAGTCTAAGTGGCCAAGATGACAAGGAAACTATATGCCGAGCTATGAAATATAGTTTTGCAGATATAGGTGATATTATTCGAGGAAAAGACCTGTGGGAACATAATGATTTTAAAAAACTAGAAGAACATTTGGTAAAAATATTTGGTAAAATTAAAGAGGAACTTAAAGACAAACTTAATAGCAAATATGATAATGACCCGGATTATAAACTACTGCGATATGATTGGTGGGAAGCAAATCGTGATCAAGTCTGGGAAGCAATGAAATGTCCAACAAAACCCCCAGTCACCACAAATTGTGATACTACCACTGTTACCCCTCTTGTGGATTATATCCCCCAAAGGATACGTTGGATGACCGAATGGGCGGAATGGTATTGTAAGATGCAGAAGGAGGAGTATGAGAAGTTGAAGAGAGGGTGTGAGGGGTGTAGGAGTAAGGGTAAAGGATGTAAGCATGATGATCAAAATTGTAAGAATTGCAGAAAGGCATGTGATGAATATTGGACAAAAATTCAAACATGGGAAAAACAATGGGCAAAAATAAAAACAAAATACGAACAATTATACAAAAAAGTACAAGATGGTGTTACTAATACTTCTAGTGATGGTTCGAAATATGAGACGGATGTCGTTAGTTTTTTGAAACAATTACACGACAAAAATAGTGACCATAAAATATATTCTACTGCTGCAGGATATATACATCAAGAAGCAAAATATTTAGATTGTACACAACAAACCCAGTTTTGTGAAAAAAAAAAAAAAAATGGTGACAACCCAACTAATGGTGAAGAAAAAGTGGACAACGAGAAATATGCGTTTAAGTATCCGCCACCGGACTATGTTGAGGCGTGTAAGTGTAAAGACAGGCCACCACAAACAGAGGATGGTAGAGCACGATCGGATCGTGGTGAAGACGGCGTGAGACCACCAGTACCAGTACCACAACCAGCACAAGAAGAGGGATCAACACCAAAAGAGGAAGAGGAAACGGCGAACGGGGAGGAACTGCCACCGGGACCATCGGCAACACCAGTACCAGAACTACCAGGACCACGTTCACCACCGGCACCCGCTGGAGAGAACCCCCGCGTCGCGTTCATTACCACCACTTCCTGCTGGAAAGGTAATCCACTCAAAAAACCTAAATCTCCTGTGGACCTCATACGTGTACTTGATATCCATAAAGGTGATTATGGAACACCTACCTCGAAATCCAAAAATAGGTACATACCATATAGAAGTGGTCCATATAAAGGCAAAACATATATATATATGGAAGGAGATAGTGATAGTGGACACTACTACGAAGATACAACTGATATTACTTCCTCCGAAAGTGAGTATGAAGAATTGGATATCAATGATATATATGTACCAGGTAGTCCTAAATATAAAACATTGATTGAAGTAGTACTGGAACCATCCAAAAGTAATGGTAACACACCAAGTAGGGGTGATGGTAACACACTAGGTGATGATATGGTACCTACCACGAATACATTTACAGATGAAGAATGGAATGAACTGAAACATGATTTTATATCTCAATATATACAAAGTAGATTACCAATGGATGTACCACAATATGATGTATCAACAGAGTTACCAATGAATATAGTAGGTAATGTTTTAGATGATGGTATAAACGAAAAACCTTTTATTACTTCTATTCATGATAGGGATTTATATACTGGAGAAGAAATTAAATATAATATTAATATGAGTACTAATAGTATGGATGATCCAAAATATGTATCAAATAATGTATATTCTGGTATAGATTTAATTAATGATACATTAAGTGGTAATCAACATATTGATATATATGATGAATTATTGAAAAGAAAAGAAAATGAATTATTTGGAACAAATCATACGAAAAATACCTCAAACAATAGTGTAGCAAAAAATACAAATAATGATCCAATTATGAACCAATTAGATTTGTTACATAAATGGTTAGATAGACATAGAGATATGTGTGAGAAGTGGAATAAAAAGGAAGAATTGTTAGATATATTGAATGAACAATGGAATAAAGATAATAATAGTGGTGATATACCAAGTGATAGTAACAAAAGGTTGAATACGGATGTTTCGATTGAAATAGATATGGATGAAACTAAAGGAAAGAAGGAATTTAGTAATATGGATACAAATGTGGATACACCTACTATGGATAATATATTGGATGATTTGGAAACATATAATGAACCTTTTTATGATATATATGAGGATGATGTGTATTATGATGTAAATGATGATGAAAACCCATCTGTGGATAATATACCTATGGATCATAATAAAGTAGATGTACCAAAGAAAGTACATGTTGAAATGAAAATCCTTAATAATACATTCAATGGATCCTTGGAACCAGAATTTCCTATATCGGATGTATGGAATATATAA
>DD2var23
ATGGGGCCATCAGGTAGCGGTGGTCGTGGTGGGGATGATATTGAGCATAATAAAGATGCCAAACATGTATTGGATAGTATAGGGAAAAAAGTGTACGATAAAGCAAAAAAAAATGCAGAACAATATTATGATGATTTGCATGGAGATTTGTCAAAAGCAATATTTGAGAAAGATCCAAAGAAACAACAAACCCAAGGAAATCCATGCCAACTTGATTATCAATATCATACTAATGCTACTAACGGTAAAAGTTATCCATGTAGAGTTGGAAAAGAAGAACGTTTTTCTGAAGTAAGTGGCGCTGAATGTGATGATAGTAAAATAAAAGGTAGTAATGGTGGAGCATGTGCTCCTTTCAGACGATTAAATTTATGCGTTAGAAATTTAGAAAATATCATTATTAATAAATACATTAATAAAGATACATTGTTGGCGGATGTATGTCTTGCAGCCAAATATGAAGGGGACTTAATAAAAACACATTATACACCATATCAACACAAATATGGTGATTCTCCTTCTCAATTATGTACTATGTTAGCACGAAGTTTCGCAGATATAGGAGATATTGTGAGAGGAAAAGATCTGTATCTCGGTGGTAGAGGAAGAGATCAATTAGAAAGTAAGTTGAAAGAAATTTTCGCGAAAATACATGACGACGTGACGTCGACGAGCGGCAAGAATGGGAAGGCGCTAAAAGCACGCTACCAAAAGGACGGTCCAGATTATTATCAATTAAGAGAAGATTGGTGGAATAATAATAGAAAAATGGTATGGTACGCGATAACATGCGGCGCTGCGGGTTCTCAATATTTTCGAGGAACATGTGGTAGTGGAAAAACTCCGACTCAAGGTGACTGCCGATGTAAGACAAATGTTGTCCCCACATATTTTGACTACGTGCCGCAGTTTTTACGTTGGTTCGAGGAATGGGCAGAAGACTTTTGCCGTAAACGAAAAAAACAATTAACAGATGCGATACAAAAATGTCGTGGCGAGTACCAGGGAGATCCAAGATATTGTAGCCGTAATGGATTTGATTGCGAACGAACTATATATAAAAAAGGTTACTTTGTTATAGATAAAGGTTGCATTAACTGCTTGTATGCATGTAATCCTTACGTTGAGTGGATAGATAACCAACGAAAACAATTTGACAAACAGAAAAAAAAATATGATGAAGAAATGCAAAAATATACAAATGGAGGAGGTGGTGGTGGTAATAGGAGGCTAAGACGAGGTGCAACTACTACTAATTATGATGGTTATGAAAGTAAATTTTATGAACAACTTAAAAAAAATAAATATGGAAAAGTTGATGAATTTTTAGAAAAATTAAGTAAAGGAAAAATATGTGAAGATCACCCTGAAGTTAAAAAAAAAACTCATGTTAATTTTAATGAAAATCTTGATGATATATTTTCTCATACGGAATATTGCCAACCATGTCCTCCATGCGGGGTCGAACGTAAAGGTGATGAATGGAAAGAGAAAAATGATGGTCAATGCAAAGGTGGAAACCTTTATACTATTTCAACTAGTGCCGAATCTACTGATATCAACGTCCTTTCCTTCGGTGATAAAGGAGATGAGATAAAAAGTAAAATTGACAAGTTTTGCAATCAAACAAGTGGTTCTAGTGTTGTTGCTGGTGGTAGTGGTGATTGTGGTGGTACTAATAATAGTGATTCTTCTTTGTGTGAACCATGGAAATGTTATAAAGAGGATGATATAGAAAAACGCGGTGTGGATGACGAGGTCTATAACAAGGAGGTAAAAGGCGCAGGTGGATTATGTATATTGGAAAACAAAAAACATAAAAGGGGAAATAATTCTTCAAATGAACCTAAGGAAATCCAAAAGACATACAATGATTTTTTTTACTATTGGGTTGCACATATGTTGAAAGATTCCATACATTGGAAAAAAAAACTTGAGAAATGTTTACAAAATGGTAACAAAAAATGTGGAAATCAAAAATGTGAAAAGCCTTGCGATTGTTTTAAAAGATGGGTTGAAAAAAAACAACAAGAATGGGAGGATATAAAAAAACATTTTAAAAAGCAAAATATTGGAGCTGAAACAGGATGTAATCCTATCGTAACTCTTGAAGGTGTTTTGAAATTACAATTTTTGAATGAAAATACTGAAGAACATAAGAAAAATAATGTGAGTGCAGAGGAGGCAAAGGAAATAAAACAACTTAGCAAAATCATTGAAAAAAAAAATCAAGAAGAAGCAGCTAGTGGTGTTGTTGTTGTTCCTACCTGTGGTGAAGGTGCAGACAATGAAAAAGAAACTTTAATGGATAAATTGATCGACTACGAAAGAGGAGAGGCCACCAAATGCAAAAACTGCGAACAACCACAACAACCCGCTGGAGGTCGCTCCGAAACCAACGGCCCACAATCACCACCTGCTGATGACCCCAACCACGATGACGAAGACGACCCCGTCGACGACCCCAACAAGATCCGTAGTATCAAATTCGAGGACGAAAAAGGCAAAGAACCCGACTTCAATGACCCCGAAGAAGAGGACGACGAAGACGAAGATGATGACGTCGAGGAGGCGTCGGAGGAGGTGGAGGGACCAAAAGTGGAAGTGGAAACGGTGAAGCCATGTCAAATAGTGGCAACACTATTTAGTAACGTGGACAATCTCACACAGGCATGTACCCTCAAATATGGTTACCCACAACGACATTGGGGGTGGAAGTGTGTAACTAGTGGTGAAAAAACCACTGGTAGTATTTGTGTGCCACCCAGGAGGCGAAAATTATATGTGGGGAAATTGGAACAGTGGGCAAAAACAGTGGTAGAACCACGGCCGGGTGAGACAACACAGGTTTCCACTTCGGCGGGAACTTCGTCGCCGTCCAACTCACGCGACGTCGACTTGCGCAACGCCTTCGTGGAATCGGCCGCGGTTGAGACGTTTTTCTTATGGGATAGATATAAAAAAGAGTGGTTGGCACAAAAGAAGGCGGAACAAGCACGACAAAATGGAGAACTCCTCTTTCTCAACGGCGGATCACCACAACCACCCGGTTCAGGCAGTGATGACAATAACCCCCAAAAGAAATTACAAGAAAGTGGTGAAATCCCCCCCGATTTTTTGAGATTAATGTTTTATACTTTAGGAGATTATAGGGATATATTATACAGTGGTGATAAGGAAAATGGTAGTAAGTACATGTTGGTTGAGGATATTAAAAATATATCTGAGAAAATTAAGAGTATTTTGAACAATGAAAATGACGCCAAAACAACAGCACAACAATGGTGGGATAAAAATGCAAAACATATTTGGAAAGGGATGATTTGTGCTTTAACCTATGAAGAAAGTGGAGCAATAGGCGGAAAACCAACAGAAGATCCCACTGTGAAAGAGGCCTTTTTTGGCACCCAAAACGGAAAACCTGGACCCCAAAATGGCACAGCCGCAACCCCAACCGGCACATACGAAAAAACCTACAAATACGATAAAGTGGAACTTAAAGAACAAAATGGTACGGAAGCCAAACCTATCATCGCCTCAGCCTCTAGTGATACCCCCACCATCAACAACCCCAAATTGACAGAATTTGTGGTAAGACCCCCCTACTTCCGTTACCTTGAAGAATGGGGAGAAACATTTTGTCGACAAAGGACACGTATGTTGAAAGATGTGAAGGATAATTGTCGTAATAGTGACAATCCAGGTCACCATTATTGTAGTGGGGATGGGCATGATTGTACTGATAAAAATCATAGACATAGGAATATGTTTGCAAATTTAGATTGTCGTCCTTGTTATGAACAATGTAGAAAATATAGAAAATGGATAGATATGAAATTCGTAGAATATCATAAGCAAGAAAAGAAATATAAAGATGAATATGGAAAATTAACAGAACGTAATTGTAGTGGTAGTGGTGATGATAATAATTGTTGTGAACAAATAAAAAAACATTCTACTGCTGCAGATTTTTTGAAATCATTGAAACATTGCAAACCTGGCGACGATGATGGTGATACAGATAATAAACTAGATTTTGAGGAACCTCTCAAAACGTTTGGCCCTTTAGAATATTGTAAAACATGTCCTCCCAATAAAGTTAATTGTCGTACACGTGGTAGAACTGATACAAAACCATGTACACCAGATAATGGAAATAAGTGGCAAAGTGTTTTTGATAAAATACGTAAAAACAATGAAAATAGTACTACTATTAATGTAGAAATGGTTGATCGTAGGGGAATTAATATTGATAAGAAATTTGAACAATTGTTTAAAGAATCATATCTTTTTAAAAGTGTAAGAGAACAAAACTGGGAATGTAAAGTTATTAATAATGATACGGATGTGTGTCACCTTACTAATTTTAATGACAAAATAGACCTTAATGACTATACTACATTTAAAGTATTTCTAGAATATTGGTTAGAAGATTTTTTATATGGTTATTATTTATTGAAAAAAAAAATCGATCTATGTACACAAAAAGAAGGAAAGACATGTGAGGAAGATTCTAAAAATGATTGTGCATGTGTGAAAAAATGGGTAGAACAAAAGAGTACCCAGTGGGGAAAAATACAAGAACATTTTCAGAAACAAAAAAATGCTAATGGTGATGATATTAAGTCTAAAGTTAAATTTTTTTTCCAGCAGGAACCGTTTGAAAGTGATCTCAAAAAAGCTAAAGGAAATTTTGAAAGTTTAGAGGAGTTAGAGACGTCACTTAAATGTAATGACACTGATTCCTCACAAAAGGATATCATAGAATGTATTCTTAAAGATCTTCAGAAAAAAATTGACGATTGTAAATCCCAACCTGGCCAAAAACAACAACCCTGTGTTGACAACCCCTCCCCTAGTGGTGAAAATTCCATCCTTGACGACGAAAACCTTGACCAAACAACGATAGAAATTCCTGGGGTTTGTAATACAGTGGAAGAGCCGGAAGAGACGACGAAGGATAAGAAGGAACCAAAAAAGGAACAGGTACCGGAACCTTCACCAAAAAAGAAAGATACAATTACATGTAAGACTAATAAATTTAAAAGTACTGAACCTAAAATACCTATGAATTGTGTAGAAAAAATAGCAAAGGAATTACAAGAGAATTTTGAAAATGATATGGATTGTATATTGAAACAAAATATAACACCTATTGATTGTACAAATGAGAGTAAACAATCTTCTCCTGGTAATATTAGTTGCGACCTGAAAATACCTTTATTGTGCAATAATTATGCATACACAAGAAACCCATGTGATAATAAAGGAAAAAATCAGTTTAATGTCGACAGGGAATGGAAATGTTATAAAATTTTTAGGCGTCATCGGGAAAATAAAGGAGTATGTGTACCTCCTAGAAGAGAAATTATGTGCACAAAAGCACTAGAATATATGAGAACATCAAATTATTCTAATACTGAAAAATTGTTAAATATAGTATTACTTACAGCAGCATATGAAGGAAAAAATTTAAAAGAACAATGGGAAAAAATAAAAGATCGGAAAATAAAAAGGTACGAATTATGTGATGCTATGAAATACAGTTTTGCTGATTTAGGTGATATTATAAGAGGAAGAGATAAATATACAGACATTAGATATACTGGTAGAAATAGTAAAAAAATTGAGGAAAATTTAAAAAAAGTTTTTGAAAATATACAAAAAACAAATACATATTTTCAAAAAGAGTATCCCAATCTGAAAACATTTCGTTCTGCCTGGTGGGATGCTAATAGAGAATATGTTTGGAAAGCAATGACTTGTTCTGCACCAGAAAATTTCTATTTTGTAAAGAGAGGAAAAGGTGATGGAAGTGATTTCGAAGTTTTAACATTTTCAGAACATATAAAATGTGGACATAAAGAACCTCCACCTGTTGATGATTATATACCCCAACGTTTAAGATGGATGACTGAATGGTCTGAATATTTCTGTAAAGCAATGAATAAAAATATTGATGAAATGAAAGTTGAATGTGATAAATGTACAAGTGGAAAATGTTCAAATGATACTGAGGGAAAATTTTGTATCCGGTGTAAAGAAAAATGTAAATCTTATAGTGAATTTATTAATAAATGGAAAGAACAGTTGGAAACACAATCAAAATCATATAAAAAATTGTATGAAATGTCTGAAACTTATAGTAGTTTTAGTGAGGATGTTAAATTGTTTGTAAAAAAATTGAAGGAAAATCAAAAGGATTGTTCAGTTAAAAACGCATTTGAATATATACATAAAACGAGTAATTGCGTCAATTATAAATTTAATGAAAATGATGGTTCTTCTAATATACGATCATATGCTTTCGAAGAAACACCAAAAAGTTATAAAGAAGCTTGCAGTTGTACATTACATTCTAAGAATCCATTGGATAATTGTCCTACCGATCAAAACAAAGATGGATGTAAGGAATTACAAACTTGTACCTTCTGCTCGAAGAATGATTATGATAATAATCTTGATAATTGGAACGCATACCTTGTTCTTAATAGTTCAGATGATAACAAAGGTGTATTGATTCCTCCAAGAAGAAGACATTTATGTACAAGACCTATCACTGCATATAATTATAGAAAAGGTGATAAAGAAATTTTAAAAAAAAACTTCTTACTTCTGCTTTCAGTCAAGGAATACTTTTTAGGGAAAAAATTTAAAGAATATAGCGATAAAAGTTTGCAATCTATGAAATATAGTTTTGCTGATTATGCAGATATAATTAAAGGTACTGATATGATGGATAATTATTCTTTAAATCAACTGAAAAACAAATTAAATGAACTTCTTAAAGAAAATAATGATAATGAAATTTTGAAGCATCGTGAAAACTGGTGGGATAAAAATAAAACACATGTATGGCATGCTATGCTATGTGGGTATCATAAAGGAGTAAATGAACCTCCACAATTTGGACGAAGTAAAAAGTCACAAACGGTATCATTACCAGAACACTCGCCCACAGCAACTGCAAATATTCCTTCAAATTGGTGTACTGTACCTACTGAAGATAAAACTGATCAATTTTTAAGATGGTTTAAAGAATGGAGCGAACATTTCTGCACTAGAAGAAATGAATTCTACGTTAAATTAGAAACAAAATGTAGTAAAGCTAAATGTGAAGATGGAAGAATTTATCCGAATGAATGTAAAATATTATGTGAAGAATATAGAAATTTTATTGCACAAAAAAAAATACAGTATGATGTTCAAATGTATCATTATAATAAAAAATATAAAAATTCACAATTAAATAATAAGAAAGGCCCAGATTTTTTTGATAACAAATGTAACGGTAAATGTAGTTGTCTCTCTAATCATATTGATGATAAAGACAATTGGAAATATGTATATGACACATATGACAATAAGAATTTAAAGGGTATATGTGATTGCCAAAAACCTGAACCTCCACCCCCACCTCTACCTCCGCCTCCAGCAGTAGATCCCCCCCAAGCGGATGAACCTTTCGACCCGACTATCTTGCAAACAACCATTCCTTTTGGTATTGCTTTGGCATTAGGATCCATTGCTTTTTTATTTTTGAAGAAAAAACCTAAATCACCTGTTGACCTCTTACGTGTACTTGATATCCCCAAAAGTGATTATAATATACCGACAAAACTTTCACCCAATAGATATATACCTTATACTAGTGGTAAATACAGAGGCAAACGGTACATTTACCTTGAAGGAGATAGTGGAACAGATAGTGGTTACACCGATCATTATAGTGATATTACTTCATCTTCCGAAAGTGAATATGAAGAATTGGATATTAATGATATATATGTACCAGGTAGTCCTAAATATAAAACATTGATTGAAGTAGTACTTGAACCTAGTGGTAAACTAAGTGGCAATACCATACCAACTAGTGGTAACAACACAACAGCTAGTGGTAAAAACACACCTAGTGATACACAAAATGATATACAAAATGATGGTATACCTAGTAGTAAAATTACAGATAATGAGTGGAATACATTGAAAGATGAATTTATATCACAATATCTACAAAGTGAACAACCAAATGATATACCAAATGATTATACAAGTGGAAATAGTTCAACAAATACCAATATTACTACCCCGTCACGTCATAATGTGGACCAAAAACCTTTTATTACTTCTATTCATGATAGGGATTTATATACTGGAGAAGAATATAATTATAATATTAATATGGTTAATAGTATGAATGATATTCCAATTAATCGTGATAATAATGTTTATAGTGGTATAGATTTAATTAATGATTCATTAAATAGTGGTAATCAACATATTGATATATATGATGAATTGTTGAAACGAAAAGAAAATGAATTATTTGGGACAGAACATCACCCAAAACGTACAACAACTAACCATTTCGCCACACCTACACGTGACGACCCCCTACACAACCAACTGGAACTATTCCATAAATGGCTAGATAGACATAGAGATATGTGTGAGAAATGGAATAATAAAGAGGAACTATTAGATAAATTAAAAGAAGAATGGAATAAAGATAATAACAATAATAGTGGTACACCAAGTGATAATACCACACCAACTACTGGTATTACCCCACCAACTACTGGTATTACCCCACCAACTAGTGACATACCTAGTGGTAAACAAAGTGATATACCTAGTGATAACAACATACATAGTGATATTCATCCTAGTGATATACCTAGTGGTAAACTAAGTGACATACCTAGTAGTAACAAAACGTTGAATACTGACGTTTCTATTCAAATACATATGGATAATCCCAAAACTACAAATGAGTTTACATATGTGGATAGTAACCCCAACCAAGTGGATGACACCTACGTGGATAGTAACCCTGACAATTCTTCTATGGATACTATCTTGGACGATCTGGACAAACCATTTAATGAACCCTACTATTATGATATGTATGACGATGATATTTATTATGATGTACATGATCATGATACATCAACTGTGGATACTAATGCTATGGATGTTCCTAGTAAAGTACAAATTGAAATGAGTGTAAAAAATCACAAATTGGTGAAAGAAAAATATCCTATAGCAGATGTATGGGATATATAA
>DD2var24
ATGGCGGCGCAAAGTAGTGGTGGGGGTGGTGAGGAGGATCCTATTGATGAAACAAGTGCCAAGGATTTTTTGGATAGCATAGGGAAAAGAGTGCACGAGCAAGCAAAAGCAGAGGTTGCTTCTAAAAAATATTTTGATGAATTGCATGGAACTTTGTCAAAAGCAAAATTTGAGAAAGAACCACCGGGTCAACAAACACCAGCAGATCCATGCCAACTTGATTATCAATATCATACTAATGCTACTAACGGTAAAAGTTATCCATGTAGAGCTGGAAAAGAAGAACGTTTTTCTCAAGTACATGGCGGTGAATGTGATAAGAACAAAATAAGTGGTAATAAGGATGATGAAGGTGCATGCGCTCCCTTCAGAAGATTACATTTATGCGTTAGAAATTTGGAAAATATCAATATTAATAAAAAAATTGATAATGATACATTGTTGGCAGAGGTGTGTCTTGCAGCCAAATATGAAGGGGACTTAATAAAAACACATTATACACCATATCAACACAAATATGATGATTCTCCTTCTCAAATATGTACTATGTTGGCACGAAGTTTTGCAGATATAGGAGATATTGTAAGAGGAAGAGATCTATTTTATGGTAATACACATGAAAGTGCACAAAGAGAAAAATTAGAGAAGAATTTGAAAGATATTTTCAAGAAAATACATAGTGGATTGTCGAAGAACGGCGCACAAACTTACTACAATGATGATAAAGACGGAAATTATTATAAATTAAGAGAAGATTGGTGGACAGCGAATCGCGCCACAATCTGGGAAGCCATCACATGTAACGCTGGGGGTTATTCATATTTTCGACCAACATGTGGTAGTAATGCAAAAACTGCAATTCAGGCTAGTCACAAATGCCGGTGTCCCAATGGTAACAACCAGGTCCCCACATATTTTGACTACGTACCACAATATTTGAGATGGTTCGAGGAATGGGCCGAAGACTTTTGTCGTAAACGAAAACATAAATTAGAAAATGCGATACAAAAATGTCGCGGCCAGTACCAGGGTAAGGATCGATATTGTGATCTTAATGGCTACGATTGCGAAAAAACCAAAAGAGGAAGAAACAAGTATCGTTGGGATTACAAATGTACTGGCTGTTTCCTTTCTTGCTCTCATTTTAGAACATGGATAGATAACCAACGAAAACAATTTCTAAAACAAAAAAACAAATATGATGAAGAAATAAATGGAACATCACGTAGTAGTAGGGCAAAACGAGCTGCAGGTAAAAGTAATTATGATGGGTATGAAAGTAAATTTTATAATAAACTGAAAGACAATGGTAACTATAGTGACGTTAATAAATTTTTAGGAAAAATTAAGGATGAAGATATATGCAGAAAAATTGACGACGAAGAAGGAGGGAAAATTGATTTCAAAAACGTTAATAGTAGTAGTGCTAGTGGTGATGGTGATGGTAATAATAAAACATTTTCTCATACAACATACTGCCAAGCATGTCCTCTATGTGGGGTCGAACGTAATGGTAAGGAATGGAAAAGGAAAGACAAAATGGATGATTGTCCGCCTATAAACCTTTATAAACCTATACCTGAAGCAAAAGGTACTACTATTAATTTCCTGTACAGTGGTGATGAACCAACAGAAATTGGAAAAAAATTAAAGAAATTTTGCCAAACACAAATTCGTAGTGTTGCTCGTGCTGGTGGTGGTGGTAGTGGTAGTAATAGTAATAGTAAGGAACTGTATGAAGAATGGAAATGTTATGAAATTGACGAGCTTGAGAAAGATAAAAAAGAAGGGGGTGAGGATGACGACGACTATGACAACGATGTAAAAGATGGAGGCGGATTATGTATATTGGAAAACAAAAATAAAAACAAAGGAAGTGAAGCCAATTCTCAAAAGGAACCTGAGCAATTACAAAAGACATTCAATCCTTTTTTTTACTATTGGGTGGTACATATGTTAAAAGATTCCATATACTGGAGAACAGAAAAACTTGATAAGTGTATAAATAACAGTAATGAAACAAAAGCATGTAAAAACAATGAGAAATGTAATAAAGAATGTGGTTGTTTTCAAAAATGGATTAAACAAAAAAAAGAAAAAGAATGGGACAAAATAAAAGACCATTTTCGCAAGCAAAAAAATATTCCACAGTTATGGAATCATGATGCTGTTCTTGAAGGTGTTTTGAACAAAGAGGTACTTTTGACAAGTCTTCAAGAGGCTTATGGGGATACAGATGACATAAAACACATTGAAGAACTGTTGGATGAGGAAAAAAAACGTGAAAAAGAAGACGAAGAAGCTGGTGAAACCGACAGTAAAAAGAAGAATACAATTGATAAATTACTACAACACGAAGAAGACGAAGCCGAATTATGCCTAGAAATTCACGAAGATGAGGAGGAAGGCGGCGGAAACGACGAATGTGACGACGACCACGAAGAAACACAAATTGTCAAATCCAATCCGTGTGCTACTCCTAGTGGTAGTTATCCTTCGCTTGCTAACAAAGCGGCACAACTAATGCATCACAAGGCAAAGACACAATTGACTAGTCGTGCTGGTGGTAGACGTACGTTGAAGGCTGATGCATCAAAAGGTCATTATACACGTGGGGGAAGTGGAGAGAACTTCAAGAAAGAAGCATTATGTACTATAACAGACCAACATTCCAATGATGAGCGTAATACAGGTGAACCATGTCATGGAAAAGATGGCACTCATCAGATGTTTAAGTTAGAAAAAGGATGGAAAGGTAAAAGCGAAATAAATACCCCAGAAGATGTTTTTCTACCTCCAAGACGTGAACATTTTTGTACTTCCAATTTGGAAAATTTGAACACGAAAAGCGAAGGACTTACAGGATCTAATGCTAGCGACTCATTATTGGGAGATGTATTACTCTCAGCAAAATACGAAGCAGATTACATAAAAAAAAAGTATAAGAGGAAAGAAACTCCAGACGGCTTTAGTGACGATGCAACTATGTGTCGAGCAATGAAATATAGTTTTGCCGATTTAGGAGACATTATCCGAGGAAGAGACATGTGGAATAAGGATAAGGGCTCAACAGAAATGGAAACACGTTTGAAAAGCATATTTAAAAAAATTAAAGAGCAAATTCCTGGAATCAAAGACAAATATCCCGGTGATGATAACAACAACCCCCCATATAAACAATTAAGAGAAGACTGGTGGGAAGCAAATAGACATCAGGTTTGGAAAGCCATGAAATGTTCACTAAAAGATATGTCATGTGATGTTCGTGGCGTCCCACTTGATGATTATATCCCCCAAAGGTTACGCTGGATGACAGAATGGGTCGAATGGTATTGTAAATATCAGTCACAGGAGTATGAGACATTACAGAAGCAGTGTGGTAAGTGTACAGGGCCTAATAAGGATAATTGTACGAGAGATAATTGTAACACGTGCACAAAAGCATGTGAAAAATATACAACCGAAATAAAAAAGTGGCAAAAGCAATGGACAAAAATAAAAACTAAATACGAAGAATTATACCTACAAGCAAAACATCCTCATACTGGTAATGCTTATCCTGGTGCCGACTATCAACTAATGGTAGATTTTTTGACGCAATTAATACGAAAAAGTGATGGTGGTAAAGATGGTGCTGATAGTCCCACTGAGATCACCGCCCTCACCCCAAACACCGACGTCTACTTCACCGCCGCAGGGTACATACATCAGGAGTCACGTACAGGTGAATGTCAGATACAAAAACGTTTCTGTGATGACAACGAGAAATATGCTTTTAGAGAAAAGCCGAATGATCATGATAATGCGTGTGCTTGTAAAAGTAGACCGAAACCGGAGAAAAAAACGGAAAAACCGAAAGAAGAAGAACCTGCCTGCAAAATAGTTGACGACCTATTTAGTAACAACACTGCTCTCCAAGAAGCTTGCAAACAAAAGTATATAAATGGCCGCGAAAAATTCCCCAATTGGAAGTGCATACCAAGTGGTCCCACTAGTGGTGGCGGCGAAAAAAGTGGTGATAAGGGTGCCATATGTATACCACCAAGGAGACGACGATTATATGTGGGGAAATTGACACAATGGGCAGCCACAGTAAATGGTAACAAGGAGGGAAGTGAGGGAGGTGGTAGTGGTAGTATGACAACAGAAGGTACTACTGGTCAAACTGCGTCAGAAGGTAGTGCTCAAACTGCGTCACAACCAAATAGCCACCCCACTACGGCAACGACGAAAGAGACGCCCGAGGCATCTCTCCGTCGTGCCTTCGTGAAGTCCGCTGCTGTGGAAACTTTTTTCTTGTGGGATAGATACAAAAAAGAGTGGATGGCACAAAAAGCGGCGGAAAAAGCACGAGAAAATGAATTATTATTCGGCACATCATCAGGTGATATGACAGCACTACCGGCAGGTGGAGGACAAGCACCACAACAACCCCGTTCAGGCAGTGATGATCCCCAATCCAAATTAAATGGTGGTGACATCCCCAACGATTTTTTGCGTCAAATGTTCTATACATTTGGAGATTATAGAGATATATTTTTCGGGAACGATATAGGAAAGGATAAGGACATATTGAATGAGAAATTAAATAAGGTTTTCGCAAATGGTGTTTCCCAACCTTCTAGTGGTAACAATAGTAGTGTGCAACAACGTAAAAAATGGTGGGAACAATATGGTTCAGATATTTGGGATGCGATGGTATGTGCTTTAAGTTATAGTACAGATGACAAAAAAGAGATTCAAGGTGTGCGCGATAAACTTATAAAACCCGACAAGAAAAACGACTACAAGAGCGTCACAATTAGTAGTACTCCTATTAGTGGTGATACAAAATTGACCGATTTTGTTAAAAGGCCCACATTTTTTCGATGGTTACAAGAATGGGGAGAAGAATTTTGTAAAAAAAGAAAAATCAAAATTCATAAAATAAAACATGAATGTCGTAGTGAGAAGACAGGTAGATCATATTGTAGTGGTGACGGTTATGATTGTACTTATGAAGATCTTAGACATAATAATATGTTTGCACAGTTAGATTGTGTTGATTGTCATGAAAAATGTATTAATTACAAAAATTGGATAAAAAATAAGGAAAACGAATTTGATAATCAAAAAATTAAATATCAAAATGAAATTGTTCAACCAATAGCGACTTCTAAAAATGATCATGATCAAACATTTTATGAAGAAATAATAAATAAAAAAAACATTTCTTTTGACAAATTTTTGCAATCACTCAATCATTGCAATAAATGGGAAGATACAAAGGATGTAAAAAATAAAACAGATTTTAATAAACCTGTCCACACCTTTTCTCCTTCAACATATTGTAAGGGGTGTCCTTTGTATGGAGTTAATTGTGGTAGTAAAGGTGAATGTGAAGAAAAGAAAGAAAAAGTTCAAACGCAAAAAAAAGGAGTTCTAACTAATATCCCGATAGTGATAAATGATGGTGCGACTAATGATACTGACAATGAATTACAGGAGGATTGTAAAACATACGAACTATATAAGGATTTAAGAAAACAACAATGGACATGCCAAAAAAAAAAGGATGGAACATATGAATGCAACCTAAGTAATGCTGTTGACCATGAATATTATGATGACAAAATTCCGTTTAATATATTGTTTCAGCGTTGGCTATTTGATTTCATACAATATTATAACAAATCAAAAGAAAGAATTACACGATGTACAAACAAAGGAGAAAATAAATGTGACTGTGTGCAAAAATGGATAAATAAAAAATCTGAAGAATGGGAAACTATAAAACAATATTATAAGCATAATTTAGAGACTGAGCGAGAAAGTATTACTTATACCGTTAAAATATTTTTTGAGCAGCCACCCTTTGACAGATATGCTAATGAAGCCAAAAAAATTTTTGATATGGAAACGACAGACGATGAAATATGGGGATATACTGATAATTGTGAAGGTAAAAGTAAACACCATGAAAAACAATATTGCGATTTCATAACAATTTTAATTGATAAACTTCAAAAAAAAATTGATGACTGCAAAACTCAACACGAAACTAGTGGCAAAACCCAACCCTGTGATGAAAACACCCCCCATAGTGATGAAACCCTCGACGAACAAACCGACGACGACACAACAGATAACCAAAGTCCAGCGTTTTGTAAGGATATACAACCACCTCCACCGCCACTACAACAAGATGCGTGTGAAATAGTGGGTGGAATACTTAATGGAAAGAGCGCAACGAGTGCAATAGATGGGTGCAATACAAAAAATTATAATGGATGGAATTGTAATACAACTCAGTTTAAATCAGGTCATGATGGAGCATGTATGCCTCCTAGAAGACAAAAATTATGCATACATTATTTAGTAGATTCTGGTGAAAAAACAAAAATAATTAGACCAGATAATTTAAGAGACGCATTTATAAAATCTGCTGCAGCAGAGACTTTTCTTTCATGGCAAAAATATAAAGAGGATAAAAAGAACGAAAAACCAACTGCAAAGGAACCACCAGGCGATGTAGTAGCCCAAAACCAATTAAATGGGGGCACCATCCCTGAAGAATTTAAAAGACAAATGTTCTATACGTTTGGAGATTATAGAGATTTATGTTTAGGAAAAGATATAGGTAACGATGAGAATACTAAAGGAATATCAGCTACTGTTACGAGAATTTTAAGTGTCAGAAATGATGACAAACAAATTACAGCTGAAAATTGGTGGAAAACAATTGAAAACGACGTTTGGAAAGGAATGTTATGCGCTTTAAGTTATGATACCGAAAAAAAAGGAATGGATCCAGCTGTGCGCGACAAACTTACTGGTTCCAAAAGCAACTACAACACCATAAAAGATGATCTTGCGGACTTTGCTACTAGGCCACAGTTTTTACGATGGTTTACGGAATGGGCAGATCAATTCTGTCAAGAACACAAAGTGGAAAAGGCGAAATTATTGGACAAATGTAATAACGTTGATTGTAGCAATGAGGATGAAAGTAATAAGACAATAAAACAACAATGTGAAAAGGCTTGCACAGCATATGAACAATGGATTAAAGATTGGAAAGACCAATATAATAAACAAAAGCGAAAATTTGATAAAGATAAAAGAGACAAAAAGTTTGATGATACACCTGCTGCAAATTATATTGACGAGGAAATAAGTGCTCATGAATATTTACACGAACAATTAGAAAAACTTTGTATCAATGGTGATTGTTCTTGTATGGAAAAAACCTCTACACAAAATGAAGAAACAAATTTATCTGGGAATAACTATTTTCCTGAAGCTTTGGATAATCCACCTAAAGAAATGGAAGAAAAGTGTGAGTGCTCTGAACCTTCTGAACCTATGAGTTGTGTGGAGAAAACGGCACATAAAATAAGAAAAAATGCAGAGAAAAATATAGAAGTTGAATTAAAAGGTAATGCTAATAGATACAATGGTAATTGCAAAGAGATCACTAAAGACAAATACCAAGATAGAAATGGAGGAGTATGTACATTTAACAAAGGTTCTTGGTCTTCCATAAATATAACCACTAATCAATGTGAAAGTACAGGAAAAGAACGTTTTAAAATAGGGGATGAATGGAATTGCAATGTTAAAACACTTGATGGAAACAACAAATTATGTATTCCTCCAAGAAGAAAACATATGTGTTTGAACAAATTGAAAAGTATAAAGGCAGAAGATACTACTGATACCACAGGTTTTCTTCAAAAAATCCAAGAAGTAGCAAAAAATGAAGGAGACGATATAATAAAAAACTTAATACCAGAAAATGCGTGTAATGAAAGTACAATATGCGATGCTATGAAATACAGTTTTGCCGATATAGGAGATATTATACGAGGAAGAGATATATATAAAAATGATGATAACAAAATAGAAGATAAATTGCAACAGGTATTTAAAAATATATATGATTCAAATAAACACAAACTTTCAAATTATAATGATAATAGAGATAGCAAATATACTAAATTAAGGGAAAAATGGTGGGATGCTAATAGAAGAGAAGTATGGAACGCAATGACATGTAATGCTCCTGATGATGCAAAACTTTTAAAAAAAAATGAAAGTGGCACTACTACAACATCGTCACGATTTAAGTGTGGGCGCAATTCCGATCCACCTGATTATGATTATATACCTCAGCCATTTCGTTGGTTACAAGAATCGAGTGAATATTATTGTAAAGAATTAAAAGAAAAAAAAGATGAAATGAAAAAGGAATGTGAACAATGTAAAACAAAACATGGTAAGTGTGAGAATGATAAAAATGATAAGATATGTGAAGAATGCAAAACAAAATGTCAACAATATAAAACAATTGTAGATAAATGGAAATATAAATTTGAGGAACAAAATCGATTATACAAAGAATTATATATGAAGGCTAAAGCTGCTAGTAAAGCTGATGCACGTCGTGATTTTTCTATAAAATTTATACAACAATTAGATAAAATATGCGAGGATCCAAATACTGCTGAAAAATATCTTGATAAATCAACACATTGCACAGATTATAAATTTTCTGAAACGAATAATAATGAAAATGATGCTTTTTCTCAATATCCAAATGAACATGAAAAAGCATGTACGTGCCAGAAAAAATCAAGCACTGATCCTGCTGAAATATTGACAAACATTATACAAAATTCATTTAAACCTCCGAAAATTCCTGGATTAAATAAAATCGAAAAAGCAGTTCCTCGAATAGCAAAGCGTATAAAAAATATTAGGCCCGATGCACATACTATTCATGAACTTGTTGCTAAATCATTTCCTTATTTTGTACCACTTTTTCAAGAAGACGATAAAACACCCCCAACGCACAACATACTGAATGATGTATTACCATCGGCTATACCAGTGGGAATTGCTCTGGCCTTGACGTCCATTGCTTTTTTATTTTTGAAGAAAAAAACCAAATCTACTATTGATCTTTTGCGTGTCATTAATATACCCAAAAGTGATTATGATATACCGACAAAACTTTCACCCAATAGATATATACCTTATACTAGTGGTAAATACAGAGGCAAACGGTACATTTACCTTGAAGGAGATAGTGGAACAGATAGTGGTTACACCGATCATTATAGTGATATAACTTCATCTTCCGAAAGTGAGTATGAAGAAATGGATATTAATGATATATATGTTCCTGGTAGTCCTAAATATAAAACATTGATAGAAGTGGTACTAGAACCTAGTGGTAACAACACACCAACTAGTGGTAAAAACACACCTAGTGATACACAAAATGATATACAAAATGATGGTATACCTAGTAGTAAAATTACAGATAATGAGTGGAATACATTGAAAGATGATTTTATATCTAATATGTTACAAAATGAACCAAATACAGAACCAAATATTTTACATGATAATTTGGATAATAATACCCATCCTACCCCGTCACGTCATACGTTGGACCAAAAACCTTTTATTATGTCGATTCATGATAGAAATTTACTTAACGGAGAAGAATATAATTATAATGTTAATATGAGTACTAATAGTATGGATGATATTCCAATTAATAGTCATAATAATGTTTATAGTGGTATAGATTTAATTAATGATTCACTAAGTGGTGATTATGACATTTACAATGAGATGCTCAAACGAAAAGAAAATGAATTATTCGGGACAGAACATCACCCAAAACGTACAACAACTAACCATTTCGCCACACCTACACGTGACGACCCCATCCACAACCAACTAAATTTGTTTCATACATGGTTAGATAGACATAGAGATATGTGCGAAAAGTGGGAAAATCATCACGAACGATTAGCCAAATTGAAAGAATTGTGGGAAAATGAGACACATAGTGGTAACACTCACCCTAGTGATAGTAACAAAACGTTGAATACGAATGTTTCTATTCAAATACATATGGATGATCCTAAACCTATAAATGAGTTTACATATGTGGATAGTAACCCCAACCAAGTGGATGACACCTACGTGGATAGTAACCCTGACAATTCTTCTATGGATACTATCTTGGAGGATCTGGACAAACCATTTAATGAACCCTACTATTATGATATGTATGACGATGATATTTATTATGATGTAAATGATGATAATGATATATCAACTGTGGATACTAATGCTATGGATGTACCTAGTAAAGTACAAATTGAAATGGATGTAAATACGAAATTGGTTAAAGAGAAATATCCTATAGCAGATGTGTGGGATATATAA
>DD2var25
ATGGGGAATGCAGCATCATCATTAGAGGGAGATGCTAAAAGCCCTATTATAAAAGAAAGTCACAAAAGTGCAAGAAATGTTTTGGAACGTTATGCCAAAAATATAAGACATCCATCAAAATATGCAAAAGAACATGTGGATTCGTTGAAAGGGGATTTGACGAAAGCAGAATTTCGTGGTGGTCCTTCTACGCCAGTAAATAAGCATAATTATTATTATCCATATCCATGTAATTTAGATCATAAGGAACATACTAATTTACGGTATGATGATGTGAATTTGAGACATCCTTGCCATGGTAGAGAACAAAACCGATTTGATGAAGATGAAGAATCTGAATGTGGAAATAAAATACGTAATTATAAAAGAAAAAATGATGCTATAGCCTGTGCGCCACCTAGAAGACGACATATGTGTGATAAAAACTTGGAAGCTCTAAATTATATAAATACCCAAAATATTCATGATTTATTGGGAAATGTACTAGTTACAGCAAAATACGAAGGTGAATCAATTGTTAATAATCATCCACATAAAGGAACTTCAGACGTTTGTACTGCTCTTGCACGAAGTTTTGCAGATATAGGTGATATTGTAAGAGGAATAGATATGTTTAAACCAAATGTCCATGACAAAGTAGAAAAGGGTCTCCGAGAGGTTTTCAAGAAAATACATGATGAAATGGAAGGTGAGGTAAAAAATTATTACAATCCTGATGGATCTGGAAATTATTATAAATTAAGAGAAGCATGGTGGGATGTGAATAGAAATAAAGTATGGGAAGCCATAACCTGTGGCGCACTACCTAAATCTGCATATTTCTTGCAATCAGAAGATAATAAACAATTATTTTTATATCCTAAATGCGGCCATAATAATAAGAATGATCTTCCTACCAATTTAGATTATGTTCCTCAATATTTACGTTGGTTCGACGAATGGGGAGAAGAGTTTTGCCGAAAAAGAAATATTAAATTGAAAAAGGTCAAGGACTCCTGTTGTAATGACAAAGAACGCTTATATTGTTGTCATGATGGATATGATTGTACGACAACTATTTGGAAAAAAGGTAGTTTGCATTTGGATAATAAGTGTACTGACTGTTTGACTAAATGCAAAGTTTTTGAAGTTTGGTTAGGGAATCAACAAGAAGCGTTTAAAAAACAAAAAGAAAAATATGAAAAAGAAATAGAATCATATGTATCGAACGATGCCAAATTTGTCAGTAATATTAATAGTGAATATTATAAACAATTTCATGACCAACTTAGGGATAAAAACCATAACAATCTTGACACTTTTTTAAATTTACTAAATGAAGGAAAGTATTGTAAAGAAAAATTAAAAGGAGAAAGTGATATTACTTTTACTAACAGTTCTGATGACAAAGGGATATTTTATCGTTCACAATATTGCCAAGTGTGTCCGGACTGCGGGGTCAAATGTGATGGTACAAAATACACACACAAATCAGATAATGATCGTGAATGTGTAAATAATGAAGACTATAAACCTCCAAGGGGTGTGAAGCCTACTAATATCACTGTCCTTTATAGTGGTAATGAACAAGGTGATATTACACAAAAATTAGAAGATTTTTGTAAAAGCTCAACTAATTACAAAGATAAAAATAATCAAAAATGGGAATGCTATTATAAGGATGAAAATATAAATAGATGTAAACTGGAACAAAATACTGAAATCAATAAGGATAATCCTAAAATAACATCATTTCATAATTTTTTTGAATTATGGGTTACATATTTATTAAGGGATACTATTAAGTGGAATGATAAACTTAAAACTTGTATAAATAATACAGCCACGCATTGTATTGATGAATGTAAAAGAAATTGCTTATGTTTTGACAGATGGGTTAAACAAAAAGAAGAAGAATGGAATAGTATAAAGAAACTGTTCACTAAAAAAAACAATGTGCCGCAACCATATTATACTAATATTAATAATCTTTTTGAAGGTTATTTTTTTAAAGTTATGGATAAACTAGACAAAAATGAAGCAAAATGGAAAGAACTTATGGAAAATATAAAAAAAAAAAAAGTGAGTTTTCCCAATTTGGAAAATAATAGGGACTATTTAGAGAATGCAATAGAACTCTTGTTAGATCACTTAAAAGAAACTGCCACGATATGTAAAGACAATAATACAAACGAAGCATGTGAAACATCCCATAATGCAACAACAAACCCGTGTGTTAAACCTCGTGAAGGCACGCAACCCACTAAAAATATAAAAGAAATAGCACAATACTTTAAAAGGAGTGCATACGAGGAAGCACGAAATCGTGGTCTTCATAAATTGAAAGGAAAGGCACACGAAGGTTTATATAAACGTGGGGGTAAGGGAAAGGACTTCAAGGACAATTTATGTAGAATAATGATAAAACATTCTAATCGTAATCTTGCTTTTTCAAATGGACCATGTGATGGCAAAGGCACAGGTGATGGTATACAAACAAGATTTGTCGTAGGAACTGAATGGGAAGTGGATCCGGAACACATGCGTAAAGATCACGAAGATGTTATTATACCTCCTAGAAGACGACATATATGTACATCCAATTTGGAACATTTACAAACGGATGATCACCCACTTAATGATAACATTGTTGCTGATTTAGTTAATAATTCCTTTTTGGGGGATGTTCTTCTATCAGCAAAATATGAAGCAAACAAGATAATACGAATGTATAAAGAAAAGAATAACCTAAAGGGCCCCAAAGAAGTAACTGACCCAAAACACCAGACAACTATCTGTCGAGCTATACGTTACAGTTTTGCAGATATAGGTGATATAATTCGAGGAAGAGATCTCTGGGAAAGAAACGGTGACATGGTAAAGCTGCAAGGACATTTGGAAAATGTTTTTGGTAATATATATAAGTCACTCAAAGGCAAAGGAAATGATAAATATAATGATGATGCCCCCAAATATTTAAAATTGAGGGAAGATTGGTGGGAAGCTAATAGAGCCAAAGTATGGGAAGCCATGAAATGTGATATAAAATATTTGAAGGATAAATCGGGACCCCAATTAACACAAAGTAGTTATTGCGGATATAGTGATCATACACCATTGGATGATTATATCCCACAAAAATTAAGATGGATGACCGAATGGGCAGAATGGTACTGCAAGGTGCAGAAAAAGGAGTATGATAAGTTGAAGGAGAAGTGTAAGGAGTGTAAGGATAATGGTCAAGGTTGTACAAAAGAGAGTGGTAGAACTTGTACGAAGTGCACAGATGCTTGTAATGAATATAATGATATAATAGGATTATGGAAAGAACAATGGAATATAATATCAGATAAATACAAAGAATTATATGAACAAACACAAATGTCTGTTAGTAATAGTGGTATTGAAGCTTCCAGTACTGCCAAAAATAATATAGACAGGAATGTTATTGAATTTTTGTTGGAATTATACGAACAAAATGGTGGCAAAAGTAATAAAAGTGGTACTAGTGATCAAAGTGCTGTCATTGGTACTAACACCACGTATGAAAATGTTGGAGCATATCTCCATGATACAGGAAATTTTGATGATTGTCAGTTACAAAATGAGTTTTGTGATGAAAAAAGTGATGGTAAGGATAAGAAAAAATATGCCTTTAGAGATAAACCACAGGACCATGATGGTGCGTGTGGTTGTAAAAGTGGATCGAAACCGACAAGGGTACAGATAAAAACAAAAAAAAAAGCGGAAGAAAAGGATACGGAATGTAAAACAGTGAATGATATACTTAAAGAAAACGATGGAAAGAAACAAGTAGGAGATTGTCATCCAAAAATGAATCGTAATGGATATCCCGATTGGAAATGCGGAAATATAAGTTTAGTGGAAGACCCTCGTGTGTGTATGCCCCCTAGAAGACAAAAGTTATGCGTACATTTTTTGGCAAATGATAATGAAATAAAACAATTACATTCACAAGTTAATTTAAGAGAAGCTTTCATCAAATCTGCAGCAGCAGAAACATTCTTCTCATGGTATTATTATAAAAGTAAGGATGGTGAAGGAAATGAACGCGATAAAGGATTAGAAGAAGGAAAAATTCCTCCCGCATTTTTGAGATCCATGTTCTACACGTTTGGAGATTATAGAGATTTTTTATTTGGAACAGATATATCAAAAGGTCATGGTGAGGGAAGTAAACTAAAAAAGCAAATAGATTCTCTTTTCAAAAATGGTGACCGAAAACCTCCTAATGGAAAAACACGTCAAGAATGGTGGACATATCATAGTCATGAGATATGGGAAGCTATGCTATGTGCACTAGTAAAAATTGGGGCAAAAAAAGATGATTTTACCGAAAAATACGGTTACAACAACGTCAAATTTAGTGACGAAAGCACCACTTTGGAGGAATTTGCCAAACGACCCCAGTTTTTACGATGGCTAACCGAATGGTACGACGACTATTGCTATACACGACAAAAATATTTGAAGGATGTGCAGGAAAAATGTAAGTCAAATGACCAATTGAAGTGTGATAAAGAATGTAATAACAAATGCGAGGACTACGAAAAATATATGAAAAAAAAAAAAGAAGAGTGGATTCCACAAGATAAATATTACAAGGATGAACGCGACAAAAAAAGATTCGATAGACAAAACATTGGTGTAATGGTTAAAGACTATACTGGAACGAATGCAACAGATTACTTGAACAGGAAATTTACTGCTAGTTGTGGTGATAAGCCTGGAAGTGCCTCTGTGGTACAAAGAAATATACAATTGTTAGAAAAACAGGCTTACTATGATGCCGACAAACATTGTGGGTGCACAAAATTTATTGAAAATGACGACAAATATACTAACATTTCGAGTAAAGATAAGTGCAAAGGATTAGTAAAGGAGGCAAACACAGGTGCTATTAAGTGGCAAAACAAAGGTCCTAATAACTACAATAACTTGAAAGAATTGACTGAAGATGTGCTTTTTCCTTCTCGTCGACTACGTATATGTTTTCATGCATTGGATGGCAATTATACAGATCCAGAAGTTAAAGATGAAAATGGGTTGCGAAAAAGATTGATGGAAGTGGCGGCAACGGAAGGGTACAATTTGGGTCAATACTACAAAGAAAAAAAAGAAAAAGAGAAAATAAAAACGTCGGATGCGCACAAATATTCTTATGAGGTCCCGCCTTGTAGTGCTATGAAATATAGTTTTTATGATTTAAGAGATATAATTCTAGGTATTGATAATTTGGAAGATGAAAAACAAAAGACCGAGGAAAATTTGAAGAAAATATTTAACAAAAATGGAACATCAGTTGGCAAAGGAAGTGATAGTACTACAGGAAATCCCGGTAGTACTGCGCGAAAATTTTTCTGGAACGAAAACAAGGAATGTGTGTGGAACGCAATGATATGCGGGTACAAACGTGGTAGGGATGATGGAAATAGTGGAAATAGTGCAAGAAGTGATGAAGATCTAAAAAAATGTGGTTCTGTACCTTCAGATGATGATTATCCTATGGGGAAAAATCGCGATGAAGGTACTGCGTATCAGTTTCTTCGATGGTTTGCCGAATGGGGTGAAGATTTTTGCAAACATAAAGAAAAGGAATTGGAGAAATTGGTAGGGGCGTGTAATGATTATACTTGTGGTGATAATGAAGATAAAAGAAAGAAATGTACAGATGCGTGTACACAATATAAAAAATTTATTAGTGAGTGGAAACCACAGTATGAAAAACAAATCAAAAAATATGGTGAGAATAAAGACAAAATATATTCCGAGCATCCTGTGGCAAAAGATGCAAAGGACGCTCGCGAATATTTAGACAAACAATTAAAAAAAATTTGTGAAAATAAAAGTGGAAATTGTGAATATAAGTGTATGAAAGACGTGTCCACACAGTCATTAACTGATGGTAATAGTCAAAATATGCCCGCATCATTAGACGATGAACCAAAAGAAGTTGAAGGAAAGTGTAATTGTCAAGTGTCACCTGGTCGACCACGTGTACGACGGGAAACACCGTCACCAGGGGCACCACTGACAGCAAAAGCAACGACATCCAAAAAAGAAGCGAAGAGAGCGCCGTCGACAAAACCGCCGAAAAAAGTGGAAAAGCCAAGAACAGAAATGCGAGCACGAAAACGAACCCGACGAGCAGCACAACAAACACAAACACGAACCGCACGAGCAGCACCACAAGAACTAACACGAACATCAACACCAACAACAACACCATCTGATGTGTTCACAATAGTGAAGAGTGTTCTTTCGAAAGACCCAGACAGAAATGGTGGAATAGAGAAATGTTATCCAAAAACTAATGGACAATATCCTCAATGGGATTGTAATCCACGTAAGTTTAAAGAAAATGAAAATGGACCTTGTATGCCTCCTAGAAGAAAAAAATTATGTATAAATAATTTACAATATTTGAATAATAAAATAGAAAAGAAAAATGAAAATGATATAAAGGAGGCTTTTATTAAATGTACAGCAATTGAAACACATTTTTTGTGGAAAAGATATAAAGGAAATAACGATGAAGTAGATGAAAAGTTAAAAGATGGAGATATTCCAAAGGATTTCATAAGAATTATGTTTCATACATTTGGTGATTACAGAGATATATTTTTTGGAACAGACATTTGTAAGGATAAAAACATTGATACAATTTCACAAAATGTAGAAAATCTTTTAAAAAAAAAAGAAGATGATATTTCAAAAAATATCGATGAAGTAAAGAGATATTATTGGGAACAATATGGTCCTGATATATGGAAAGGTATGTTATATGGATTAACTTATCATCTCAAAGGTGAAGATAAAAATAGGATCCCAGAAGACTCCAAATACCAATACAACAAACTAAAACCTGATCTGGAGGAATTTGCAAAAAGGCCCCAATTTTTACGGTGGTTTACAGAATGGGCAGAAGATTTTTGTTATCACCAAGCGGAGGAAATTAAAAAATTAGAGGAAGAATGTAACTTTAATACATGTGAACAAGCAAATGTTGAAAAAAAAAAAAAATGTTCACAACAGTGTAATAGGTACAAACAATTCTTAAGAAAATGGAAAGCTGAATACAAAAGACAAAATATAAAATATGAAGGATTACCAGACTCAATTAATATGATAAATTATAAGGACGCTCCTGAATTTTTCACGGAACATTGTAAAAATGAATGCTCATGTTTTAAAGAAATACGATCTACTAATATTGATGATCTATTTGTAAAGTTACCTGATCAATATAAGAATAAGTGTTATTGTCCTAAACAGATACCTGTTCATGATAATGAAAATATTGGTAAACCTGTTGATAATACTGTATCTGTGAAAAAAATTATTGTAGAACCTAAGTTACTGGATAAATGTCCAAATGAAAACACAAATAATGATATATGCAACAAATATAACACAAATCGTATATGTGGTAAAAAAAAAAATTCAAATCTTATTGAACACTGGTATGGAAAAGATATGTTAATACCTCCTAGACGACGAAACATATGTCTGCGAAATATAACTGGAAATCAGTTCTACAAAACAAATAATGGAAAAAATAAATTCATAAATGCACTTCTTTCTGCTGCCGTGAGTGAAGCGAGTTTTTTAACTGAAATTTACAAGGACAAAAATGAAGCACTACAAGCAATAAAATATACTTTTGCCGATATTGGAGATATAATTAAAGGAAAGGATATGATGGATGATCGTGCATATCAAAATATAAAAGTTAAATTAGAAAAAGTACTTGACAAAACACAAAATGATCCTGAAAAATCTTCTGAGTGGTGGGAGGAAAATAAAAAACATGTTTGGCACGCTTTGTTATGCGGATATAAAAAAGCTGGAGGAACAATTGAACCTAATGACTGCAATATTCCTTCTGAAGAAAATACTAAACAATTTTTGAGATGGTTAATAGAATGGGGGAGGCAAGCGTGTAAAGAAAAGAGTATTAAAAAAAGATTAGTCGACGAAATATGTAATAATTCTAATGCACGTGGAAGGAATAGTTCAAATAAATTAGAACAAAGTTCTTGTAAAACTATAGCTATGGTTTATGATAACTGGAATAAATATGCATATAACTCATTGGTTCAATTAAACAAGGAATATAAAAGATATATAGGAACATCTTCAAATTCTCAAAAACCCACTGAATCATCTGCTGAAGATTATTTAAAAAAAACATGTAATGAATGCGATTGTAGTTTTTCTGATATAGAAAAGACATATGAAAGAAGTATTAAACCAGATTTTGAAGTACTTAAAGATATTGTTAATAAATCTCATGTTCCATCTCATTTAGAAGACATTTTTAATAAGTACAATGGACCTTATCTTAATTGTCCTGATTCAACATTATGTATTCGTTATAAAAATATTCCATGCTTTGGAAGAATACATAATGATAATGAATACTGGGAATCGACATTCGTTAAGAATAATAAAACAACTAATAAGAATGTATTGGTACCTCCTAGAAGACGACATATATGTCTAAGAATTGAACCAAATAAATTGCGTCAATTAAAAAAGGGTGATGAAAGATTTAAAGACTTTATTTTTTCATCCGCATTTTCTGAAGCTAAAAGATTAAAAAAAGTATATAAAGATGATGATAGGAAACTTCTTCGGGCAATGAAATACAGTTTTGCAGATATAGGAAATGTTGTGAAAGGTGATGATGTGATGGAAAATCTGACATCTACATATATAGAAGAATTATTTAACAATAAATATATTGGAATTGATCGTGAATCGTGGTGGAACGAAAATAAATATCATGTATGGGAATCCATGTTATGCGGATATAGAGAAGCTGGGGGAGAAATATCAGAAAAAGAAAATTGCAGGTTTCCTGATATTGAATCTGTTCCACAATTTTTTCGTTGGTTTATTGAATGGTCGGAACATTATTGTAGAAAATACAATGATCAGTATGAAAAATTATGGAAGGCTTGTAGTACGGTCGATTGTACTAAAGAACCTCGAGATTCTGAAAAAGAAAAATGTAAAAAAGCTTGTGCGAGTTTTAAGACATTCGTTGAAGGATGGAAAAAACAATATGATAGTCAAAAAAATAAATTTAATACGTTAAAGAATGAAGATACTATAAAGAAAACATATAATGGTATAGAACATAAAGAAGCTCATGAATATTTAGTTGACGAATGTAAAGGAGAATGTGACTGTATAAAAGATAAAACAGAATATGATGCAAATGGTAATGATCTTAAAGTTTTCGATACACCACCGAAAAAACAAAAAGATAAATGTGAATGTGTTTTGAGAAAAAAATCGGCATGTGCGAATAATGAAGTACCTAAAGGTCGAACTCAATCTCAAATGACATGTGATGATTTAAAAAATTATTCTGTTAAAAGGTGGAATCATTTTACAAATATAAATCTTATGGAAGAAATCACAAATTGGGAACAACATCCAGAAGACAAATATTATATTCCTGTAAGAAGAAAACATTTATTTTTGAAAAATATAGATAACCTAGTAAATGAATACCTTCGAATTAGTCACGATCATATAACAGAAGAAAAATTCGATAGAGCACTACAAAAGGATGCATATAATGAGGCAAAAAAATTATACAAGTTCTATAGAAGGAAAGGAATTCATTCTGCACGTACTACTAGTACTGAAAAAAATGATGAAGATATACGAAAACAAAGAATTGAAGCAATGAAAAGATCTTACGCAGATTATGGTGATTTAGTTAAGGGAACAACACAATACAAAAATTTCGATAATTACGATAATATTAAAGAAATGCTAAAAAATATTATTGAAAACAGTAAATTTAATACATTTCATGATGTTAAAAGTCCTGAAGATCTATGGAAAAAATATAAAGCAGATATCTGGAATGCTATGTTGTGTGGTTATAAAGATGCCAATTCTAAAAATATAATTGACGAAAACATCTGTAACGTACCTAACAATGATGAAACTAATGAATTTTTAAGATGGTTCATTGAATGGGGAGAAGATTTTTGCAAACAACGGAAGGAGCACGTGGAAGAATTGGAGAGGGGCTGTAAACAGTGTAGTGTTAGTGATGGTCCTATCGGTGATGGTAATAAAATATGTAATGATAAAAAAAATTGTGACTTGTGTAAAACAGAATGTACAAAATATGAAACTTGGCTGATAAATTGGAAAACTCAATATAAAACACAAAGCAAAAAATATTTTGATGATAAAAGAAAAGAACTATATAAAAGTATCGATGACGTCGCCAGTTCTACACAAGCCTATCAATATTTAGGCACACAATTACAAAAACTATGTAAAAATGGAGAGTGTAAGTGTATGGAAAATGCGTCCAAACAACAAAAACAGTCACCTCATGGTAGTAATGATATGCCCGAATCCTTGGACGAAAAGCCGGAAAACGTTAGAGATAAGTGTATGTGTGTTCGATATAAATGTAGTGGATTAAGTGTATCTGATAGCGGTATTCCTGATGGTAGTGCCTTTGGTGGAGGAATACCTGAAGGAGAATGTACAGTATTCAAAGGAGGTCTCCCCAAAAAAATTGAGCCCCCACAATATGATCCTACAAATGATATATTGAAAAGTACTATCCCTGTTGCAACTGCTTTGGCTTTGGGTTCGATAGCTTTTCTTTTCATAAAGAAAAAACCCAAATCACCTGTTGACCTCATACGTGTACTTGACATCCACAAAGGAGATTATGGAATGCCTACGTTGAAATCCAAAAATAGGTACATGTCATATAGAAGTGGCCAATACAAAGGCAAAACATATATATATATGGAAGGAGATAGTGATAGTGGACACTACTACGAAGATACAACTGATATTACTTCCTCCGAAAGTGAATATGAAGAAATGGATATAAATGATATATATGTACCGGGTATTCCTAAATATAAAACATTAATAGAAGTAGTACTAGAACCATCAAAAAGGGATATATCAAGTGATGATATACCAAGTGATGATACACCAAGTAATGATACACCACGTACGAATAGATTTATTGATGATGAATGGAATGAACTGAAACATGATTTTGTATCTCAATATTTACCAAATACAGAACCAAATAATAATTACAAAAGTGCAGATATTCCAATGAATACAGAACCTAATACTTTATATTTTGATAATCCTGAAAAAAAACCTTTTATTATATCTATTCATGATAGGGATTTATATACTGGGAAAGAAATTAGTTATAATATTAATATGAGTACTAATACTAATAATGATATTCCAATGAATGCTAGAAATGATTCTTATAGAGGTATAGATTTAATTAATGATTCACTAAGTGGTGCTAAACCTATTGATATATATGATGAAGTGCTAAAAAGAAAAGAAAATCAATTATTTGGAACAAAACATCAAAAACGTACATCAAACAACAGTGTCATTAAATGA
>DD2var26
ATGGAGCCAGGAGGTAGCGGTGGTCGTGGTAGTGGCGGTAGTAGTAGTGGTAAAGGGAAGAAGGATACATCTGAGTATATTTATGTGAGCGATGCTAAGGATCTTTTGGATAGAATTGGAGAAAAAGTGTACGAAGAAAAAGTGAAAAATGGTGATGCTAAAAAATATATTGAGGCGTTGAAAGGAAATTTGAACACAGCAAATGGTCGTAGTTCGGAAACAGCTAGCAGTATTGAAACGTGCACCCTTGTAAAAGAATATTATGAGCGTGTTAATGGTGATGGTAAAAGGCATCCGTGCAGAAAAGACGCAAAAAATGAAGATGTAAACCGTTTTTCGGATACACTTGGTGGCCAATGTACATACAATAGGATAAAAGATAGTCAACAGGGTGATAATAAAGTAGGAGCCTGTGCTCCGTATAGACGATTACATGTATGCGTTAGAAATTTGGAAAATATAAATGATACAGATAAAAGAAGTACTCATAAATTGTTGGGAGAAGTGTGCATGGCAGCATACTATGAAGGTCAATCAATAAAAGATGATTATGTGAAATATCAAACAGAAAATACCGATTTCAATACCACAATATGTACCGAATTGGCGCGAAGTTTTGCAGATATAGGTGATATTATTCGAGGAAAAGATCTATTTCGTGGTTATAATGAAAAAGATAGAGCACAAAAAAAAAAAATACAAGATAATTTGAAAGATATTTTCAAGAAAATACATGATGACGTGACGTCTAGCGGGAGGAATGGGGAGATAGAAAAACGTTACGGAAGTGATAAAGAAAATTATTATCAATTAAGGGAAGACTGGTGGGCACTTAATAGAAACGATGTATGGAAAGCTATCACGTGCAACGCTCAGGGTTTTAACTATTTTCGACACACATGTAATGGAGGAGAACGAACTAAAGGTTACTGCCGCTGTAGCGACAAGCCAAATACCGATCCTCCTACATATTTTGACTACGTGCCACAATATTTGAGATGGTTCGAGGAATGGGCCGAAGACTTTTGTAGAAAAAGAAAACATAAATTAAAAGATGTTATAGAAAAATGTCGTGGAGAAAATGGTAGCGAACGATATTGTAGTGGTAATGGATTTGATTGCAAAGAAACAGTTAGAGGAGATGAACATTTTGTTGAAAAAGATTGTCATGACTGTTCGTATTCATGTAGTCCTTTTGTAAAATGGATAGATAACCAGAAAAAAGAATTTCTAAAACAAAAAAGAAAATACGAAACAGAAATATCAGGTGGTGGTAGTGGTAAGAGTCCTAAAAGGACAAAACGGGCTGCACGTAGTAGTAGTAGTAGTGATGATAATGGGTATGAAAGTAAATTTTATAAAAAACTGAAAGAAGTTGGCTACCAAGATGTCGATAAATTTTTAAAAATATTAAACAAAGAAGGAATATGTCAAAAACAACCTCAAGTAGGAAATGAAAAAGCAGATAATGTTGATTTTACTAATGAAAAATATGTAAAAACATTTTCTCGTACAGAAATTTGTGAACCGTGCCCATGGTGTGGATTGGAAAAAGGTGGTCCACCATGGAAAGTTAAAGGTGACAAAACCTGCGGAAGTGCAAAAACAAAGACATACGATCCTAAAAATATTACCGATATACCAGTACTCTACCCTGATAAATCACAGCAAAATATACTAAAAAAATATAAAAATTTTTGTGAAAAAGGTGCACCTGGTGGTGGTCAAATTAAAAAATGGCAATGTTATTATGATGAACATAAGCCTAGTAGTAAAAATAATAATAATTGTGTAGAAGGAACATGGGACAAGTTTACACAAGGTAAACAAACCGTTAAGTCCTATAATGTTTTTTTTTGGGATTGGGTTCATGATATGTTACACGATTCTGTAGAGTGGAAGACAGAACTTAGTAAGTGTATAAATAATAACACTAATGGCAACACATGTAGAAACAATAATAAATGTAAAACAGATTGTGGTTGTTTTCAAAAATGGGTTGAAAAAAAACAACAAGAATGGATGGCAATAAAAGACCATTTTGGAAAGCAAACAGATATTGTCCAACAAAAAGGTCTTATCGTATTTAGTCCCTATGGAGTTCTTGACCTTGTTTTGAAGGGCGGTAATCTGTTGCAAAATATTAAAGATGTTCATGGAGATACAGATGACATAAAACACATTAAGAAACTGTTGGATGAGGAAGACGCAGTAGCAGTTGTTCTTGGTGGCAAGGACAATACCACAATTGATAAATTACTACAACACGAAAAAGAACAAGCAGAACAATGCAAACAAAAGCAGGAAGAATGCGAGAAAAAAGCACAACAAGAAAGTCGTGGTCGCTCCGCCGAAACCCGCGAAGACGAAAGGACACAACAACCTGCTGATAGTGCCGGCGAAGTCGAAGAAGAAGAAGACGACGACGACTACGACGAAGACGACGAAGATGACGACGTAGTCCAGGAGGAGGAAGAGGAAAAGGAGGAAGGAACGGTCGCAGAGGTAACAGAGGTAACAGAGGTCGTGGAAGAGACGGTAACAGAACAGGAAGGGGTGAAGCCATGTGACATAGTGGACAAACTATTTGAGGACGACAAAAGTCTCAAAGAGGCATGTGGTCTAAAATACGGTCCAGGTGGAAAAGAAAAATTCCCCAATTGGAAGTGTGTCACACCAAGTGGTGTCAGTACTGCCACTAGTGGAAAAGACGGCGCCATATGTGTGCCACCCAGGAGACGACGATTATACGTAGGTGGTTTATCACAATGGGCAAGTCGTGGTGGTGACGAGACCACGGAGGTGTCGAGTGAAGCCACTTCGGCGCCGTCACAGTCAGAAAGTGAAAAACTACGTACTGCGTTTATTGAGTCCGCTGCAATAGAGACGTTTTTTTTGTGGCATAAGTATAAAGAAGAGAAAAAACCACCAGCAACACAAGATGGAGCGGGACTTGGAGTATCACTCCCAGAACCGTCACCACCGGGAGAGGACCCCCAAACACAATTACAACAAACTGGTGTTATACCCCCCGATTTTTTGCGTCAAATGTTTTATACATTAGCAGACTACAAAGACATATTATACAGTGGTAGTAACGACACAAGTGACACAACTGGTAAACAGACACCTAGTAGTAGTAATGACAACCTCAAAAATATTGTTCTGGAAGCAAGTGGTAGTACTGAGCAGGAGAAGGAGAAAATGAAACAAATACAAGCGAAAATAAAAAAAATTTTAAACGGTGCCACATCTGGTGTCCCACCTGTCACCAAAAATAGTGTCAAAACCCCCCAACAAACCTGGTGGGAAAACATCGCGAAGGATATCTGGAATGCTATGGTATGTGCACTAACATATAAAGAAAATGACGCCAGAGGCACAAGTGCCAAAATAGAACAGAATAAGGATTTGAAAAAGGCACTTTGGGACGAAGCCAACAAAAACACCCCCATAGAGAAATACCAATACACAAATGTCAAACTCGAAGATGAAAGTGGTGCCAAAAGCAACGACACCATCCAACCCCCCACGTTAAAAAATTTTGTGGAAATACCTACATTTTTTCGTTGGTTACATGAGTGGGGAAACAGTTTTTGTTTTGAGAGAGCAAAACGATTGGCACAAATAAAACATGAGTGTATGGATGAGGATGGTGAAAAACAATATAGTGGGGATGGGGAATATTGTGAAGAAATTTTTAGTAAGCAATATAATGTTCTCCAGGATTTAAGTTCCAGTTGCGCTAAACCTTGTAGATTGTATAAAACGTGGATAGAAAAAAAAAAAACAGAATATGAGAAACAACAAAAGGCATATGAACAACAAAAAAGTAATTACGAAAATGAACAAAAAGACAAATGCCAAACACAAAGTAATAATAATGCTAATGAATTTTCTAGAACACTAGGAGCGTCCCCTACAGCTGCAGAATTTTTACAAAAGTTAGGATCATGTAAAAATGATAATGGATATGAGAATGGAGAGGATAATAAAATAGATTTTAAAAATCCAGATAAAACATTTAAGGAAGCACACAGTTGTGATCCATGTCCTATAACTGGAGTTAAATGTCAAAATGGTCATTGTGTGGGTTCTGCTAATGGAAAGGAGTGCAAAAACAATAAGATTACTGCAGAAGATATTAAAAATAAGACAGATCCTAATGGAAACATAGAAATGGTTGTCAGTGATGACAGTACAAATACATTTGAACATTTAGGCGATTGTAAAAGCTCAGGTATCTTTAAAGGTATCAGAAAAGATGAATGGAAATGCGCTAATGTATGTGGTGTAGATATATGTACTCTGGAAAAAAAAATTAAGAATGGGCAAGAAGGTGATAAAAAATATATCACAATGAAAGAATTGCTTAAACGATGGCTAGAATATTTTTTAGAAGATTATAATAGAATTAGAAAAAAAATAAAGCTATGTACGAAAAAGGAAGATGGATGCAAATGTATAAAAGGTTGTATAGAAAAATGGGTACAAGAAAAAACGAAAGAATGGCAAAAAATAAACGATACTTATCTTGAACAATATAAAAATGATGATGGTAATACTTTAACTAATTTTTTGGAGCAATTCCAATATCGAACTGAATTTAAAAACGCTATAAAACCTTGTGATGGTTTAGACCAGTTCAAGACTTCGTGTGGTCTTAATAGTACTGATAATTCACAAAATGGTAATAATAACGATCTTGTTCTATGTTTGCTTAATAAACTTCAAAAAAAAATTAGTGAGTGTAAAGAACAACATAGTGGCCAAACCCAAACACCGTGTGATAACTCTTCCCTTAGTGGTAAAGAATCCACCCTCGTTGAAGACGTTGATGATTATGAGGAACAAAACCCAGAAAACAAAGTGGAACAACCTAAATTTTGTCCAGATATGAAAGAACCAAAAAAAGAAAACGATGAAGAAGTAGGCACTTGTGGCGGAGACGAAGAAAAAAAAAAAGTGGAAGACAGTGTAATCGAACAAAAAGAGGAAGAAGCAGCTAGTGCCCCAGAGGAATCTCCTCCATTAACCCCGGAAGCACCAAAAAAAGAGGAAAATGTGGTACCAAAACCACCACCACCACCAAAAAAACGCCGAATCAAAACCCGTAATGTGTTGGACCACCCCGCTGTCATACCCGCCCTCATGTCTTCTACCATCATGTGGAGTATTGGCATCGGTTTTGCTGCGTTCACTTATTTTTATCTAAAG
>DD2var28
ATGGTGAAGCAAAATGGTGGTGGGGGTGGTCGTGGTGGTCGTGGTGCTGGTAGTAGTGGTGAGGAAGATAAAGATGCCAAAAATATGTTTGATAGGATAGGAGCAGAAGTACAAAAAGAAGCGCATAGTGAAGCTTTAGAACGTAGTCATAATGAATTGCAAGGACATTTGTCGCAAGCAACATATGCAAACGATATAGTAGTTGAAGGAGAAACTTTAGAAGCTTGTAAACTTGATCATATATATCACACTAATGTTACTGATGGTCATAATGATCCATGTGGAAATAGACCAGACGTTCGTTTTTCTGATAAATATGGAGGTCAATGTACTGATAGTAAAATAAAGGGTAATAATAAAGGCCCTGGTGGCGCCTGTGCTCCATTTAGAAGGTTATTTCTATGTGACCAAAATTTGGAATATATAAAAGCAGAAAAAATTACAAGTACTCATAATTTATTGTTAGAAGTATCCCTAGCAGCAAAACATGAGGGAAAATCCTTATCAGAATATAGGAAAGAACATTCTGATGTTAATTCTAAATCAGGATTATGTACTATATTGGCACGAAGTTTTGCAGATATAGGTGATATTGTAAGAGGAAGAGATTTGTATCTTGGTAATAAAAAGTATAATGAAACAGAAAGAGAAAAAGAAAAATTACAAACAAATTTAAAAAACATTTTCGCCAAAATATATGGAGACTTGAGCGAATCGGCAAAAAAGCACTACGGAGATGATGAAAATTATTATCAACTAAGGGAAGATTGGTGGACTGCTAATAGACAACAAATATGGAATGCTATAATATGTGATGTACCAGATGATGCTAAATATTTGGAAGAATCAGATGGTAGCCAATCTGGTTCTCATCAAACAAAATGTCGATGTTATAGTGGAAATGTTCTTACAAATTTCGATTATGTGCCACAGTTTCTTCGCTGGTTCGACGAATGGACCGAAGAATTTTGTCGAAAAAAGAAAAAATATGTTGATATAGTTAAAACATATTGTCGTGATGAATCAAAAAAAAAATATTGTAGTCTTAATGGTCATGATTGCACACAAACTATTAGGAAAATAGGTTTACTGCGTATGGGTAATGAGTGTACTAAATGTTTGCTTGCTTGTAGTCATTATAGAGGATGGTTAGCGAATCAAGAAAAAGAATTTGCAAAACAAAAGGAAAAATATACAAACAAAATAATTGGAAGGAATCCACAAAAAAAAGGTACATTTGAAACTACAAATAATGACTATGATAGAAAATTCTATGAAAAACTTAAAACATACTATGGAAACGTTGATAAATTTTTGGAATTATTGAATGAAGAAAAAGAATGTAAAGCTATTACTACAGTAGAAGGAAAAATTAATTTTCCTATAAATAATTATAAAGAAACATTTTATCGCTCAGAATATTGTGAATTGTGTCCCGAATGTGGGGTTATATATAAAGACGGTGAATTTAAAGAACGTGGAACACACGAAGAAGAATGTAGAATACAAAAAACACGCACCAAAAATGAGTCAAAAAATACAGATATTGACTTCCTTTTTAATGATGAACATGGTAAAGATATTTTAGAAAAACTAAAACCATTTTGTGGTGACAAAGGTAGTAGTAGTGATAGTGGAATAGAAAAATGGAAATGCTCTCATTATGAGGTTACAGATAATGAATGTATAATGCAAAATAATGATAAGGAGCAAAAAAATCATTCTAAAATAATGACTTTTGTTGATTTCTTTGAATTTTGGGTCACCCATATGCTGAAGGATTCTATAGATTGGAGAAAATATATTAAGAGGTGTATAAATAATAGTACATTAAATAAATGTAAAAAAGGGTGTAATACTCATTGCCAATGTTTTCAAAAATGGATTAAGAAAAAACAAGAAGAATGGAATCAAATAAAGGCGCATTATAAGAACGAAACCGATATTAAATTAGGTGACCCTTATGATATTCTTGAATATATTTTGGAAGAAGATTTTTTCGAGGATATTAAAAAAGCTTATGGAAACGAAGAAGCAGTAGATCGAATTAAGAAATTAAAAAAAGATCATGCTTCTAAACGAGATGAAGATGTAGCGACGGCAAAATATGCAATAGACATATTACTTGAGCACGAATTAGAAGAAGCAGAAGAATGCTTAGAAATTCACCCAGAAGACGAAAAATGTACCGACGAAGACGACGACGACGATCACCACGAAGAACCACCTATTTTCAGATTAAATCCTTGTGGAGATAAAAGTGGTCGTAAATACCCCGTTCTTGCGACCAAAGTGGCACACCAAATGCATGACCAGGCAAGACAACAATTGACTAGTCGTGCTGGTGGTAGAAAGGCGTTGAGGGCCGATGCATCAGAAGGAACATACAAAAAAAACGGTAAGCCAAGTGATTTGAAGGGAGACAACATATGTAACATTAATACTACTCATTCCAATGCTACTGGTGAATCAAAGAATCCATGTCATGGCAAAGATAATGAAAAAAAGAGATTTGTTGTAGGAACTAAATGGGAAACTGGGGGAACAGTACAAATGACTGAGACTGAGGCTTATATGCCTCCTAGACGTCAACACATGTGTACGTCGAATTTAGAAAATTTAGATGTTGGTAGGGTCACTGAAAATGGTAAGGCTAGCCACTCATTATTGGGGGATGTATTACTTGCTGCTAATAAACAAGCAGAACGAATAAAAAACGATTTTTTTAGTAAAAAGTATGATAATGCTGCTGCTTGTCGAGCTATGAAATATAGTTTTGCTGATATAGGGGACATAATTAGAGGAACAGATCTGTGGGATAAAAACAAAGATGCAACAGGTCTGCAAGATAATTTGAAAAAAATATTTAGTCATATACACAAGTCACTCAAAAAGACACTCAATGGCAAAGGAAATGATAAATATAATGGTGATGACGAAAAAAAACCTCAATATAAACAATTGAGAGAAGATTGGTGGGAAGCTAATAGACGTCAAGTATGGAAAGCAATGCGATGTGCAATAAAAGAGGGCAAGATTCACAATTGTGATGGTATTCCAATAGAAGATTATATTCCTCAAAGACTAAGATGGATGACCGAATGGGCCGAATGGTACTGCAAGGCGCAGAAGAAACAGTATGACACCTTGGACACAGCGTGTAAGGCTTGTAGGAGTAAGGGTGAAGATTGTACGAAAGTCGATAGTGACTGTACGCCGTGCAAAAAAGCATGTGATAACTATAAAAAAGTTGTCGATGAATGGGAAAAACAATGGAATGAAATATCATACAAATACCTAATATTATACGAACAAGCACAACGTAGTTCTGATGGTACTGTTTTTCTTGATGCCGGTCCCGACTATCAACTAATGGTAGATTTCTTCAAAGAATTACAAAAAACAATTAGAAGTAGTTCTTCCAAACGCTCTAAACGCTCAATCGGTGGTACTAATACCGACCCCATTTTCACCTCCCCCTACAGCACAGCCGCAGGGTACATACACCAGGAAGTACCACACATGGAATGCCAGGTACAAAAACAATTTTGTAAAAAAAGAAATGGTGAGACACCACCTACTGGTACACAGGAAGACGACGATTATACTTTTAGAGAAAAGCCGAAAGATCATGATGGCAAATGTAGTTGTGACAAACCGCCGAAAAAAGATGCGTGCGATATAGTGGATGGAATACTTGCAGGGAAAAAGGGGAACCAACAAGTAGGAGATTGCCATCCAAAAATAAAAGATAAAAACGACAAATATCCAGATTGGCAATGCGGAGATAAAAGTTTAGTGAAAGACGAAGGTGTGTGTATGCCTCCTAGAAGACAAAAATTATGCGTACATTTTTTGGCAAATGATAATGAAATAAAACAATTACATTCACAAGTTAATTTAAGAGAAGCTTTTATCAAATCTGCAGCAGCAGAAACTTTTCTTTCATGGAATTATTATAAAAATAAGAATGGTAATGTTGCAAGTAAACTCGATGAAAAATTAAAAAAAGGAACAATTCCTCCTGAATTTTTGAGATCCATGTTCTACACATATGGAGATTATAGAGATTTTTTATTTGGAACAGATATATCAAAAGGTCATGGTAAAGGGAGTAACCTAGAAAATAAAATAAATTCTCTTTTCCCCGAAAATAGTGACGGCAAAACTCCTGGTAATCTAACACGCGAAGACTGGTGGAAAACAAATGGTCCAGATATTTGGAAAGGAATGTTATGTGCATTAACAAATGCTAGTGGTGCAAAAAAAGAGACCCTTACGGATAAGTACAAGTATGAGAGTGTCACATTTGGTGATAACAGTGGCCCAAATCTACAAACTTTTTCTTCTAGACCTCAATTTTTACGTTGGTTTACCGAATGGGCACAAGATTTTTGTTATCACCAAGCGGAGGAAATTAAAAAATTAGAGGAAGAATGTAACTTTAATACATGTGAAGAAGCAAATGTTCGTCAAAAATCAGAATGTCAACATCAGTGTAATAAATATAAAAAATTTTTAAGAAAATGGAAAGCTCAATATAAAAGACAAAATATTAAATATGAAGGATTAACAGACTCAATTAATATAATAAAAAATAAGGAAGCTCCTAAATTTTTGACGGAATATTGTAAAGAAGAATGCTCATGTTTTCAATCCACAAACGTCAATAATGTTATTAATATGTTTGAAAAATTACCTGATGAGTATATAAAAAAATGTCCTTGTCCAAATGTACCTGAAACATCTTCAACTAAAATAGATGATATCGGGAGTTCAAAACAGAATTCATTTGCAATCCAACATTCAAAGGATAAGAAATTGAATAAATGCGCATTGGATGAAAATATCTGCAAAAATTATGAAGATCATAAATGTAACCCCAAAAAAAACCTTGATGTTCTTGATGAATGGAATAATTTATATCTGGAAGATTTTCAATCTAAAAATAAAGGCGTGCTGATTCCTCCAAGACGAAGACAGTTATGCTTTACGCATATGATTAAAGGTCCTCCCAGAATACAAAATATCGATCAATTTAAGAATGAACTATTAAAAGGTGCTGTTATGGAAGGTAAACGTTTAGGAGAATATTATAAAAATAATAGTGAAAAAGCAATTGAAGCAATGACATACAGTTTTGCTGATTATGCAGATATAATTAAAGGAAATGATATGATAGATACCATACCATTCAAGGATATTAAGCGAAAATTAGAACAAGTTCTTGAACAAGAAGAAAAATCGAACAATGTTCTTAACACAGCAGAACAATGGTGGAAAAAAAATAGAAAACATTTGTGGAATGCGATGTTATGTGGATACAAAAAAACAGGATACATGCCTGATGCATACGTACACCTTTGCATTGTACCCGATACCGATGAAACTCCTCAATTCTTACGATGGATGATAGAATGGGCTAAAACATTCTGTAATGACAAAAGAAATAGAGGAACGTCTATCTTGAAACATTGTAAGGATGAAATTGCTAACAATAAAAACGCTACAAACTCAAGTTATAAATATGAATGCGAAAAGGCTGCTGTGAATTATGTACAATGGGCTAGAAAAATAAATGAAAAATGGACTGGATTATCTGAAAAATTTAAAAGATCCACAAGTTATCTTCCTGATGCATATAAATCATATTCACCTGAACGATATTTAACATCAAAATGTGGTACCTGTGATTGTAAATATAAGGATTTACAAGAAATAATTGATGCGTACAAGGAAAAAACAATAACAGATAATTTCATTGATACAATTATTGATCAAGCAAAAAACGATAACGAACAAACTCCTTGGTCATGGCTATATCCTTTATCGTGGCCTATGTGGAAAATAGAAGCTGGAATTCCTAAATGGACCATGAAGGGAGATATAACAATTGATTGGCCAGACATTAAATGGCCTAAAATTGACTGGGAAAAACCTGCCTCAAAAGTAAGAGATTCAGTTCACCGAATATCAGATATTATTTTTTATATAATAAACAATACACATATAATACCCACTAAAGATTATAAAGCACATTCCGATTCTTCTGTTACAAATCAGGAAATAAAAGTGTATAAAAATTTAGAAGAACGTAACCTAACTCCCCAATTATATGAACGTCCAGAAATCATCGTTCCTACCATAGGTGCAGTAGCGGCATCTATCATTGGAATCTTACTATACAAGAGAAAACCTAAACATCGACCAAGCAATCTTTTTAGTGTCATTGATATACCTCAAAATGATTATGACATGCCTACAACGAAATCATCAAATAGTTATGTCCCATATGAAAGTGGCCGTTATTCTGGAAAAACATATATTTATATGGAAGGAGACGAAACGGACGATTACAATTATGTTCGTGATATATATTCCTCTGATATTACATCTTCGTCTGAGAGCGAATATGAAGAAATGGATATCAATGATATATATGTACCAGGTACTCCTAAATATAAAACATTGATTGAAGTGGTACTAGAACCTAGTGGTAAACTAAGTGGCAATACCATACCAACTAGTGGTAAAAACACAACAGCTAGTGATACACAAAATGATATACAAAATGATGGTATACCTAGTAGTAAAATTACAGATAATGAGTGGAATACATTGAAAGATGATTTTATATCACAATATCTACAAAGTGAACAACCAAACGATGTACCAAATGATTATAGTAGTGGTGATATTCCATTCAATACACAACCAAACACTTTATATTTTGATAATAATCAAGAAAAACCTTTTATTATGTCCATACATGATAGAAATTTATATAGTGGAGAAGAATATAATTATAATGTTAATATGGTTAATAGTATGGATGATATTCCAATTAATCGTGATAATAATGTTTATAGTGGTATAGATTTAATTAATGACACATTAAGTGGTAACAAAAATATTGATATATATGATGAAGTTTTGAAAAGAAAAGAAAATGAATTATTTGGTACAAATCATGTGAAACAAACAAGTATACATAGTGTTGCCAAACCTGCACGTGACGACCCCCTAATCAACCAATTAGATTTGTTTCATACATGGTTAGATAGACATAGAAATATGTGTGAGAAGTGGAATAAAAAGGAAGAATTGTTAGATAAATTAAAAGAAGAGTGGGAAAATGAGACACATAGTGGTAACACTCACCCTAGTGATAGTAACAAAACGTTAAATACTGATGTTTCTATACAAATACATATGGATAATCCTAAATCTATAAATGAATTTACTAATATGGATACTATCTTGGAAGATCTGGAAAAATATAATGAACCTTATTATGATGTGCAAGATGATATATATTATGATGTACATGATCATGATGCATCAACTGTGGATAGTAATAATATGGATGTACCCAGTAAAGTACAAATTGAAATGGATGTAAATACGAAATTGGTGAAAGAAAAATATCCTATAGCAGATGTATGGCATATATAA
>DD2var29
ATGTCGTCGCGAGGAGGTGGTGAGGATGATAAAGATGCCAAACATGTATTGGATGAATTTGGGGAACAAGTGTACAAAGAAGTGAAAACTGAAGCTGCAAATTATATTGATGATTTGAAAGGAAGTTTGACAAGCGCAACAAGTACTAATTCGGAAATAGTTGACACCATTGAAACATGCGCCCTTGTATATAAATATTATGAGCGTGCTAATGGTGATGGTGAAAGGTATCCGTGCACAGAGTTAAGTGGAAAAGATGTAGAACGTTTTTCGGATACACTTGGTGGCCAGTGCACTGATCATAGAATAAAAGGTAATGATCGTAATGTAACTGGTGGAGCATGTGCTCCATATAGACGATTATATCTATGTGATTATAATTTGGAAAAAATACCAACGTCCAAGACGTCTACTGACACGTTGTTGGCAGAAGTGTGTATGGCAGCCAAATATGAAGGGGGCTTAATAAAAACACATTATACAAAACATGAAAAAACTAATGAGGGTACTGCTTCCCAATTATGTACGGTGTTGGCACGAAGTTTCGCAGATATAGGTGATATTATAAGAGGAAAAGATCTGTATCTCGGTTATGATCAAAAAGAAAAAGACCGAAGAGATGAATTAGAAAAGAATTTGAAAGATATTTTCGCGAAAATATATGAAGAATTGTTGAGGACGTCGACGAATGGGAGGAGTATGTCGTCAGCGTCGGCGCTACAAACTCGCTACAAAGATACTAAAGGAGATTTTTTTCAATTACGAGAAGACTGGTGGGATGCTAATAGACTTGATGTATGGAAAGCTATCACATGTGGCTCTGCGGGTGGTAAATATTTTAGAAAAACATGTGGTTCAGGAAAATGGACTGATGACAATTGCCGATGTATTACGCATGATGTTCCTACATATTTCGATTATGTGCCACAATATTTAAGATGGTTCGAGGAATGGGCAGAAGACTTTTGTAGAATAAAACAACTTAAATTAAAAAAGCTTGAAAAAGAATGTCGTGGAAAAGATGGTAAGGAACGATATTGTAGTGGTAATGGCTACGATTGCACAAAAACTATATATAAAAAAGGTAGAATTGTTATAGGTAGTGAATGCACTAAATGTTCTGTTTGGTGTCGTATGTATGAATCTTGGATAGATAACCAAAAAAAAGAATTTCTAAAACAAAAAAGAAAATACAAAACAGAAATATCAGGTGGTGATGGTGGGGGTAGTAGCAGGAAAAAACGGGTTGCACGTAGTAGTAGTAGTAGTGATGATAATGGGTATGAAAGTAAATTTTATAAAAAACTGAAAGAAGTTGGCTACCAAGATGTCGATTCCTTTTTAGAAAAATTAAATAATGAAGAAATATGCAAAAAAATTACTGATGAAAAAGAAAATATTGATTTTAAAACAGCTGATAATAGTCTTAATAAAAATATTAATAAAGAAGGAACATTTTATCATTCGAAATATTGTGAAGTATGTCCCGGATGTGGGGTCGAACGTAATGGTAGTGGATGGGAAGAGAAAAGTGGTGGTACATGCGATGTTAAAAAACCTTATAAGATTCGAGATGGTGCCCCGTTTAATGATATCAACGTCCTTTCCTTCGGTGATAAAGGAAATGAGATAAAACAAAAAATTGACAAGTTTTGCCAAACACAAAACGGTAATAGTGGTAAGGCTAGTTCTAGTGGTAGTGGTGATTGTGGTGGTACTAATAATAGTGATTCTTCTTTGTGTGAACCATGGAAATGTTATAAAGGTGAAGATGTAATGAAACCTGAAGATAATGATGACCAACAAGATTATGAAAATATGAAAAATGCAGGCGGATTATGTATATTGGAAAACCCCAAAAAAAAGGAAAAAGAAAAAACAAAAAAGTCTGCAGACGAACCTGCTGAATTCCAAAAGACATACAATGATTTTTTTTACTTTTGGATAAGACGTTTTTTGAACGATTCTATGTATTGGAGAGGCAAAATTGGGGGATGCTTAAAAAATAAATCAGAAAAATGTAAAAGTGGATGTAACAGTAATTGTGAATGTTTTTTAAAATGGATTGAACAAAAAAGAAAAGAATGGGAGAAAATCAAAACGCATTTTAACACGCAAAATATTAGAGGTACAGGAGGTAATGGCAATACGCCAGAATTAATCCCATTTGATCACGATTTTGTTCTTGAATATGTTTTGGAATTAGAAGAACTTTTCAAAGATATTACAGAAGCTTATGGGGATGCAAGAGCAATACAAGGAATTAAGAACATGTTGTATGAGGAAAAAAAACGGGAAGAAGAAGACGAAGCAGCTGGTGAAACCGACAATGAAAATAAGACCACAATTGATAAATTGCTCAATCACGAAGAACAAGACGCCACCAATTGCCTACAAAAATGCCAAGAAACGCAACCACAACAACCCGGCGGAGGTGTCGCTCGTTCCGACACCGCCACTTCCCCCAACGTCCCACCTGACGGCCGCTCCGACTCCGCCTCAGACGATGAAGATGACGACGATGACGATGATGACGACGAAGAGGAAGCGGCAAAGGAGGAGGAAGGAACACAACAAGGGGAGGGGTCGGAAGCACTACCGGAAGAAGAGGCGGAGGCACCACCAGCAACAGATCCGTCAGTAGACGTTTGCACCACAGTGAAAAACGCACTTACTAGTGGCAATTTGAATGATGCCTGCAGCCTCAAATACGGTCCAGGCGGAAAAGAAAAGTTCCCCAATTGGAAGTGCATAAGTGACACCACTGGCAAAAGTGGTGGTAGTAGTAGTAGTGAGAGTTCCCAGCGTGCCCGACGTAGTGTTGACAAAAGTGGTAAGGATAGTAGTGGTGCCATATGTGTGCCACCAAGGAGGCGACGATTATACATACAAAAACTACACGATTGGGCGAAAGGCACCACGGAGGCGAAGTCACAAGAAACAGGTGAAACGTCGTCACCTAGTGGTAAAGTGTCGTCACAGGAGAGTGGTAGTGAGGCACAACCACAACCACAAGGTGATGCCGCGTCGACATCGACGTCACAGACGTCTCTCCTCCGCGACGCGTTCATCCAATCTGCGGCAATAGAGACGTTTTTTTTGTGGCATAGATATAAAGAAGAGAACAAACCACAAGGCGCTGGACTAGTACCAGGTGTGGGAGTTGCACCGGGAGTTGGGATAGCACCGGGAGTGGGTGTTGCGCCAGGAGTGGGAGGATCACAACAACCCGGTTCAGTCAGTGATGACCCCCAATCCCCCCAAAACAAATTAAAAAGTGGTGAAATTCCCCCATATTTCTTGAGATTAATGTTCTATACGTTAGGGGATTATAGAGATATATGTGTGGGGAACACAGATATAGTGGTTAATGCGAGTACTGAGGACCAGAAGACAGCTATGCAGAAAATAAAAAAAGCTATAGAACAAATTCTCCCAAAAAATGGCGACAAACCTAGCAAACCTAGTGTCACAACCCCTCAAACCTGGTGGAAAGAACACGGTCAACATATCTGGAATGGAATGATATGTGCACTGACATATGACACAGACACGAAGAGCGGCGAGAAACTAACACAGAATGAGGAACTGAAAGGACAACTGTTGGAAAATGGCAAGAACACCCCCAAAAAAGAAGAATACCAATACACAAATGTCAAACTCGAAGAAAAAAACAGTGGTTCCAAAGACACTAAAGCCGCAGCTAGTGGTGAAAATACCCCCCTCACCCAATTTGTGTTACGCCCCACCTACTTCCGATACCTTGAAGAATGGGGTGAAACATTTTGTGGTACGAGGAAACGGATGTTGAAACAAGTGGAAAAAAATTGCACACAAGGTGGTGACAAACAATATAGTGGGGATGGGGAAGCGTGTGATCGAACAGATACAACAAATGGAGTTTTTGATGATTTAGAAGGTCAGAGTTGTGCGGATTCTTGTAGATTGTATAAAAAGTGGATAAAAAAAAAAAGAACAGAATATGATAAACAAAAAGAAGAATATAATAATCAAAAAGATAAATACACAAATAAAAATGAGAGTGCTGAAGGTAATTCTGGTATTTATGATCAAAATTTTGTTGGAAAGCTTAATAGTGTTTATACGTCTATTGGCTTATTTTTAAATAGCTTAAAAAGCGGACCATGTAAAAAGGATAATGATAATGCAGAGGATAATATAGATTTTGGTGATGAAGGTAAAACATTTAAAGAGGCAGATAATTGTAAACCATGTTCTCAATTTACTGTTGATTGTAAAAATTGTAATGGTGGTGATACAAAAGGGAAGTGCAATGGCAGCAATGGCAAAAAGAATGGAAATGATTATATTACTGCAAGTGATATTGAAAATGGAGGGAATTCTATTGGAAATATAGATATGGTTGTTAGTGATAAGGATGCAAATGGATTTAATGGTTTAGACGCTTGTGGAAGTGCAAATATCTTTAAAGGTATTAGAAAAGAACAATGGAAATGTGCTAAAGTATGTGGTTTAGATGTATGTGGTCTTAAAAATGGTAATGGTAGTATAGATAAAGATCAAAAACAAATTATAATTATTAGAGCATTGCTTAAACGTTGGGTAGAATATTTTTTAGAAGATTATAATAAAATTAATGCCAAAATTTCACATTGTACGAAAAAGGATAATGAATCCACATGTACAAATGATTGTCCAAATAAATGTACATGTGTAGAAGAGTGGATAAATCAGAAAAGGACAGAATGGAAAAATATAAAAAAACATTACAAAACACAAAATGAAAATGGTGACAATAACATGAAATCTTTGGTTACAGATATTTTGGGTGCCTTGCAACCCCAAAGTGATGTTAACAAAGCTATAAAACCTTGTAGTGGTTTAACTGCGTTCGAGAGTTTTTGTGGTCTTAATGGCGCTGATAACTCAGAAAAAAAAGAAGGTGAAGATTACGATCTTGTTCTATGTATGCTTAAAAATCTTGAAAAACAAATTCAGGAGTGCAAAAAGAAACATGGCGAAACTAGTGTCGAAAATGGTGGCAAATCATGTACCCCCCTTGACAACACCACCCTTGAGGAGGAACCCATAGAAGAGGAAAACCAAGTGGAAGCGCCGAACATTTGTCCAAAACAAACAGTGGAAGATAAAAAAAAAGAGGAAGAAGAAGAAACTTGTACACCGGCATCACCAGTACCAGAAAAACCGGTACCTCATGTGGCACGTTGGCGAACATTTACACCACCTGAGGTATTCAAGATATGGAGGGGAAGGAGAAATAAAACTACGTGCGAAATAGTGGCAGAAATGCTTAAAGATAAGAATGGAAGGACTACAGTAGGTGAATGTTATAGAAAAGAAACTTATTCTGAATGGACGTGTGATGAAAGTAAGATTAAAATGGGACAGCATGGAGCATGTATTCCTCCAAGAAGACAAAAATTATGTTTACATTATTTAGAAAAAATAATGACAAATACAAATGAATTGAAATACGCATTTATTAAATGTGCTGCAGCAGAAACTTTTTTGTTATGGCAAAACTACAAAAAAGATAAGAATGGTAATGCAGAAGATCTCGATGAAAAATTAAAAGGTGGTATTATCCCCGAAGATTTTAAACGGCAAATGTTCTATACGTTTGCAGATTATAGAGATATATGTTTGGGTACGGATATATCATCAAAAAAAGATACAAGTAAAGGTGTAGGTAAAGTAAAATGCAATATTGATGATGTTTTTTATAAAATTAGCAATAGTATTCGTTACCGTAAAAGTTGGTGGGAAACAAATGGTCCAGTTATATGGGAAGGAATGTTATGCGCTTTAAGTTATGATACGAGCCTAAATAATGTTAATCCGGAAACTCACAAAAAACTTACCGAAGGCAATAACAACTTTGAGAAAGTCATATTTGGTAGTGATAGTAGCACTACTTTGTCCAAATTTTCTGAAAGACCTCAATTTCTAAGATGGTTGACTGAATGGGGAGAAAATTTCTGCAAAGAACAAAAAAAGGAGTATAAGGTGTTGTTGGCAAAATGTAAGGATTGTGATGTTGATGGTGATGGTAAATGTAATGGAAAATGTGTTGCGTGCAAAGATCAATGTAAACAATATCATAGTTGGATTGGAATATGGATAGATAATTATAAAAAACAAAAAGGAAGATATACTGAGGTTAAAAAAATACCTCTGTATAAAGAAGATAAAGACGTGAAAAACTCAGATGATGCTCGCGATTATTTAAAAACACAATTACAAAATATGAAATGTGTAAATGGAACTACTGATGAAAATTGTGAGTATAAGTGTATGCATAAAACCTCATCCACAAATAGTGATATGCCCGAATCGTTGGACGAAAAGCCGGAAAAGGTCAAAGACAAGTGTAATTGTGTACCTAATGAATGCAATGCATTGAGTGTAAGTGGTAGCGGTTTTCCTGATGGTCAAGCTTTTGGAGGTGGAGTATTAGAAGGAACATGTAAAGGATTAGGAGAGCCAAAGAAAAAAATAGAGCCCCCACAATATGATCCTACAAATGATATATTGAAAAGTACTATCCCTGTTACAATTGTTTTGGCTTTGGGTTCGATAGCTTTTCTGTTCATGAAGAAAAAAACCAAATCATCTGTTGGAAATTTATTCCAAATACTGGAAATACCCAAAAGTGATTATGATATACCGACAAAACTTTCACCCAATAGATATATACCTTATACTAGTGGTAAATACAGAGGCAAACGGTACATTTACCTTGAAGGAGATAGTGGAACTGATAGTGGTTACACCGATCATTATAGTGATATTACTTCATCTTCCGAAAGTGAGTATGAAGAAATGGATATAAATGATATATATGTACCAGGTAGTCCTAAATATAAAACATTGATTGAAGTGGTACTAGAACCTAGTGGTAAACTAAGTGGCAATACCATACCAACTAGTGGTAACAACACAACAGCTAGTGATACACAAAATGATATACAAAATGATGGTATACCTAGTAGTAAAATTACAGATAATGAATGGAATACATTGAAAGATGAATTTATATCACAATATCTACAAAGTGAACAACCAAATGATATACCAAATGATTATAAAAGTGGAAATAGTTCAACAAATACCAATATTACTACCCCGTCACGTCATAATGTGGAAGAAAAACCTTTTATTACATCTATTCATGATAGAAATTTATATAGTGGAGAAGAATATAATTATAATATTAATATGGTTAATAATGATATTCCAATGAGTGGTAAAAATGGTACCTATAGTGGTATAGATTTAATCAATGACGCACTAAATGGTGATTATGATATTTATGATGAAGTTTTGAAACGAAAAGAAAATGAATTATTTGGGACAAATAATCCAAAACGTACAAGTACATATAGTGTTGCAAAACATACAAATACTGACCCCATCCACAACCAACTGGAACTATTCCATACATGGTTAGATAGACATAGAGATATGTGCGAAAAGTGGGAAAATCATCACGAACGATTAGCCAAATTGAAAGAAGAGTGGGAAAATGATACATCAACTAGTGGTAACACTCACCCTAGTGGTAATACCCCACCAACGAGTGATATACCTAGTGGTAAACAAAGTGATATACCCAGTGATAACAACATACATAGTGACATACCATACGTGTTAAATACTGATGTTTCCATACAAATACATATGGATAATCCTAAACCTATAAATGAGTTTACATATGTGGATAGTAACCCCAACCAAGTGGATGACACCTACGTGGATAGTAACCCTGACAATTCTTCCATGGATACTATCTTGGAAGATCTGGATATATATAATGAACCTTATTATGATGTGCAAGATGATATTTATTATGATGTACATGATCATGATGTATCAACTGTGGATAGTAATGCTATGGATGTTCCTAGTAAAGTACAAATTGAAATGGATGTAAATACCAAATTGGTGAAAGAGAAATATCCTATAGCAGATGTATGGGATATTTAA
>DD2var30
ATGGCGCCTCAGAAGGCGGCTGCACCTGACTATAGTAGTGCCAAGGATGCCAAGCATCTTTTGGATCAAATTGGAGAAACTATACAACAACAGGCTCACAATGCTGCTCTAGGACGTAGTAAGAGTGCGTTGCAAGGACATTTGACACAAGCAGAATTTTCTAATAAGGATAGAGTTCCCACCGAGAATCCATGCGATCTTGATTATAAGGTTCATACAAATGTAACTACTAATGTAATTAATCCGTGCGCTAATAGATCACCAGTTCGTTTTTCGGATGAAAGTCGAAGTCAATGTACACATAATAGAATAAAAGATAGTAAAAGTGATATAGTTGGAGCCTGTGCTCCGTATAGACGATTGCATGTATGCGATCAAAATTTAGAACAAATAAGGCCTGAACAAATCACAAGTACTCATAATTTATTGGTAGATGTGTGTATGGCAGCAAAATTTGAAGGACAATCAATAACACGAGATTATCCAAAATATCAAGCAAAATATGGTGATTCTCCTTCTCAAATATGTACTATGCTGGCACGAAGTTTTGCTGATATAGGTGATATTATAAGAGGAAAAGATCTGTATCTTGGGAATAAAAAAAAAAACCAAACAAAAACAGAAAGAGAAAAATTAGAAGAGAAATTACAAAGTTTCTTCAAGAATATACATGACAAATTGGATGATAGCATAAAATCAAACTATAATAATGATACTACAGATTTTTATCAATTGCGAGAAGATTGGTGGGCACTTAATAGAAAAGATGTTTGGAAAGCATTAACATGTGAAGCATACGGTACATATTTTCGACAAACATGTGGTTCAGGAAATTGGACTAAAGACAATTGCCGATGTGCTGCCGGAGATGTTCCCACATATTTTGACTATGTGCCGCAGTATCTTCGCTGGTTCGAGGAATGGGCCGAAGACTTTTGTAGGAAAAAGAAAAAAAAAGTAGAAAATTTGGAAAAATCATGTCGCGGCGAGTACCAGGGTGCGGATCGATATTGTAGCCGTAATGGCTACGATTGCGAAAAAACCATTAGGAAAATAGAGTTATTGCGTATGGGTAAAGGTTGTACTGACTGTTTGTATGCATGTAATCCTTACGTTGATTGGATAGAAAACCAACGAAAACAATTTCTAAAACAAAAAGAAAAATACGAAACAGAAATATCAGGTGGTGTTAGTGGTAGTGGTAGTAGGAGACAAAAACGAGGTACAACTACTACTAAGTATGATGGATATGAAAAAAAATTTTATGAAAAACTGAAAGACAATGGTAACTATAGTGACGTTAAAAATTTTTTAGAATTATTAAGTAAAGAAAAAACATGCAAAGAAGTTCAAGACACACAAGGAGGAACAATTAATTTTAGTGAAGAACACAGTGGTAATAGTAATGTTGAAAGTCAAGGAACCTTTTATCGCTCAGAATATTGTCAAGTATGTCCCGACTGTGGAGTGAAAAAGGTAAATAATGGTAACAAATGGGAAGAGAAACATGATAGTAAAGAATGCAATATAAAACTTTATAAGCCTAAAGATAACGCAAACCCTACTGATGTTACAATCCTTAAAAGTGGTGAAGGAGAAAAAGATATTGAAACAAAATTAAAAGCGTTTTGTGCTGAAAAAAATGGTGGTGGTGGTAGTGGTAGTCAGAAATTGTATGATCCATGGAAATGTTATCAACCTGAAGAGCTGACGAAAGTTGGTCAGGAGGGTGTGGATGACCCAGAGTATGAAAAGGATGTACAAACTGGAGGCGGATTATGTATATTGAAAAAAGAAAATAAGTCTGCAGACGAACCTGCTGATATCCAAAAGACATTCAATCCTTTTTTTTACTATTGGGTTGCACATATGTTAAAAGATTCCATACATTGGAGAACAAAAAAACTTGTGAAATGTTTAAAAAATGGTAAGCAAACAAAATGTAAAAATGGATGTAATAATGATTGTGAATGTTTTAAAAGATGGGTTAAACAAAAAGAAACCGAATGGACGAACATAAAAAAACATTTTTACACGCAAAAAGATATTCCACAGGGATTTACTCATGATGCTCTTCTTAAATATGTTTTGAAATTAGAATTTTCTAAAGAAAATTCCACAGAAGATGCCGAAAATAATGTGAGTGCTAGGGAAATAGATCTCATTAACGAAATGCTGAAAGAGGATGAAACAGAAAGTAAAGCAGAAGAAGCAGAAGTTGGTGTAACCGACAATAAAAAGAAGAATACAATTGATTGGTTGATCCAACACGAAGAAGACGAAGCCGAATTATGCCTAGATAATCACCCAGAAGAAGAAAAATGTGCCGACGAAGACGATGACTCCGACGATGATGACCACGAAGAAGAAGTTTACGTCAGTAATCCATGTGCTACTCCTAGTGGTAGCTATCTTTCTCTTGCGAACAAAGTAGCGTATCAAATGCATCACAAGGCAAAGACACAATTGGCTAGTCGTGCTGGTAGAAGTGCGTTGAAGGGTGATGCAACAAAGGGTGAATATAACCGTCAAGGTAAGCGAAGTGATTTGAAGGGAGACAAAATATGTAACATTAATACCAGCTATTCCAATGATAGTCGTGGTAATAACGGTGAACCATGTACAGGGAAAGATGGTTCAGGTGTGCGCATGAAAATAGGAACCCCATGGTCAAATGTTGAAGACAAAAAAACAACGTCATACAAAGACTTCTATTTACCTCCCCGACGCGAACACATGTGTACCTCCAATTTAGAAAATTTGGACTTAAGTAAAGAAGGACTTAGTAATAGTAGTATTGCGAGCAATTCATTACTAGGTGATGTTCAGCTCGCAGCAAAAACTGATGCAGCTGAGATAATAAATCGCTATAAAAATCAGAATAACATACAAGACGTAACTGACCCAAATGATCAAGCTACTGTATGTCGAGCTGTCCGCAACAGTTTCGCCGACCTTGGAGACATTATAAGAGGAAGAGACATGTGGGATAAAGAAAATGGTATGAATAGTCTACGAGGACATTTGAAAATAGTTTTTGATCATATCTATAAGTCACTCAAAGACAAAGGCAATAAAAAGTATGATGGTGATAACGATCATATAAAATTAAGAGAAGATTGGTGGGAAGCAAATAGATATCAAGTCTGGAACGCAATGAAATGCGCCCTAAAAGGTGAGAAAATCAACTGTGGCGCCACTCCATATGACGACTATATTCCTCAAAGGTTACGCTGGATGACTGAATGGGCAGAATGGTATTGCAAAGAACAGTCACGGTTGTATAAGAATTTACACGAAGCGTGTATGGAGTGTAAAAAAAAGGATAAAAATTGTACGAATAAGAGTAAAGAATGCGACACGTGCACACAAGCTTGTAGTGAATATAAAAATAAAATAAGAAAATGGTCAGATCAATTGACAAAAATGGATATAAAATATCGAACGCTATACCTACAAGCACAAACTATTTCTGGTGGTACTGTTCTTGGTGATGACGATCCCGACTATCAACAAGTGGTAGATTTTTTGACCCCAATACACAAAGAAAGTATTGCCGCACGTAATCGCGTTAAACGTGCAGCACCTGGTCTCACTGGGGACACCTCCACCACTGTCACCTCCCCCTACAACACCGCCGCAGGCTATATACATCAAGAACTACCAAACGTGGGGTGTATGAAACAGGAAGTGTTTTGTAATAGTGATGGCAAGAACACCAAGTACGCTTTTATGGATCCACCTCATGGGTATGGTGAGGCATGTAAGTGTGATACTAGGGACAAGAAGTCGGAACCACCACCAAAAAAAGAAGAACCTGCGTGTGAAATAGTAAAAAAACTTTTTGAAAATGAGGCCTCAAAGGATTACACAGATTGGTGCACACAAAAATATAGTGGAAAGAATTCATATCGCTCATGGGATTGTAGACAAAGTACGTTTAAAAAAGAACACCAAGGTGCTTGTATGCCTCCAAGAAGAAAATATTTATATATACATAAATTAAAAAATTTGAATAGTGACAAAACATCAACAGATATTGAATTGCGAAAAGCTTTTATTGAATGTGCTGCTATAGAAACTTTTTTCCTTTGGAATAAATATAAAGAAGATAAGAAAAGAGAGGAAAAAAAGGAAACAGATGGAGAAATTTTATTCTTTCTCCAAGTAAAACAACAATCATCGGACGAAAGAGCACAAACGGATTTAGAAAGTGGACAAATCCCAGATGATTTTAAAAGTCAAATGTTCTATACATTTTGTGATTATAGAGATATATTTTTTGGGAATGATATAGGTAATGATATGGGTGAAGTACAAAATAAAATAAAGAATGTTTTCCCAAACAGTGGCAAAAAAACTGGACAAAGTAGTACCGAAGACCTTACAAAATGGTGGAACGAATATGGTTCAGATATTTGGGAAGGGATGGTTTGTGGGTTATCTCATCATATTAAGAATAAAGACAAAGATGAAGTACAAAAGAAAATTAATAAAGAATATGACTACAAAATTGTCAAATTCCCTTCGAATAGTGGTCCTAATAGTGGTATCCCGTTATCCGAATTTGTTACTAGACCTCAATTTTTTCGATGGTTGCAGGAATGGGGAGAAGAATTTTGTCAAAAAAGAAAAATAAAAATTGATAAAATTGAAAATGAGTGTCGTAGTGGAAAGCCAGGTAAAACATATTGTAGTGGTGATGGATATGATTGTGAAAAAATAAAACCTGAGAATTATGAAAATATTTCAGATTTAGATTGTCGTGATTGCCACAAACAATGTAAAAAATATAGAAAATGGATAGATATAAAATTCGTAGAATTTCAAAAACAAAAAGATAAATATAAAGGGGAACATGGAAAATTAACAAATGGTGATAATTCTAATGGTGGTGGTGATAATAATTGTTGTAAAGAAATACACAATCGTTCTACTGCTCCAGATTTTTTGGCAGCATTGAAACATTGCAAAGATGATCAAACTGATGGGGAAAAAGATGAGGATTATGACAAAAATAAAATAGATTTTTCGAATCCTCAAAAAATGTTTAATCCTTCAACGTATTGTAAAGCGTGTCCTATATATGGAGTTAATTGTGGTGTTAAAGGTGGATGTATAACAAATAGAGAAAAAAATCTAACGCACCAAGGAGGTGAGTCAACATATATTGATATACTCATAAATGATGGTGCGACTAAGGAGACTAACAATGAATTGCAGGAAAAGTGTAAAGACTACGGACTATATAAAAATTTAAGGGAACAAAAATGGAAATGCCAAAAAATGAGCGATGGAGTACATGAATGCAGCCTAAATAATGCTGATAAATCTGCTAAATTTGTTGACTCTACATATTATGATGAAAAAATTCCATTTAATATATTGTTTGAGCGTTGGTTAATTGATTTCATACAATATTATAACAAATCAAAAGAAAGAATTAACCTATGCACAAAAGATGGAGAAAAACAATGTATTCAAGGATGTAAAGGTAATTGTGATTGTGTGGAACAATGGTTAAAAATAAAAGGAACAGAATGGGAAATAATAAAAGAATACTATAAAAAACAACAAAATCCTTATAAGCATGATGTTGCTTATAGGGTTAAAACTTTTTTGCAACAGGAACCCTTTGAAAGCGATTATAAGAAAGCCCAAGAAGTAGTTACACATGAAAAAGGGAAGGATGAACTATGGGGATGTACTGGTGATAATATTGAAAATCGTGATAAAAAGACATGTGAGGATGGAGATTTTATAACAAATTTAATTTCTAAACTTAAACAAAAAATAGAATCTTGTCAAAGGACACATCGCGAACCACAAGCACAGTGTCTTCCATCCATCCCCGACGACGAATACGAAGAATCCCCAGAAGACCCATCCTCCCCAACACCCACATCTGTAGTTCCGGGTTTTTGTCCACAGGAACCACAACCCGAACCGGAACCTGAACCTGAACAAGTACTTGAACCCAAAGCTGATACCGACGCAATCCCAGAGGAAGCCAAAAAACCTCCAGCAAAAGTACCAGAAGTTCCTAAAGAACTACCAGAAAAACCAAGACGACCACCACGTGAAGTAACTCATTCCATATTACCTGAAATGGTGTCCATCTCGGCCTTTCCTTTAAGTGTAGGTATCGCGTTTGCTGCGTTCACTTATTTTTATCTAAAGAAAAAAACCAAATCATCTGTTGGAAATTTATTCCAAATACTGCAAATACCCAAAAGTGATTATGATATACCTACATTGAAATCAAGCAATCGTTATATCCCCTATGCAAGTGATCGATATAAAGGTAAAACATATATTTATATGGAAGGAGATAGCAGTGGAGATGAAAAATATGCATTTATGTCTGATACTACTGATGTAACTTCCTCGGAAAGTGAGTATGAAGAATTGGATATCAATGATATATATGTACCAGGTAGTCCTAAATATAAAACATTGATAGAAGTGGTACTAGAACCTAGTGGTAAACTAAGTGGCAATACCATACCAACTAGTGGTAAAAACACACCTAGTGATACACAAAATGATATACAAAATGATGGTATACCTAGTAGTAAAATTACAGATAATGAGTGGAATACATTGAAACATGATTTTATATCACAATATATACAAAGTGAACAACCAAATGATATACCAAATGATTATAAAAGTGGAGATATTCCATTCAATACACAACCGAATACTTTATATTTTGATAAACCTGATGAGAAACCTTTTATTATGTCTATTCATGATAGAAATTTATATACTGGAGAAGAATATAGTTATAATGTTAATATGGTTAATAGTATGGATGATCCAAAATATGTATCAAATAATGTATATTCTGGTATTGACCTAATTAATGATTCATTAAATAGTGGTAATCAACCTATTGATATTTATGATGAAGTGCTAAAAAGAAAAGAAAACGAATTGTTCGGAACTAATCATCCAAAACGTACAAGTACATATAGTGTTGCAAAAAATACAAACAGTGATCCTATACTCAATCAAATAAATTTGTTCCATACATGGTTAGATAGACATAGAGATATGTGCGAAAAGTGGGAAAATCATCACGAACGATTAGCCAAATTGAAAGAAGAGTGGGAAAATGAGACACATAGTGGTGACATTCACACAAGTGATAGTAACAAAACGTTAAATACTGACGTTTCGATACAAATACATATGGATAATCCTAAACCTATAAATCAATTTACTAATATGGATACTATCTTGGAGGATCTGGAAAAATATAATGAACCTTATTATGATGTGCAAGATGATATTTATTATGATGTAAATGATCATGACACATCAACTGTGGATAGTAATGCTATGGATGTACCTAGTAAAGTACAAATTGAAATGGATGTAAATACCAAATTGGTGAAAGAAAAATATCCTATAGCAGATGTATGGGATATATAA
>DD2var31
ATGGCGCCATCCACTACGTACAGTAGTGCCAAGGAACTTTTGGATAAAATTGGACAAAAAGTGTACAAAGAAAAAGTGGAAAAGGATGCTGATGCTGAAAAATATAAAGAGGCGTTGAAAGGAAAGTTACAGGAAGCAAAAGGTATGGGGGAAAGAGCTGGCAGCAATGATCCATGCGATTTTAATTATACTAAGGAACTCATTGGTGATGCTAGCGGTGAAAGGAATCCGTGCGGAAATGGAAAAAATGCAAAAAATGAAAATGTAAAACGTTTTTCTGACACACTTGGTGGCCAGTGTACTAACGAAAAAATAGAAGGTAATAAATATAATAGGAGAACTCGTAAAGATTGTGGAGCATGTGCACCATACCGACGTCTACATTTATGTCATCATAATTTGGAAAGTATACCAACAAATAATTATAATAGTAGTAATGCTAGACATAAATTGCTGGCAGAGGTGTGTATGGCAGCCAAATACGAAGGGGACTTAATAAATACACATTATACAAAACATGAAAAAACTAATGAGGGTACTGCTTCCCAATTATGTACGGTATTGGCACGAAGTTTTGCAGATATTGGAGATATTGTGAGAGGAAGAGATATATTTCGTGGTAATGATGAAGAAAAAAAACAAAGAGAAAAATTAGACAAGAAGTTGAAAGAAATTTTCAAGGAAATATATGAAGAATTGAAGAATGGGAAGACGAATAGCGCGTTACAAGCTCGCTACACAAATGACGGTCCAGAATTTTTTAAATTACGAGAAGATTGGTGGAATAATAATAGAATAATGGTATGGCGCGCGATAACATGCGGCGTTAAGGGTAATAAATATTTTCGACCAACATGTAATGGAGGAACATCTTCGACTAATACACAATGCCGATGTGTGATTGGAGGTGTTCCCACATATTTCGATTATGTGCCACAGTATCTTCGCTGGTTCGAGGAATGGGCAGAAGACTTTTGTAGATTAAGGAAACATAAATTAAAAGATGCTATACAAAAATGTCGTTATCCAAAGGGTAAAGATAAATATTGTGATCTTAATAGGTATGATTGCGAAAAAACCATTAGAGGAGATCATGATTTTGTTCAAGATGAAGATTGTAAAGATTGTCAGTATTCGTGCGCTCATTTTGTGAACTGGATAGATAACCAAAAATTAGAATTTTTAAAACAAAGAGAAAAATACGGAACAGAAATATCAGGTGGTGGTGCTGGTGGTAAGGGTAAAACGAGGAAAAAACGGAGTACAAAAAGTGAAACGTATGAAGGATATGATAAAGATTTTTATGACATACTTAAAAAAAGTGCCTATAATAATGTCGATAAATTTTTAGAAAAATTAAATGATGAATCAATATGTCAAAAAGAACCTAAAGTAGAAGACGAAAAAGCAAGTAAAGTTGATTTTACTAAAGATGAAGAAACATTTTATCGTACAAAATATTGCGAAGCATGTCCTTGGTGCGGGGCAGAACGAAAAAGTGATGGTGGTAAGGGGTGGAAAGATAAAGATCATAAAGGATGTGATCCAGGTAAAAAATACGCTGATTATAAAAATACCCCGATACCAATACTTACCGGTGATAAAACAAAAGGTGATATGGTAAAAAAATATAAAAAGTTTTGTAATGGTAATGGTGGAAATGGTGCAACTGGTACTGTAAATGGTGGTGAAAATGGTAAAAAGGGTGCATCTGGTAAAAACGGTGATAATATAACGGAAACATGGACATGTTATTATAAAAAAAAAAATGAAAATAATGATGGCAAGAAGGAAATTAATTTTTGTGTACTACAAGATGGAAATCAGCATACGAAGGATCGAAAGGATAAGTCCTATAATGCTTTCTTTTGGGATTGGGTACATGATATGTTAATTCATTCTATTAAATGGAGAAACGAACTTGGTAATTGTATAAATAAAGATAATGACAACACGTGTAAAAAAAAAAATAAATGTAATAATGATTGTAAATGTTTTTTAAAATGGGTTAATGAAAAAAAAAAAGAATGGACGGAAATCAAAATACATTTTGGCAAGCAAGATTTTGGCACTCAAGGAGAAAATGGCGCAATTGACATGTTAGGCGAACTAATGAGATGTCCTTCTTATGTTCTTAAAACAGTTTTGGAGAAAGATCTACTTTTGGAAATTATTGAGGGTACTTATGGGAAATCAAAAGAAACAGAAGCAATTAACAAAATATTGGATGACGAAGAAGCAGCAGTATTAGGTATTCTTGGTGGTGTTTTTGGTGATTTTGATACCGGTGCTATGTGTGGTACCGGTAGTGCCAATGGAAAGAATAGTATAATTGATAAATTGCTCAATCGCGAAGAAAACGATGCCACCAAATGCCAAAAAGACTGCCAAGAACCACAAAAACCACAAGAACAAGCCACTTCAGACGTCGCCCGTTCCGCCACCGGCACATCACCACAAACACCCGACCAACAGGCACCACCTTCTGATGAAGAGGAGGAAGAAGAAGAAGAAGAAGAAGACGACGCCGAAGACGCAGGCGGCGGAGGCGAAGTCGAGGAGGAGGAAAAACAAGAGGTGGTGGAGGTGAAGGAAGGCACAGAGGAGCAGCAACCACCAACAACAACAGTAGTCGACGTTTGCGCCACAGTGGCAGAAGCACTTAAGGGCAAATTGGATGACGCTTGTACCCTCAAATATAGTGGAAACAACTCACGTTTAGGTTGGAAGTGCATACCAAGTGGAAAACCTGGTGACACCGGTAGTAGTGGCGCCATATGTGTGCCACCCAGGAGACGACGATTATATGTCACACCACTAACGAAGTGGGCGGAAACAGTGGCACAACCACAGGAGAGTGGTGGTAACACGGAGTCAAGTGACAAATTGCGTGAGGCGTTCATCCAATCTGCTGCTGTGGAAACTTTTTTTTTGTGGCATAGATACAAAAAAGAGTGGGAACACAGGAACAATAAGACACAGGACGGTGGGTCACAACTACTACAACTACCCGGTGCAGAGAGTGATGATAATGACCCCCAAACCTTGTTACAAAGTGGTAAGATACCCCCCGATTTTTTGCGTCAAATGTTTTATACTTTAGGAGATTATAGGGATATATTTTTTGGGAAAGATGTGGTTGACGAAACTAAAGGTATATCGGAAAAAATAAAAGATATTTTAGAAAAAGCAAATGGAGGCACACCTCCTAGTGACAAAAACCCTAATGAAAAACGTGAACAATTTTGGAAACAACATGGAAAAGATATATGGCAAGGTATGGTATGTGCTTTAACCTATACAGATAGTGGCGACAAAGACAAACCACCAGAAGTGGATAAGAAAGTGAAAGAGGCCTTTTTTGGCACCCCAAACGGAAAACCTGGCACAACCAGCACCCAAAACGGCACATTCAAAGACAAATACGACTACGAAAAAGTGACACTCGAAAATAGTGAAACGGAAGCCATTTCCAACGACACCCTCAACAACCCGAAACTCACCCAATTTGTGTTACGCCCCCCCTACTTCCGATACCTTGAAGAATGGGGCGAAACATTTTGTAGAGAGAGGAAGAAAAGATTGGAGAAGATAGAGGAGGAGTGTATGGATGGTAAAACAAAAAAATGTAGTGGCGATGGGGAAAATTGTAAAGACATTCGTACACAGGATTATAGTACTGTTCGGGATTTTAATTGTCCAGGTTGTGGAAAATATTGTAGATTTTATAAAAAGTGGATAAGCGCAAAAAAAAACGAATTTGAAAAACAAAAAAGTGCGTATGAACAACAAAAAGAAAAATGCCAAACGGAAAGTGAGAGTGCTAAAAATAATAAGGATTATAAACAATTTTGTGGAACACCAGAAACAACGTCCCCTACAGCTGGAGACTTTTTAAATAGGTTAAAAAGTGGACCATGTAAAACTGATAATGAGAATGGAGAGGGTGATATAGATTTTAATAATCAAAGCAAAACATTTAAACATACAAATCTTTGTGATCCATGTTCTTTAATTGGAGCTAAATGTAAAAGTAGTGATTGTAGTGGTGGTGGTACAAAAGTGGAGTGCAAAGATAATAAGATTACTGCAGAAAAAATTGGAAATGGAGTGGATTCTACTGTACTAGATATGCGTGTCAGTGATGATAGTAAAAGTGGATTTAATGATGATGGTTTACAGGCTTGTGAACATGCAGGTATATTTACAGGTATTAGAAAAGAGGAATGGAAATGTGGTAAAGTATGTGGTGTAGATATATGTTATCTGAAAGGCGATAATCAGAAAAACCATGATAAAAAAAATATATTAATTAGAGCATTACTTAAACGTTGGGTAGAAAATTTTTTAGAAGATTATAATAAAATTAATGGTAAAATTTCACATTGTACAAATACTGTTGAAGGATCTAAATGTATAAGTGGATGTGAAGAAAAATGTAAATGTGTAGAAGAATGGATAAAGTTGAAACAGCAAGAATGGCCAAAAATACGAGATCGTTACGTCAAACAATATAAGGGTGCTGAATCAGACATGAAATCTTCGGTTAAAAATTTTTTGGAAGACTTGCAATCACAAATTGATTTTAAAAGCGCTATAAAACCTTGTGGTGATTTACGTGCGTTCGAGAGGTCAATTCATTGTAATGGAGCTGTGAGCTCAGAAAATGATATACAAAAGGATGTTGTAGAATGTTTGCTTGATAAGCTTGAAGATAAAGCAAAAGAGTGTAAAGAAGACCAAAAACCTAATGGCGAAAACCCAGAAACAAAGAGTCAAAACACCCACCACGTTGGAGACGAAGACGATGAACCCATGGAAGGGGAAAACCCAGAAAACAAAGTGGGACACCCCCAAATTTGTAAAGATGTGTTACCAGAACCAAAACCAGAGGAAAAAGACACTTGTGATGATGCAAACCCCCCTAGTACTGAACCCAAACAATCTGCAGAAGAAGAAAATGCTGACAAAAAATCGGGATCCGAAGCTAGTGACACATTACCGGGACCAGCACCACCAGGACCGCCAGCAACAACAGAACCGGAAGAAAAGGCAGCACCAGCACCTAGTAAGGAAAAACCCAACCCCGAACAAACCCCCATTCTCAAGCCCGAAGAAGAAGCGCCGCCACCCGAAGCCTCGGAACCAAATAAAGAGGAAACTCCACCTGTACCTCCAACCCTGTCCGACCAACCAACAAACTCTATAGGTGACATATTATCGTCTACCATCCCCTTTGGAATAGCTATTGCGTTAACTTCGATAGTGTTTTTATTTTTGAAGAAAAAAACCAAATCTACTATTGATCTTTTGCGTGTCATTAATATCCCCAAAAGTGATTATGATATACCGACAAAACTTTCACCCAATAGATATATACCTTATACTAGTGGTAAATACAGAGGCAAACGGTACATTTACCTTGAAGGAGATAGTGGAACTGATAGTGGTTACACCGATCATTATAGTGATATTACTTCATCTTCCGAAAGTGAATATGAAGAATTGGATATAAATGATATATATGTACCGCATGCTCCTAAATATAAAACGTTGATTGAAGTAGTACTAGAACCTAGTGGTAAACTAAGTGGCAATACCATACCAACTAGTGATAAAAACACACCTAGTGATACACAAAATGATATACAAAATGATGGTATACCTAGTAGTAAAATTACAGATAATGAGTGGAATACATTGAAAGATGAATTTATATCTAATATGTTACAAAATGAACCAAATACAGAACCAAATATTTTACGTGATAATGTTGATAATAATACCCATCCTACCACGTCACGTCATAATATAGACCAAAAACCTTTTATTACTTCTATTCATGATAGGGATTTATATAGTGGAGAAGAATACAATTATGATATGAGTACTAACAGTGGTAATAATGATTTATACAATGGTAAAAATAATTTATACAGTGGTATTGATCCAACAAGTGATAACCGTGGTCTAACAAGTGGCAAACATGATTCATATAGTGGTATTGACCTAATCAACGATTCATTAAGTGGTGATTATGATATTTATGATGAAATGCTCAAACGAAAAGAAAATGAATTATTCGGGACAAATCATGTGAAACAAACAAGTATACATAGTGTTGCCAAACCTGCACGTGACGACCCCATCCACAACCAACTGGAACTATTCCATAAATGGTTAGATAGACATAGAGATATGTGTGAAAAGTGGGAAAATCATCATGAACGTTTAGCTAAATTAAAAGAAAAATGGGAAAATGATACATCAACTAGTGGTAACACTCACCCTAGTGAGAGTAACAAAACGTTAAATACTGACGTTTCTATACAGATAGATATGGATCATGGAAAACCAAAGAAGGAATTTACTAATATGGATACAAACATGGATACACCTACTATGCATAGTATATTGGATGATTTGGAAAAATATAATGAACCTTATTATGATGTGCAAGATGATATTTATTATGATGTAAATGATCATGATACATCAACTGTGGATACTAATGCTATGGATGTACCTAGTAAAGTACAAATTGAAATGGATATAAATACTAAATTAGTGAAAGAGAAATATCCTATAGCAGATGTATGGGATATATAA
>DD2var32
ATGGGGGGAAATTCTTCAAAAGGTGCTCCTACATATTATACAAATGAAAGTGAAAAAAGTGCCAGAAACGTTTTGGAAAATTTCGCAAAAGATATAAAAGGAAAAGCGTCAAATGACGCAAAAAAGAAAGGAATTTCGTTGAAAGGATATTTGAGGCAAGCAAAATTTTATCATGATTTTTCAAAACTTTATCCTAACTATAGAAGTCCCTGTGATCTTAATTTTTGGTTTCATACGAATGTTTGGAAGCGAACACCACGTGAAAGAGATCCTTGTTATCGTAGGCAACCAAAAAATAATCCGAATTTGGAAGGAGCAGTATGTACAAATAGTAAAATAAAAGGTAATGAAAACAAAATAATTGACATTGGAGCGTGTGCCCCATATAGAAGACGAAATATCTGCGATTACAATTTAGAACATCTAAATGAAAGAAATGTTTTAAATACTCATGATTTATTGGGAAATGTGTTAGTTATGGCAAAACGTGAAGGAGAATCTATTGTGAATAGTCAAGCAAATAATGGAACGTTAAATGTATGTACTGCACTTGCACGAAGTTTTGCAGATATAGGTGATATTGTAAGAGGAACAGATCTTTTCCTTGGTGGTCCTAGTCAAGAGAAAAAAAAATTAGAAGAAAATCTGAAAAAAATATTTGAAAACATTAAGAATAAAAATACAAAACTTAGTACACTAACACTTGAAAAAGTTAGGGAATACTGGTGGGCACTTAATAGAAATGATGTATGGAAAGCATTAACATGTTCTGCACCATATGAAGCTCAATATTTCATAAAATCAAGCGATAAAGAACACTCATTTTCAAGTGAATATTGTGGTCATTATAAAAACGGTGATCCACTTACCAATTTAGATTACGTCCCTCAATTTTTACGTTGGTTCGAGGAATGGGCAGAAGAGTTTTGTCGAATAAGATATCATAAGTTGAAGAGGATTAAGGACGCCTGTCGTAATGACTCAAAAAAATTATATTGTAGTCATAATGGATATGATTGTACAAAAACTAGTTGGAAAAAAGGTGTTTTGCATTGGAGTAATGAGTGTACTGACTGTTCGGTTAAATGCAAACTTTATGAAATTTGGTTAGGCAATCAACGAGAAGCATTTCGTAAACAAAAAGAAAAGTATGAAAAGGAAATAGAAACATATGTATCTAATAGAGGTATATCTAATACTAATATTAATAATGAATATTATAAGGAATTTTATGAAGAACTTAAAAAAAGCTATAAAAGCGTTCATGATTTTTTAACGTTACTAAATGAAGGACGGTATTGCAAAACAGAAAATGTAGAAGAAGAGGTTATTGATTTTAATAGTGATATGAACACGACATTTTATCGCTCAGATTATTGCCAAGTATGTCCAGACTGCGGAGTCGAATGTAACAAAGGAACATGTAAAAAAAAACCGAATGATAGCAATTGTAGAAATAATGAAGCCTATATACCTCCACGAGATGTGACTCCTACTAAAATTAATGTCCTCTATAGTGGTGATGGACATGGTGATATTACAAAAAAATTAAAAGGTTTTTGTTCCAACCCAACTGATTACGATGGTAAAAACTATGAAAACTGGCAATGCTATTATAAAAGTAGTGAGGATAATAAATGTCAAATGACTAGTTTATCACAAACCCTTCAAAAACATCATTATGTTATGTCATTTTATGCTTTTTTTGATTTTTGGGTTAGAAAATTCTTAATAGACACTATAAAGTGGGAAAACGAACTTAAGAATTGTATAAATAATACAACCACGGATTGTAGTGATGGATGTAACAAACATTGTGTATGTTTTGACAAATGGGTTAAACAAAAAGAAAAAGAATGGAATAGTATAAAGAAACTGTTCACTAAAAAAAACAATGTGCCGCAACCATATTACACTAATATTAATAATCTTTTTGACAGTTTTTATTTTCAAGTTATGTATGAGCTTAACCACGATGAAGCAAAATGGAAAGAACTTACGCAAGAATTAAGAAACAAAATTAATTCTTCCAAAAAAAATACAGATGCCGCAGATTCAAAAGATGCAATAGAACTCTTGTTAGAATATTTAAAAGAAAAATCCACAATATGTAAAGACAATAATACAAACGAAGCATGTGACCCTACCGTGGATCCGACAAAAAACCCGTGTGGAAAGAACACTAAGGCTGGTAGTGACAAAGTTATAAGTGTGAAACAAATCGCACAATATTATAAACGGCAGGCGTACAGCGAAGCAAATAATCGTAGTGATGGTCTTTATAAATTGAAGGGAAAGGCACACGAAGGTATATATAAGCAAGGAGGTGGGGCAAATGACTTCAAGGACAATTTATGTAGAATAATGATAAAACATTCTAATCGTGATCCTAAGCGCTCAAGGGGACCATGTTATGGCAAAGATGGAAGTAACGGAGGTGTGCGCATGAAAATAGGAACAACATGGCAAACTGGGAGAGGCATACAAATAAAAGACCCTTACCTATATTTACCACCAAGAAGACAACATATATGTACTTCAAATTTAGAAAAAATACATGTTTCTAGTGTCACAAAAAAAAGTAACGTTAATGCTTCCTTTTTGGTTCATGTGCTTTTAGCAGCTAAAATGGATGCACAAAAAATAAAGGATCTGTATAAAAGTCAAAATGGCAAAACTGGCCTAACTGAGGAAAATGACAAGAGAACGATATGCCGAGCTATACGTTACAGTTTTGCAGATATTGGGGATATTATAAGGGGAAGAGACATGTGGAGTAAAAATGGTGACGAACAAAGAACACAAGGTAGATTGAAAACTGTTTTTGGTATAATAAAAAAGAATATGCCTGGCATCAAAGACAACCAGAAATATAAAGATGATGAAAAGAATAACCCTCCATATAAATTATTGAGAGAAGATTGGTGGGAAGCAAATCGTGATCAAGTATGGAAAGCAATGAAATGTCATATAAAAGATTTCAATGTTAAGTCAGGAGACAAATCTCCAAGTAGTCATTGCGGATATAGTGATCATACACCATTGGATGATTATGTCCCTCAACGTTTAAGATGGATGACAGAATGGGCAGAATGGTTTTGTAAAGCGCAGAAAAAGGAGTATGAGAAGTTGAAGAAGGATTGTCAGGAATGTAAGGAGAAGGATGCAGGTTGTTGGAAAGGTGAGAGTGTATGTGAAAAGTGCAAGAAAGCATGTGAAGCATATAATACGAAAATACAAGAATGGAAAGATCAATGGAAGATAATATCTGCTAAATACAAAGAATTATACAAAGAAGCAGAAATTTATGCTCGTAATGGTGGTCCTGGGTATTATAATACGGAAGTACAGAAGGAAGACAAACCTGTCGTTGACTTTTTGTACGAGTTACATTTACAAAATGGTGGCAAAAAAGGTCCCCCTGCTGCTACACATCCTTCTAAATCTGTTACCACACGTGTTAAACGTGATACCACTGTTGATACACCTTCCACTGTGTATAGTACTGCTGAAGGATATGTACACCAAGAAGCTGCTATGGATTGTAAGGAACAACACGTTTTTTGTGAGAGTGGTGACAAGAAGAAATATGCGTTTAAGGAACCTCCACCTGATTATGAAAAAGCTTGCGAATGTGAAAAAAATACGAAACCACCTGCACCAAAACCTCCTTCTACTCCAAATCCGTGTGTTCGTAAAGACCAGAGTGGTACTCATATCGTGAGTGTGGAGGACGTGGCAGAAGGAATGCAGGAAGCGGCACATAAAAACATGGTAGAGAGGAGTGTTGTTGGTAGTGGTGAGAGTAAGGTTGCTGGTAAGGATAGTGAAAATGTGAGTGTGTTGAAAGGTGATATAAAGGAAGCGGAATTTAGAAATGGTGGTGAGGGAAAAAACCTTAATGGAGATATTTGCAAGATTGACACAACGTATTCCAATGATAGTCGTGGTACTACTAAAGATGGACCATGTACAGGTAAAGATGGCAAACATGAGATGTTTAAGGTAAAAGATGGTTGGAAAAGTGGGGCAAAAATAAGTGAAAAACACCCACTTGATGTTTTTTTGCCACCAAGACGTGAACATTTTTGTACTTCCAATGTGGAACATTTGAATACTAATGTCAGCGGACTTACAGGATCTAATGCTAGCGACTCATTATTGGGGGATGTATTATTGGCAGCAAAATACGAAGCAGATTACGTAAAAGAAAAGTATAAGAGGAAAGAAACTCCAGACGTATTTAATGACAATGAAACTATATGCCGAGCTATGAAATATAGTTTTGCTGATATAGGTGATATAATTAAAGGAACAGATTTATGGGATAGAGATCGTGGAGAGAATAAAACACAAGGTCATTTGGTAAAAATATTTCAAAAAATTAAAACAGAACTTAAAGGCACATTTGGTAAGAAATATGATAGTGACTCCAACGGTAAACATTTACAATTACGTAAAGATTGGTGGGAAGCAAATAGACATCAAGTATGGAAAGCAATGCAGTGTGGCAACGACAACCCATGTAGTGGTGTAAGTGGTGTCCCATTTGATGATTACATCCCTCAACGTTTAAGATGGATGACAGAATGGGCAGAATGGTATTGCAAGATGCAGTCACAGGAGTATGAAAAAGTGCAGCACGCGTGTGAGAAGTGTAATGTTGCTGATGGAAAATGTACGAAAGAGATGGGAGAATGTAAGCAATGTGAACCTCAATGTAAACAATATACTGAATTTATTAAAAAATGGAAAACTCAATGGGAAACAATATCCAAAAAATACGGAGAATTATACAAAAAAGCAACAGAAAGTGGTGATATCAAGGATGATAAAGAAAAATATGTGGTAGAATTTTTACGAAAATTACACGAACAAAATGGTGGTGGTAAAAGTGGTGCCACTACAGCTTATAGTACCGCAGCAGGATATGTACACCAGGAAGTGTCACATATGAATTGCAAGGAGCAAAAGATTTTCTGTAAAAAAAGTGATGGTAAATATGCATTTGAGGAGATGCCAACAGAATATGAACAAGCGTGTAAGTGTGAAGGTAGGGACAAGACAAAGGTGCCACCGAAAAAGAAAAAAGATGAGAATGACGATGTGTGCAACATGGTGAAGGCACGTATTGGAAATAATGATGGTACAAAGGAAATAGAACATTGTAATCCAAAAACTGGAACTTATCCTCCATGGGAATGCGACAAACGTTTAGTGCATGAAGATGGTGTGTGTATGCCTCCAAGAAGACAAAAATTATGTGTAATTTATTTACAATATTTGAGTAAAACAGCAACAGAAACTGAATTGAGAAAAGCTTTTATTGAATGTGCTGCTGTGGAAACGTTTTTTCTTTGGCATAAATACAAAAAGGATAAGAATGGTGGTGCAGACCTCCAAACCAAATTAGAAGGCGGAACAATTTCTGAAGATTTTAAACGTCAAATGTTCTACACGTTTGGAGATTTTAGAGATTTCTTATTTGGAACAGATATATCAAAAGGTCATGGTATAGGGAGTGAACTAGCAAAGAAAATAGATTCTCTTTTCAAAAATATTGGCGGCAAAACTACTAATGGAAAAACACGCCAAGAATGGTGGAATGAACATAAAGAAGCTATTTGGAAAGGAATGTTATGTGCTTTAAGTTATAATACCAACGAAAAAACGTTTAAACAAAATGTACACACAAACCTAATCGACGCCAAAAACAACAACACCTACCCCACCGTCAAATTCAGTGGCGAAAATAGCCCCACCTTGGAAAAATTTGCAGAACGACCACAATTCTTACGATGGTTTATTGAATGGGGAGAAGAGTTTTGTAGAACACGTGGTGTAAAGATCAAGGAGTTGGTGGATAAGTGTAAGGAGTATGAGTGTGATAGTAGTGATAATAGTAAAAAAGAAGAGTGTAAAAAGGCGTGTGAAGACTATAAAAAATGGCTTCAAAAGTGGAAAGACCAATATAAACAACAAAGTGCAAAATTTACAACAGATAAAGGAAAAAAAGAATATGAAGTTGATCCCGACGTGAAGAAGTCTACACATGCCTATCAATATTTACATGCACAATTAAAAAAACTTTGTAAAAATGGTGACTGCACATGTATGGAAAAACCATCTACACAATCACAACCAGATGCAGGAAAAAAACCATCTGCTATTACTGATATGCCTGAAGCGTTAGATTATCCACCTACTGATTATAAAAAAAAGTGCGATTGTAAAGTGCCTGTCCCTCCATCCAAAAAGCCGGAAGCTCCACCTCAACAAGCGAGACTTCCAGCTGCAGTGGACAGTGGGAATGATCATAGAGCAAGATCAGAAGGTGGTGGCCAACGCCCAGCGCGACCTCCTACTCCTCCTGCCCCACGTGTATTACCACGACAACCACCACAACCAAAACCACCCGCTGGAGAAGGCGGTGTCGGTCGTAATCTACCACCAGTTGACAGAAACAAGGAAATCTCCGACTCCTCAGAAGACGAAGAAGAAGAAGAGGAGGACGAAACACAAGCGGACGCCACAGAAAAGGAGGTGCAGGAAAAGAAGGAGGAGCAAGAGGAAAACGGCAAGGGAGACCCGAAAGACACAGTGGACGTGTCACAAGAACCACTACCGGAAGCACCACAGGGACCAAAAGTAGAAGACATTTGCAAAATCGTGAAAGACGCACTTACCATCGACACTCTCAAACAAGCCTGTCCAACCAAGTATGAAAAGGGCCGCGAAAAATTCCCCAATTGGAAGTGCATAAGTGATACAACCACCACTAAACCAGGTGCCGACCGTGCCCCTAGTGGTACTAACCAGGGTTCCATTTGTGTGCCACCCAGGAGACGACGATTATATGTGGGAAAACTACACGATTGGGCAAACAATAGTGGTAGCGACAAACAAGCGGGTGGTAGTGAAGCACCCTCACAACCAAATAGTGCTCCATCCACGCCAAAAAGTAGTGGCAAAGACCCACGTGAGGCCCTCCGTGATGCATTTATTGAGTCCGCCGCGGTTGAGACGTTTTTTCTTTGGCATAAGTATAAAGCGGAAAATACGAAGAGACAAGGTGTTGATGGGTCACCACTACTACAACTACCCGTTACAGATAGTGATAGTGACCCCTCTTCCCCCCAAACACAATTACAAAGTGGTAACATACCCACCGATTTTTTGAGATTAATGTTTTATACGTTAGGGGATTATAGAGATATATGCATAGGTGGAGACCGCGATATCGTGGGAGACACTATTGTTAGTAACACAGATAGTACTGAAATAAGTAGTGGTAAAGCTACAAAAATATCAGATGTAATAAAAGAATTTTTAAGCAAACAAAATAGTGGTGACAACCCATCTCCTCGTAGTGTCAAAACTGGTTCAAATAGTGGTAACGACCCTGCATCCTTGTGGAACAAACATGGTCCCGATATATGGAATGGAATGGTATGTGCATTAACCTATAAAGAGACAAGTGGTAGTGGTGGAGAAAAAACCACAACTATTACGCAAGATACGGATTTGAAAGAACAACTTTTCGAAAGTGGCAAGAACACCCCCAAAACCGAATACCAATACGACAAAGTAAAACTCGAAGAAGAAAGCAGTGGTGCCCAACCCAACCAACCCCCCTCAGCCTCTAGTGGTGATAACAAACCCACCACCCTCAACAACCCCAAATTAAAAAATTTTGTGGAAATACCTACATATTTTCGTTGGTTAGAAGAGTGGGGTGAAGAATTTTGTCGCGAGCGGGGGAAGAGGTTGGAGAAAATAAAATATGAATGTCGTGGTGATAGAGGAGGTCACCAATATTGTAGTGGGGATGGTCATGATTGCACAGACCCAGATAATCAACATAATAAAATGTTGGCGAACTTATATTGTCGTGATTGCCACAAAGAATGTAGAAAATATAGAAAATGGATAGATTTAAAATTCGAAGAATATCATAAGCAAGAAAAGAAATATAAAGGGGAACATGATAAATTAACAAATGGTGATAATTCTAATGGTGGTGGTGATAATAATTGTTGTAAAGAAATAAAAAAACATTCTACTGCTGCAGATTTTTTGGCAGCATTGAAACATTGCAAAAATAGTGAAGGTAATGGTAGTGATCCAAATAATAAAATAAATTTTAATGATCCTAAAACCACGTTTGGCCCCTTAGATTATTGTAAAACGTGTCCTCCCAATAAAGTTAATTGTAATGGTAGAGGTCGTGCACGTGGTAGAAGTGGTGGTACAAATGGATGTACAGAAAAAGATCCTAACTGGAAAACTGTTTTTAATGGAATGAGTGGAAACAGTGGAAAGACTACTACTATTGATGTAGAAATGATTGATCGTAGGGGACCCTATATTGAAAAGTATTTAGGAGATTCAAATGATTTATTTAAAACATCAAAATTATTTAAAGGTATAAGAAAACAAAACTGGACTTGTAAATTTAATAAAGCTCAAAATAAGGATGTGTGTCACCTTACTAATTTTAAAGACAATATAGACCTTAATGAATATACTACATTTAAAGTATTGCTAATATATTGGTTAGAAGATTTTTTATATGGTTATTATATATTGAAAAAAAAAAGAATTATCGATCTATGTACAAAAAATGGAGGAAATACATGTGATAAGGAACCTAAAATCGATTGTGTATGTGTGAAAAAATGGGTAGATCAAAAGAAAGAGGAGTGGGGAAAAATAAAAGAACATTTTAATAATCGAAATCAAACAAAAGGTGACGATGACATGAAATCTTCGGTTAAAATGTTTTTGGAGGATTTGCAACATCTAACTGAACTTAACAAAGCTATAAAACCTTGTGGAACATTACAACAGTTCGAGAGTTTTTGTGGTCTTAATGGTGATGGGGAGTCAAAAAGTGATAAAGAGGTTACAAAAGAAGAGAACGATCTTGTTCTATGTATGATTAGAAAGCTTAAAGATAAAATCGATAAATGTAAAGCCCAACATACTGGCGAAGAAACAGAAACAGAGTGTCAAGAACACACACCCCTACCTGATGAGGAGGACTTACTCCTTGAAGAAACAGAAAACCCAGTAACACAACCGAACATTTGTCCACCACAAAAACCAGAAACAAAAGTAGTAGATGAAGACGCTTGTATAACAGACGCTCCTCAACCAGACGTTAAAGAAGAAGAAGAAGAAAAAGAGGAGGAAAAAGATAAAAAAGATGAAGAAGAAGAAGAAGAAGAAGAAGATGAGGAAGACGAAGCAGAAGAAGAGGAATCATCTGATGAGAATCATGATGACGACTCCGATTATGAAACAGAGGATGAAGATCAAGATGAACTTGATCCAGCAGTACCATTATCACCTTCAGAGTCACAACCAAAACGATTGCTACGAGAATTTCCATCCACCGAATTAAAAAATGCCATGTTATTTTCTACCATCCTCTGTATGGTAGGTATCGGTTTTGCGGCGTTCACTTATTTTTTTCTAAAGAAAAAACCGAAATCACCTGTTGACCTCTTACGTGTACTTGATATACCTAAAGGCGATTATGGAATACCCACCCCCAAATCATCCAATAGATATATCCCCTATGCTAGTGATCGACATAAAGGTAAAACATACATTTATATGGAAGGAGATAGTGATAGTGGACACTACTACGAAGATACAACTGATATTACTTCCTCCGAAAGTGAATATGAAGAAATGGATATTAATGATATATATGTACCAGGTAGTCCTAAATATAAAACATTGATTGAAGTGGTACTTGAACCTAGTGGTAAGAACACACCAACTAGTGACATACCTAGTGATACACCTAGTAATAAATTAACAGATGAGGAATGGAGTGAATTGAAACACGATTTTATATCACAATATATACAAAGTGAACCACTGGATGTACCAAAAGTTGGTGTATCAAAGGAATTACCAATGAATACAACAGAAGGTAATGTTTTAGATGTTGGCATGGAAGAAAAACCTTTTATTACTTCTATTCATGATAGGGATTTATATACTGGGGAAGAAATTAGTTATAATATTAATATGAGTACTAATAGTATGGATGATCCAAAATATGTATCAAATAATGTATATTCTGGTATAGATTTAATTAATGATTCATTAAATAGTGGTAATCAACCTATTGATATATATGATGAAGTGCTAAAAAGAAAAGAAAATGAATTATTTGGAACAAATTATAAGAAAAATACATCAAACAATAGTGTAGCAAAAAATACAAATAATGATCCAATTATGAACCAATTAGATTTGTTACATAAATGGTTAGATAGACATAGAGATATGTGTGAGATGTGGAATAACAAGGAAGAATTATTAGATAAATTGAATGAACAATGGAATAAAGATAATGATGGAGGTAATGTACCAATAGATAACAGATCGTTGAATACGGATGTTTGGATTGAAATAGATATGGATGATACTACAGGAAAGAAGGAATTAAGTAATATGGATACTATCTTGGATGATATGGAAGATGATATATATTATGATGTAAATGATGAAAACCCATTTGTGGATCATATACCTATGGATCATAATAAAGTAGATGTACCAAAGAAAGTACATGTTGAAATGAAAATCCATAATAATACATCCAATGGATCGTTGGAACCAGAATTTCCTATATCAGATGTATGGAATATATAA
>DD2var33
ATGGTTATTCAAATAACTGGTGGTGATGGTCGTATTGAGGATACAACTGCTAAACATATATTTGATAGGATAGGAAAAGATGTGTACGACAAAGTGAAAACTGAAGCTGAACAACGTAGTAAGGGTGAATTGAAAGGAACTTTGTCACAAGCAAAATTTGATAAAGCTCCAGAGGGCCAACAAACACCAGGAAATACATGTGAACTTAAATATCAATGGCATACTAATGTTACTAACGGTAGAAGTTATCCATGTAGAACTGGAACAGAAAAGCGTTTTTCTGAAGTAAGTGGCGGTGAATGTGATGATAAGAAAATAAAAGGTAGTAATGGTGGAGCCTGTGCACCATTCAGACGATTAAATTTATGCGTTAGAAATTTGGAAAATATCAATAATTATGGTAAAATTAATAATGACACATTATTAGCCGATGTGTGTCTTGCAGCCCTACATGAAGGGGACTCAATAAGAGGTGATCATGATAAATATAAACAATCCAATGAGGATTCTCAATTATGTACCGAGTTGGCACGAAGTTTTGCAGATATAGGAGACATTATACGAGGAAAAGATCTGTATCGTGGTAATAATGGAAAGGATAAATTAGAAGAGAATTTGAAAAATATTTTCGGGAAAATACATGATAATTTGACGGAGGAAGCAAAAAAAAAATACCAAGATGGCGCTCCAGAGTTTTATAAATTAAGAGAAGATTGGTGGTATGCTAATAGAAGACAGGTATGGAAAGCTATAAGGTGTAGTGCGCCAAGGGATGCTAATTATTTTAGACAAACAGTGTGTTCTGGAGGAAAAACTCCGACTCAAGGTAAATGCCGATGTATCGATTTTAGTGTTCCCACATATTTTGATTATGTGCCGCAGTTTCTTCGTTGGTTCGAGGAATGGGGAGAGGAGTTTTGTAGATTAAGGAAACATAAATTACAAAATGCTATAAACAAATGTCGTTACGATGAAAATAAAAAGGAACGATATTGTGATCTTAATGGGTATGATTGTAAAGGAACAGCTAGAGGAGAAAACAAGTACAAGTATGAACACGATTGTATTCAATGTTCCTTTTCATGTACTCCTTTTACGAACTGGATAGATAACCAAAAAGAAGAATTTCTAAAACAAAAAAACAGATATCAAAATGAAATAAAAAAAGAAGAAAAAACAATACAAGGAACAAATGGAAAAATTAATAGCCTGTATGCACAAGAATTTTATGAAAAACTGAGAGAAGATTATGGAACTGTGAATAAATTTTTACAAAAATTAAATGAAGAACGAATATGTAAAGATAAACCTCAAGTATTGCAGGAAACAGCAGATCATGTTGATTTTACTAAAGAAGATGTTGGAGAAATATTTTCACGTACAAAATATTGTCGAGCATGTCCTTTGTGTGGACTGGGAAAGCAAGCACCACCATGGGATCCTAAAAAAGATACCGATTGTGATCATATAGGAATTAAAACCTTTGATGAGAGTAATAGTACTCCAATTAACTTACTTGTGAAGGATAAAGGAGGACAAACTATGGTGCAGAAACTAAAAAGTTTGTGTAACGATTCTTCTAAACCAACTATTCAAAAATGGAAATGTCATTATGAAGGTGCTGGTAAGGATTATTGTGTACTACAAGATACGAAAAAAGATACACAAGATAGGAGAATTATGCCCTATGAAGCTTTTTTTAATCTTTGGATAAATCAAATGTTAGATGATTCTATAGAATGGAAAAAACAACTTAATAAGTGTATAAACAATGTTAATAAATCCGCATGTATAAAAGGGTGTAAAAAACCATGCGAATGTTTTGAAAAATGGGTTCAACAAAAAAAAACCGAATGGGAATTTATGGAAAAACATTTTGACAAACAAAAGGATATGGGAGGTTTTACTCATTATACACTACTTCAATATTATTTGAGTTTTTTTTTTAAGGAGAAAATTACACAAGCTTATGGAGAAAAAAAATCGAACGAATTGATGAACGCATTTGAACAACATGAAGGATCGAAAGAAATAAAAGATACTGAACATTCACAGGATGCAATAAAAATTTTGTTAAAACACGAAGAAGGAGATGCCAAAAAATGCAAAAAAACCAAAGAAGATTGCAAGAAGCCACAACAACCCACATCAGATCTCGGCCGCGCCGACCACCATGACCCACGACCTGACGAACCAACAGCATCTGATGACGCCGAAAACGAAGACGAAGTCCACGACGACGAAATCACCCCTCGCGACCTGAAGATCAAAGTCGACGACCTCGATCGCAATGACCCGGAAGACCAGGTGGAGGAACCACCAGCACCAGCGGGACCAGACGTCTGCGACACAGTGAAAAGCGCACTCGAGGACACGGCTAGTCTCCAAGAGGCGTGTCGCCAAAAATATGGTTACCCACAAAGACATTGGGGGTGGAAGTGCATAAGTGATACAACCACTACATCTGGTGCCACCACCGGTAGTGTTTGTATCCCACCCAGGAGGCGACGATTATATGTAAAAAAATTACACGAGTGGGCAAACAGTGGTAACACACAGTCGTCGCAACCACAAACGGGTGGTGATAAAGACACGGAGGCACGTGGTAGTGAAGCACCATCACAAAGTGACAAACTACGTACTGCATTTATTGAGTCCGCCGCGGTTGAGACTTTTTTCTTATGGCATAAATATAAAGCGGAAAATACGAAGAGACAAGGTGTTGGAGCGGGAGGACTTGGTGGAGTTGGAGTAGCAGGTGGAACACCACAAGCACAACAACAATTTGGCCTCACCGATGAGCCATCACAACTTGGCCTCCTCAACAGTAACCTCCTTGGCACAGGTGAATCAATACCACTACCAAACGTTACCGGTGTAGACAATGACAACCCCCAATCCAAATTACAACAAACTGGTGAAATCCCCAACGATTTTTTGCGTCAGATGTTTTATACGTTGGGGGATTATAGAGATTTATGTGTGGGGAACACAAATATTGTGGAGGCTGCACTAAGTCCTAGTGAGAACGAGAAAATGGAGGCAATACAAAAGAAAATACAAGAACATATAAATAATGGTTCTTCATCTGCTCCTCGTGTCCCCCAAACCCAACATAGTGTCGAAAACCCACGTGTTAAGTGGTGGAATACCCACGGTCCCGATATCTGGAATGCTATGGTATGTGCACTGACATACAAAGAAGACACAAGTGGCGCAAAAGGCACAGACGGCAAAATAGAACAGGATCCGAAAGTGAAAGAGGCCTTTTTCGGCACCCCAAACGGAAACCCTGGCCCTCTTGTCAAACCTACCACCCAAAACGGCACATTTGAAAGCAAATACCAATACAACACCGTCAAACTCGAAGAAGAAAACAGTGGTCCCAAAACCAACGAAGACACCCAACCCCCCACGTTGAAACAATTCACCTCCCGCCCCACCTACTTCCGATATCTTGAAGAATGGGGTGAAAATTTTTGTAAAGAAAGGAAGAAGAGATTGGAGAAAATTAAAGTGGATTGTATGGAAGAGGATGGTACAAAACAAAAGTATAGTGGGGATGGGGAAGAGTGTACTCAACAGGTTCCAAAAAAGGATGGAACTGTTCCGGATTTAGAAGGTCCGAGTTGTGCGATTTCTTGTAGATCTTATAAAAAATGGATACAAAAAAAAAAAATAGAATTTGAGGAACAATCAAATGCATATAAACAACAAAAACAGGATGCTGAAAGTAATAATGCATTTTCTGCAATACTAACAAAGTTCAATGAAGCTAAAGACTTTTTACAAAAGTTAGGATCATGTTCTAAAACTAATAATAATGATAATGGAGACGGTAAAATAGAGTTTCATAAACCAGACGAAACATTTAGACCTGCAGAAAATTGTAAACCATGTTCTTCATTTAAAATAAATTGTAAAAATGGTAAATGTACTGGTGGTACGCAAAATGAGTGCAATGGAAAAACGGATATTACTGCAAATGATATTCAAACAATGGAACAACCTACTGAAGATATAGGTATTCTTGTGAGTGATAACAGTGGAAACGAATTTAATGGTTTAGAGGCTTGTAGAGGTGCAGATATTTTTAAAGGTATTAGAAATGAACAATGGAAATGTGGTGAATACTGTGGTGTAGATATATGTGAACAGACAAACGTTAATGGGAAAAAAGTCGGTGGGAGTCAAAATCAAAAACACATTATACAAATTAGAGCATTGTTTAAACGATGGTTAGAAAATTTTTTAAAAGATTATAATAAAATTAATGACAAAATTTCGCAATGTATGAAAAATCGTGAAGGATCCACATGTATAAATCAATGTGAAAATATATGTGAATGTGTAGGTATATGGATTAATAAGAAAAATGAAGAATGGAAAAATATAAAAAAGCGTTTCTTTAAGCAATATGATGTTGCTGTTTCACAAGAAGTTTATACAGTGAGAAGTTTTTTACAGCAGAACCCATTTCACAATGAAGTTCACAAAGCTATAAAACCTTGTACAGATTTAGATAAGTTCGAGGAGTCAAAATACTGTGCTGTCGATGCGAGCTCAGGAAAAAAAGATGGTGAAAAAAGTGATGTTGTAGAATGTTTACTTCATAGACTTAAAAAAGAAATAGAATCTTGTTCCTCCCCAACTAGTGGAGAATCCCAACCTACTGGCGAACAAAAAAAATGTGTTGACTCCACCCCCGTTGAAGACGATGAGGAAGACTTACTCCTTGAAGAAGAAGAAAAAAATACAGATGAGGCAAAGAAGATGATGCCGAAAATTTGTGAAGGTGTGATAAAACCAGAACCAGTGGAAACAGAAGAGACTTGTACACCAGCAGCAGCAGATGGTGAGCAAAAACCCGAAGAAGAAGCACCAACACCAGAGCAAAACGAAGTCGAAAAAGTCAAAGACAAAGCCCCCAAGTCCAAACCCGTGACACCAGCACCACAACCAACAAACCCCCCAACTGTGTTCGACAACCCCCAAGTTCAAACCGCCCTGATGACATCCACCCTCGCCTGGAGCGTTGGCATTGCGTTTACAGCGTTAAGTTATTGGTTATTGAAGAAAAAAACTAAACGCCTTGTGGACCTTTTCAGTGTTATTGATATACCCAAAGGAGAGTATGGAATGCCGATCCTTAAATCATCCAATAGATATATTCCTTATGCTAGTGGTAAATATAAAGGCAAAACATACTTATATGTTGAAGGAGATAGTAGTGGTGATGAAAAATATGCATTTATGTCTGATACTACTGATATAACCTCTTCCGAAAGTGAGTATGAAGAAATAGATATTAATGACATATATGTACCAAGTACTCCTAAATATAAAACATTGATAGAAGTGGTACTTGAACCTAGTGGTAAAACACAAAGTGGTAACAACATTCCAAGTGGTGACATAAATAGTGGAGACCATATACCTAGTGATAATACACCCACACCATCACCTATTAATGATGATGAATGGAATGAATTGAAACATGATTTTATATCTAATATGTTACAAAATATACAACCAAATGATTATAGAAGTGGAAATATTCCATTAAATACCCATCCTACCACGTCACGTCATAATATGGAAGAAAAACCTTTTATTATGTCTATACATGATAGAAATTTACTTAATGGAGAAGAATACAGTTATGATATGAGTACTAACAGTGGTAATAATGATTTATACAGTGGTAATAATGATTTATACAGTGGTAAAAATAATTTATATAGTGATGTAGATTCAACAAGTGATAACCGTGGTCCAACAAGTGATACAAAAGATCCAATTAGTGATAAAAATGGTCCATATAGTGGTATTGATTTAATTAATGATTCATTAAGTTTTGATTATGACATTTACGATGAAATACTAAAACGAAAAGAAAACGAATTATTTGGAACAAATCATCATACAAAACATACTAGTACACACAATGTTGCAAAAAATACAAATAGTGATCCTATAACCAACCAACTAGAAATGTTCCATAAATGGTTAGATAGACATAGAAATATGTGCCAACAGTGGGACAACACAGTGGATATTTTGAATAAATTGAAAGAAGAGTGGGATAGTGACAAACTACATACACCAATTGATGACATACCTAGTGATAACAAAACGTTAAATACTGATGTTTCTATACAAATACATATGGATAATCCTAAACCTACAAATGAGGATAATGTCGTGGATTGCAACCCTGTGGAAAACAACATATATGTGGATAGTAACCCCGACCGAACGTTTCCGTCTAACCCAAACCTTGTGGAAAACAACACATATGTGAACACACCCACCAATGTACAAATTGAAATGGATGTAAATAATCACAAGGTGGTGAAAGAGATATATCCTATATCAGATATGTGGGATATATAA
>DD2var34
ATGGCGCCAGGAGGTAGCGTTGGTACTGACAAGAGTGCCAAAGAAGTATTGGATGAATTTGGACAAAAAGTGCACGAAGAAATAGTGGGAAAAAAAGCTGATGGTACTGGTGCTAGTGGTGATGCTAAAAAATATATTGAGGAATTGAAAGGAAATTTGAAGGAAGCAAAAGGTATTGGGGAAAGAGTTGCCTTTCATAAAACGTGCGACATTATAAATGATAAACGTGATGAACTTCTTCGTGATCGCGGTGATCCGTGCGGAAATGCAACAGGAAAAGAAGATGTAAAGCGCTTTTCCGACAAAGAAGGAGCAGAATGTACTAAAAGTAAAATAAAAGATAGTGAGAAAGATGGTGTTGGAGCCTGCGCGCCCTTTCGACGATTAAATTTATGTAACAAAAATATGGTAAAAATGGACACAAATAATGATAGTAAAGCTAAAAATGATTTGTTGGCAGAAGTGTGTCTTGCAGCAAAATATGAAGGAGAGTCATTAAAAAAATATCATGATAGATATAGAATAAATAATCCTCATTCTAAAATATGTACTGAGTTGGCACGCAGTTTTGCAGATATAGGAGATATTGTCAGAGGAAGAGATTTATATCTTGGAAAAAAAAAAAAAAAATCAAAATGGAAAAGAAACAGAAAGAGAAAAATTAGAAGAAAATTTAAAAAATATTTCCAACAAATACATGAGGACGTGACGAAGGGAGGGACGAATGGGCAGACGCTAAAAACACGCTACAATGGTGATAAAAACAATGATTTTTTTAAATTACGAGAAGATTGGTGGACAGCGAATCGAGAAACAATATGGAAAGCCATCACGTGCGGCACACATGATGGTGATACATATTTTCGGACAACATGCAATGATAATGGAACTTTGTCTGATGCTAATCACAAATGCCGTTGTAGGAGCAAAAACGCCATAAATGAGACCGACCAGGTCCCCACATATTTTGACTACGTGCCACAGTATCTTCGCTGGTTCGAGGAATGGGCAGAAGATTTTTGTAGGAAAAAAAAAAAACAACTACCACATCTGAAAACAAATTGTCGTGGAAAAGATAATAGTAGTGATGATCGATATTGTAGCCGTAATGGCTACGATTGCGAAAAAACTAAACGAGCGATTGGTAAGTTGCGTTATGGTAAGCAATGCATTAGCTGTTTGTATGCATGTTATCCGTATGTTGATTGGATAGATAACCAACGAAAACAATTTGACAAACAAGTAAAAAAATATGATGAAGAAATAAATGGAACATCACGTAGTAGTAGGCAAAGACGAAGTGCACATGGTGGTAGTAATGTTAATGGGTATGAAAAAATTTTTTATGACAAACTTAAAAATGATGGATATCAAACCGTTGATAAATTTTTGGGATTATTAAATAATGAAAAAGCATGCCAAGATATTAAAGACGACAAAGAAGGAGGAACAATTCATTTTGCTCAAGAACACGGTGATAATAGTAATGATAAAGAAAAAGGAACGTTTTATCATTCGGAATATTGCCAACCGTGTCCTTATTGTGGAATGAAAAGGGCAAAGGGGGGAAATTTTGAAAAAAAAAGCCAAAATGATGATTGCCATGGTCAAAAACTTTATAGGCCTATAAATGACGCAACACCTACTGATGTTACAATACTTAAAAGTGGTGAAGGAAAAGAAGAAATAGAAAAAAAATTGAAAGAATTTTGCGCTAAAACAAATGGTGATACAACAAATGGTGTTCATGGTAGTGTTGCTGGTAGTAATAGCGAAATGAAGGAACTAATTGAAAAATGGCAATGTTATAAACATAAAGAGCTGGAACAAGTTGTAAAGAAAGATCACGAGGACTATGACAACGATTATCACAACGAGGTAGAAACTGGAGGCGGATTATGTATATTGGAAAACAAAAAAGAAAAAGAAAATAAGTCTTCAAAGGAACCTGCTGAATTCCAAAAGACGTTCAATGATTTTTTTAATTTTTGGGTGGCACATATGTTAAAAGATTCTATATATTGGAGAATGAAAAAACTTGATAAATGTTTAAAAAATAAGACAGGAATATGTATAAACAAATGTAATAGTGATTGTAAATGTTTTGAAAGATGGGTTTCACAAAAAGAAAAAGAATGGACGGAAATCAAAACACATTTTTACACGCAAGAAGATATTGTAAAACAAACAGGATGTGATCCTGGCGTAACTCTTCAAGAAGTTTTGAAATTACAATTTTTGAATGAAAATAACGAAGAAAAATCCAAAAATAGTCTGAATGCAGAGGAGGCAGAGGAACTAAAACACCTTCGCCAAATGTTGCAAGAAACAGCTGTTGTTAATGGTGGTGTTGCTGCTAGTGGTGTTGGTGGTACCTGTGGCGCCAATGGACAGAAAACTTTAATGGATAAATTGATCGAACATGAAGAAGGAGAGGCCAAAAAATGCAAAGAAACCCACAATGACAACAACTGCAACCAACAAAAAAAACAAAAAGGAAGTCCCGGCCGCGCCGCCGAAACGTTCAAACCACCTGCCGGCCGCTCCGAATCAGAACCCACAGACGACACCCCACGAGCTATCACCAACCCCACTGACCAAGATGAAGATGAAGACGAAGACGAAGACGAAGTCGAGGAGGAAGAGGTGTGTGGAATGGTGAAAACACTTCTTGATCGATCAAATGGTGGAACATCTGGAATAAATGATTGTAATCCAAAAATTAATCGTAACACTTATCCTGGATGGGACTGCAAAACAGAAACCATGAATAGTGAAAATAATGGTGCCTGTATGCCTCCAAGAAGACAATCATTATGCATACACGATTTAAAAGAATTAACAAAAGATTCATCAGAAAACGATATGAGAAAAGCATTTATTAATTGTTCTGCAATAGAAACACATTTTTTATGGAAATATTATACCGAACAAAATAGATCAACAAAAAATGAATTAAACAAAGAAACAATTCCAAAGAATTTTATAAGATGGATGGAATATACATATGGTGATTATAGAGATATTTTTTTCGGAAAAGATATTTCAAATGATAGAAATATTAAAAGAATTTCAGAAAATGTAGATAAAATTTTAAATGTAGATACAAAAAAAAACAAAGAAGACAAAGATAGTGAAAAGGAAAAATGGTGGAAAGCAAACGGTCCTGAGATATGGGAAGGAATGTTATGCGCCCTACCATATAGTGAAAACTTCAAAAACAAAAACGAGTACGGAAAAACCCCTGAGGACTTTGCTAAAAAACCTCAATTTTTACGTTGGATGATCGAATGGGGAGAAGAGTTTTGTGCTGAACGGAAGAGGTTGGAGGATAACATAAAGGTCGGTTGTAGTGAGGGAGATGCTTGTAATAATACGCAACATCCATGTAAAACAGCATGTACAGAATATGAAAAATATGTTAATAAAAAATATGGAGAATTTTTTAAACAAACTACTAAATTTATTCAAAATGCAAACGAACCAAATGCAGATCAAGAATATAATGATTATAAACTTAAAAAAGGTGTAGCTAAACAAGGGAATGAATATTTATTGAAAAACTGTGATAAAAGAAAATGTGATTGTATGAAAGGAAATGTTCTTACAGACGTGTCAAGTGAAAAACCTTTTGGAAAATATTATAATGAAACGTTAAAATCATGTGATTGTACTGGTGGAACGCACGCACCTAGCGCACCTCCCCCACCTGTACAACCACCACAAGAAACACCACCACAACCAGCAGCACCAACAGTATCAGTAGACGTTTGCAAAACGGTGGCCGAACTATTTAGTGGTAACGATTTTGGTGACGCGTGCGGAACAAAATATGATAAATATGGCCGCGAAAAATTCCCCAATTGGAAATGCATACCAAGTGGTAACAATACTACCACTGGCAGTGAGAGTGAAGCCAAAGGTCGTCAACGACGTGATGCTGCTAGTGTCAAAACTAGTGATAGTAACCAGGGTTCCATTTGTGTGCCACCCAGGAGGCGAAAACTATATGTGGGGAAATTGGAACAGTGGGCAAAAACAGTGGTAGAACCACAGGCGGGTGAGGCACAGGCACTTAGTGGTCAAGCCACTGAAAACGGCGTGTCGACAGAGACGTCACAGACGTCTCTCCTCCACGCCTTTGTGAAGTCCGCTGCTGTGGAAACTTTTTTCTTGTGGCATAAGTATAAAATGGATAAAGAAATAGAGAAAAAACAACAACAGGAAAATGTACTAGTTACAAATACATCAGAAGTTGGAAAAGAGCATCAAGAGAAATTAAAAAAAGGTGAAATACCGGAAGAATTTAAAAGACAAATGTTTTATACATTAGCAGATTATAGAGATATAGTAGTATGTGGTGTTGCTGACGACAAAAACGGTGGCAACAACATAATACTTAATGCGAGTGGTAACAAGGAGGATATGGAGAAAATACAAGAAGAAATAGATAAAGTTATCAAACAAAGTGGTAGCGAAGCTACTCGTGTCAACCAAAAAACTGTCCAATCCACCCAAACCCCCCTCCAACAACGTGAAAACCTGTGGTCAAAATACGCCGAATCTATCTGGAAAGGGATGATATGTGCACTAACATACAAAGAAACTGGCGAAAAAGGCACAAACAAAATAGAAAAGGATGAACAAGTGTACAAAAAATTTTTCGGAGAAAACAACAACAAAAACCCTGGCACAACCGGAACCCAAAAAGGCACATACGAAAAAGACTACAAATACGATCAAGTCAAACTCGACGAAAATAGTGGTGGTGGCCCCAAATCCAACGACACCCTCAACACCCCCCAATTGACAGAATTTGTGAAAAGACCTACATACTTTAGATACTTAGAAGAATGGGGAGAGAGTTTTTGTCATATGAGGAAAAAGATGTTAAAAGACATAATATATGAATGTCGTAATATTGACAAAGCAGGTCGCCAATATTGTAGTGGAGATGGTCATGATTGCACTAATAATGATCGTAATTATAATAATATGTTTGCAGATTTATTCTGTCGTCCTTGTTATGAACAATGTATGAAATATAAAAAATGGATAGATATAAAATTCGCAGAATTTCATAATCAAAGGGATAAATATGATGGGGAACGTCAAAAAGTAATCACGTCTTCTAATAATGGTGGTGGTGATAATAAAAAATTTTGTACAGAAATACAAAAACATTCGTCTGCTGCAAAATTTTTGAAAGAATTGAAACATTGCAAACCTGATGAAGGTGTTGAGGAAAAAGGTAATGAATTAGATTTTGAGAACATTCCTCAGACATTTTCTCGTTCAACGTATTGTAAAACGTGTCCTCCAAATAAAGTTACTTGTAATGGTGGTAGTAGAAGTGGTAGAAGAAATGGATGTAATGTTAAGGATAATGAAGACAAATGGAAAGAGGTTTTTGGTACAATAAGTGGAAACGGTGAAAACAGTACTATTACCGTAGATATGATCGATCGTAGGGGACCGTTTATTAAAAAATATTTAGGAAATTCAGAAAAATCACAAAATTCAAATCATTTGTTTAAAACATCATCTTTATTTAAAGGTTTAAGAGTGCAAAACTGGGAGTGTAAATTTGAAAATGAAAATAAGGATGTATGTGAATTAAAAAATTTTAATAAAGATATAGACCTCAATCAATATACTACATTTAAGGTATTGCTAGTATATTGGTTAGAAGATTTTTTATATGGTTATTATATATTGAAAAAAAGAAAAATAATGGACCATTGTACAAAAAGTGGAGGAAATACATGTGATGAAGAATCTCAAAAAAATTGTGTATGTGTGAAAACATGGGTAGATAAAAAGAAAAATGAATGGGAAAAAATAAAAGAACATTATAATAAAAAAGAATATGGTAATGGATATGATATGTCTCATAAGGTCAAAAATTATTTTGAAAAAAATGAAAATGAGTTAAGGAAATGGATAGATAATTATGACGTCTTAAAAAATAACGAAGAATATGAGGATTGTAATGGACAAAATAATTGTACAAGTGTGGATAAAAAAAGAAAAAAAGATATGGTAACTCTTTTGCTTAACAATCTTCAAAACGAAATAAAAAAGTGTCCATCCTCAACTAGTGGTAGCGAACAGTGTACCACACCCCCCACCACCCTACCTGATGAGGAAGAGGACTTACTCCTTGAAGAAAATGAAAACCCAGAAAATATGCGACCGGGATTTTGTCCGCAAAACGATACAACAGAACAACAAGAGGATGAAGACGGTTGTAAACCAGCAGAGGTACCATCAGAAGAATCATCAACAGAAGATAGTGGTGACTCCAAGAACGAACAAACCCCCGTTCTCAAACCCGAAGAAGAAGCACCGGCACCCGAACAAACCCCCGTTCTCAAGCCAGAAGAAGAAGCACCGGCACCCGAACCACAACCAACAACCCCCCCCCCTCAAGTGGACGAAAACCCGTTCAACAACCCCCATGTTAAAACCGCCCTGGTGACATCCACCCTCGCCTGGAGCGTTGGCATCGGTTTTGCTACATTCACTTATTTTTATCTAAAGAAAAAAACCAAAGCATCTGTTGGAAATTTATTCCAAATACTACAAATACCCAAAAGTGATTATGATATACCGACAAAACTTTCACCCAATAGATATATACCTTATACTAGTGGTAAATACAGAGGCAAACGGTACATTTACCTTGAAGGAGATAGTGGAACAGATAGTGGTTACACTGATCATTATAGTGATATTACTTCATCTTCCGAAAGTGAGTATGAAGAATTGGATATTAATGATATATATGTACCGCATGCTCCTAAATATAAAACATTGATTGAAGTCGTACTAGAACCTAGTGGTAACAACACAACAGCTAGTGGTAAAAACACACCTAGTGATACACAAAATGATATACCAACTAGTGACACACCACCACCCATTACTGATGATGAATGGAATCAATTGAAAAAAGATTTTATATCTAATATGTTACAAAATACACAAAATACGGAACCAAATATTTTACATGATAATGTGGATAATAATACAAATCCCAAAACATTACATGTTGGTATGGAAGAAAAACCTTTTATTATGTCCATTCATGATAGAAATTTATATAGTGGAGAAGAATATAATTATAATGTTAATATGGTTAATAGTATGGATGATCCAAAATATGTATCAAATAATGTATATTCTGGTATAGATTTAATTAATGACACATTAAGTGGTAATCAACCTATTGATATATATGATGAAGTATTGAAAAGAAAAGAAAATGAATTATTTGGTACAAATCATGTGAAACATACAACAATTAACCGTTTCGCCAAACCTGCACGTGACGACCCCCTACACAACCAACTGGAACTATTCCATAAATGGTTAGATAGACATAGAGATATGTGCGAAAAGTGGGAAAATCATCACGAACGATTAGCCAAATTAAAAGAAGAGTGGGAAAATGAGACACATAGTGATAATATACCAAGTGATAAAAACATAAATAGTGATAATATACCTACTAACAACAGACCTAGTGATATTCACCTTAGTGATATACCTAGTGGTAAACTAAGTGATATACCTAGTGGTAAACTAAGTGATATACCTAGTGGTAAACTAAGTGATATACCTAGTGGTAAACTAAGTGATATACCTAGTGGTAAACTAAGTGATATACCTAGTGGTAAACTAAGTGATATACCTAGTGGTAAACTAAGTGATATACCTAGTGGTAAACTAAGTGATATACCTAGTGGTAAACTAAGTGATATACCTAGTAGTAACAAAACGTTGAATACTGATGTTTCTATACAAATACATATGGATAATCCTAAACCTATAAATGAATTTACTAATATGGATACAAGCCCCGACAAATCTACTATGGATACAATAATTGATGATCTGGAAAAATATAACGAACCCTACTACTATTATTTTTATAAAGATGATATCTATTATGATGTAAATGATGATGATAAAACATCTATGGACAACAACAATAACCTTGTAAATAAGAATAACCCTGTAGATAGTAACAGTTCCACCTATAACCACCACAACCCTGCAGACATTAACAAAACTTTTGTGGATATAAACAATCATAACCAACACCCTATAGAAAAACCTACCAAAATACAAATTGAAATGAATTCAAATAATCGCGAAGTGGACGAACAGCAATATCCTATAGCGGATATATGGAATATATGA
>DD2var35
ATGGCGCGAGGAGATCCTCAGGGAGGAGGTAGTGGGGGTGCTCATGGTGGCGGTGGGGATGATATTGAGGATGCAACTGCCAAACATTTATTGGATAGCATAGGGAAAATAGTGCATGACAAAGAAACAGTTAGCACCAATGATCCGTGCCAACTTATAGAAGATAAAGGTGATGAACTTCTTGGTGCTCACGGTGATCCGTGCGGAAATGTAAGTGGAAATGGTGGAACAGGAAATGACGATTTAAAACGTTTTTCTAAAGAACGTGTCGCTGAATATGATAACAAAAAAATGAAATGTAGTTATGGTAGTAATGGTAAAAATGAAGGAGCATGTGCTCCTTTCAGACGATTACATGTATGTGATAAAAATCTTGAACAAATAAAACCTCATACAATAACAGCAACACATAATTTATTATTAGATGTGTGTCTTGCAGCAAAGTATGAAGGAGAGTCCTTAAAAGGTTATCATGAGCAATATGAAGTACAATATCCTTCTTCTGGTTCTACAATGTGTACTGAGTTGGCACGAAGTTTTGCAGATATAGGTGATATCGTACGCGGCAAAGATCTATATAGTGGTAATAAGAAAGAAAACAAACAAAGAGAAAAATTAGACAAGAAGTTGAAAGATATTTTCGGGAAAATACATGGAAATTTGAAGGATGCACGAACTCACTACAGTGATACTACAAATTATTATCAATTACGAGAAGATTGGTGGACTGCGAATCGCTCCACAGTATGGGAAGCTATCACATGTAACGCTAAGGGTTCTCAATATTTTCGAGGAACATGTGGTAATACAAAAATTCCGAGTAAGACTCCTAATAAATGCCGATGTCCCAAGACAAGTGATGGCAAGGCCATCAAGGCAGGTGGCAACGTAAGTATTGTCCCCACATATTTTGACTACGTGCCACAGTTTCTTCGCTGGTTCGAGGAATGGGCCGAAGATTTTTGTAGAAAAAAAAAAAAAAAAGTAGAAAATTTGCAAAAACAATGTCGTGGAAAAGATAAAAATGATCAAGAACGATATTGTAGCCGTAATGGATACGATTGCGAACAAACAGTTAACGCACGAGGTAAATTACGTTATGGTAAGCAATGCACTGACTGTTTGTATGCATGTTATCCGTATGTTGATTGGATAGATAACCAACGAAAACAATTTGACAAACAAAAAAACAAATATACTGAAGAAATGCAAAAATATATAAATGAAGCATCACGTAGTAGTAAGACAAAACGAGCTGCACGTGGTAGTAATAGTGATAATAATGGGTATGAAAAAATTTTTTATGAAAAACTTCAAGAAACTGAGTATAAAGATGTTGGTGAATTTTTGGAAAAATTAAGTAAAGAAAAAGCATGCACGCAAATTACTGATGAAAAAGAAGGAAAAATTAATTTTGAAAAAGTTAATAGTGGTAAACATAGTAGTGGTGGTGCTAGTGGTGGTACTAGTGACACTAGTGGTACTAATGATGCAAGTCAAGGAACCTTTTATCGCTCAGAATATTGCCAACCATGTCCTTATTGTGGAATGAAAAAGAAAAAGAATAGTAGTGGATGGGAAAAAAGAAGTGAAAATGATGAATGCAAGAGTGGAAATCTTTATAGGCCTATAAATGGCAAAAGTGGTACTCTTATTGAAATCCTTAAAAGTGGTGAAAACCGTGATGATATAAGAAAAAAAATTGATGACTTTTGCGCTAAAACACAAAATGGTAGTGATGGTAGTGGTGGTGTTAGTGGTCGTAATAGTGATTCTTCTTTGTATGATCGATGGCAATGTTATAAAGGTGAAGATGTAGAGAAAGTTAACAATGGTCAGGATAACGATGATGAAGAGGATATCGGGGATTATGAAAATGTAAAAGCTGCAGGCGGATTATGTATATTGCCAAACCCCAAAAAAAAGGAAAAAGAAAGTGATGCCAAATCTCAAAAGGAACCTGCTGAAATCCAAAAGACATTCCATGATTTTTTTTACTATTGGGTTGCACATATGTTAAAGGATTCTATATATTGGAGAACAAAAAAACTTGATAAATGTTTACAAAATGGTAAGAAAAAATGTGGAAAAAAAATATGTAATGGTGATTGTGATTGTTTCCAAAGATGGGTTAAAAAAAAAGAAACCGAATGGGGGAAAATAAAAGACCATTTTAAAACGCAAGAAGATATTGTCAAAAAAGGACCTTTTATGAGATTTACTCACGATGGAGTTCTTGAATGGATTTTGAAATTAGAATTTTATAAAGAAAAATCCGAAGAAAAATCCGAAAATAGTCTGGATGCAGAGGAGGCAGAGGAACTAAAACACCTTCAGAAAATATTGAAAGACGAAGAAAATGAAGAACCAGCTGGTGCCAATGGAAAAAAAAATATAATGGATAAATTGATCGACTACGAAGAAAAGGAAGCCAAAAACTGCCTAGAAAAACGCAAAGAAACGTGTCCACGCCCAGAAGATAAAAGTCGTGCGCGTTCCGACTCACCACCTGAAGAAATCCCACAACCACGTGCTGAGGAAGAAGAAGAAGACGACGACGATGACGAAGACGACCTCCAGGAGGAAGTCGAGGAGGCGGCGTCGGAGGACGAGGCGGAGGCGGAGGAAAAGACGGAGGAGGAAACGGCGAAGAGACCACCACAACAAGAGGGGGAGGCACCAAAAGAGGGATCACCAAAAGAGACAACTACGACACAAGTAAATGTGTGCAAAACGGTGGCAGAAGCACTCGAGGACACGGCTAGTCTCCAAAAAGCCTGTCCAACCAAATATGGCCCAAAGGCACCCACAAGTTGGAAGTGTGTCACACCAAGTGGAAAACCTAGTGACACCGGTAGTAGTGGTAAACCCACTAGTGATAAGGGTGGTTTGTGTATCCCACCCAGGAGGCGACGATTATATCTACACGATATAGACAAACTAGGCGAGAAGCCGACAGATACCGAGTTGTTAGAGTGGTTTGTGAAGAGTGCTGCGGTGGAAACTTTCTTTTTATGGCATAAGTATAAAATGGATAGGAAACCGCCGGCAAAAGAAAAAAGTATAGGGGAACTTCCATCATTCTTCAACGATGAAGAAAAACAACCATCACAAGATGTTGTAGCACAACAAAAATTACAAAGTGGAGAAATACCTGAAGAATTTAAAAGACAAATGTTTTATACTTTAGGTGATTATAGAGATATAGTAGTACGTGGTGGCGACACAAAGGATGCCAACAACATAGTGGTTAATGCAAGTGGTACTGAGGAGGAAAAGGAGAAAATGAAACAATTACAAGCGAAAATACAAGAACATATAAATAGTGTTTCCAAACCTAGTGTCACCCAAAATAGTGATAAACGCAAAACCTGGTGGGATCAAAATGCAAAACATATATGGGAAGGGATGATATGTGCTTTAACATATAAAGATAGTGGCGAAAAAGGCACACCACCAACACAGAATGAAAAAGTGAGAAAGGCATTTTTTGGTGACAAAAACACCGACCCTGACAAAAAACTCACCGTCACTACAGTCGACAACAAAGGCACATTCGAAGAGAAATACAAATACGACGAAGTGGAACTTAAAGAAGAAGATGATAGTGGTGAAAAGAAAACCAACGACATCATCCAAACCCCCACGTTAAAAGATTTTGTGGAAATACCTACGTTTTTTCGTTGGTTACATGAGTGGGGAAGCGACTTTTGTGATACACGAAAACGCTTGTTGAAAGATGTGAAGGATAATTGTCGTGATCGTGACAATCCAGGTCACGAATATTGTAGTGGGGATGGACATGATTGTACTAAAAACGGAGAACTTAAACATAATGATATGTTTGCAGATTTAAATTGTCGTGATTGTTATAAACAATGTAGAAAATATAGAAAATGGATAGATATAAAATTCGAAGAATATCATAAGCAAGAAAAGAAATATAAAGGGGAACATGATAAATTAAATGGTAATTCTAATGGTGGTGATAATACAAAATTTTGTCAACAAATTGAAAAAAAAAATACTGCTGCAGAATTTTTGAAATCATTGAAACATTGCAAAAATAGTAAAAATAATAGTGAGGAAAATAATGAGGATTATGAAAAAAATAAAATAGATTTTGATGATCTTCATAAGACATTTTCTCGTTCAACGTATTGTGAAACGTGTCCTTCTTATGTAGTTAATTGTAATGGTGGACGTGGTAAAAATGGTGAATGTACACCAGTTAACGGAAATGAGTGGCAAAGTGTTTTTAATGGAAACGGTGAAAACACTACTGATATTACTGTAGAAATGATTGATCGTAGGGGACCTTATATGAAAGATAAACCAAAAAATTCTGAAAAATCATTTAAAGATTCATATCTTTTTAAAAGTGTAAGAGAACAAAACTGGACTTGTAAATTTAATAAAGAAAAAAAGATGGATGTATGTAAATTAAATAAGTTTGACGCAAATATAGACCTTAATGAATATACTACATTTAAAGTATTTCTTGTATATTGGTTAGATGATTTTTTATATGGTTATTATTTATTGAAAAAAAGAAAAATAATCGAAGAATGTAAAAAAAATGGAGGAAATACATGTGATGCAAATTCTAAAAACGATTGTTCATGTGTGAAAGAATGGGTAGCACAAAAGAGTACCCAGTGGGGAAAAATACAAGAACGTTTCAATGAGCAATATAATGCTGTTCACCCAGAAGTGAGATCGTCGGTTAGAGGTTTTTTAGTTGACTTGATACGTCAAATTGCTGCTACAATTGATAAAGGAAATCATAAACGTTTACAGAAGTTAGTGAAGTCACTTAAATGTAATTGCGGTAATAATTCACAAAATGGTAAGGAAGGTGAAGAGAACGATATTGTTCTATGTTTGCTTAAAAATCTTGAAAAACAAATTCAGGAGTGCAAAAAGAAACATGGCGAAAAAAGTGTCCAAACATGTAACGAAACACTAACACATCCCCTTGACGTTCAGGATGAAGATGAATTCCTTGAAGAAGAAAATACAGTGGAAGCACCAAAAATTTGTGAAAATGTGTTAAAAACACCACCACAAAAAGAGGAAGAAGAAGAAAAGTGTGAACCAGCAGAAAATAGTGAAGAAACGGCACCAGCAGGTGGTGAACAAACCAACCCCCAAGAAGAAGAAAAAGTCCTTCCACCCTCGGCACCGGCCCCTGCGGTGCCTCCATCAACACCAGCAAACCCCCCATCACAACCAAACCATCGACCACAACGACCACGTAGGCCACAACCAACCTCCGAACTCTTGGATAATCCCCACGTTCTAACCGCCCTGGTGACCTCCACCCTCGCCTGGAGCGTTGGCATCGGTTTTGCTGCATTCACTTATTTTTTTCTAAAGAAAAAAACCAAATCTACTATTGATCTTTTGCGTGTCATTAATATCCCCAAAAGTGATTATGATATACCGACAAAACTTTCACCCAATAGATATATACCTTATACTAGTGGTAAATACAGAGGCAAACGGTACATTTACCTTGAAGGAGATAGTGGAACAGATAGTGGTTACACCGATCATTATAGTGATATTACTTCATCTTCCGAAAGTGAGTATGAAGAATTAGATATTAATGATATATATGTACCAGGAAGTCCTAAATATAAAACATTGATTGAAGTCGTACTTGAACCTAGTGGTAAACTAAGTGGCAATACCATACCAACTAGTGGTAAAAACACACCTAGTGATACACAAAATGATATACAAAGTGATGGTATACCTAGTAGTAAAATTACAGATAATGAATGGAATACATTGAAAGATGATTTTATATCACAATATCTACAAAGTGAACAACCAAATGATATACCAAATGATTATAAAAGTGGAAATAGTTCAACAAATACCAATATTACTACCACGTCACGTCATACGTTGGACCAAAAACCTTTTATTATGTCCATACATGATAGAAATTTACTTAGTGGGGAAGAATACAATTATGATATGAGTACTAACAGTGGTAATAATAATTTATATAGTGGTGAAAATAATGTATATGGTGGTATTGATCCAACAAGTGATAACCGTGGTCTAACAAGTGGCAAACATGATTCATATAGTGGTATTGACCTAATCAATGACGCACTAAGTGGTAATCATATTGATATATATGATGAAATGCTCAAACGAAAAGAAAACGAATTATTCGGGACAGAACATCACCCAAAACGTACAAGTACATATAGTGTTGCCAAACTAACAAATAGTGACCCCATCCACAACCAACTGGAACTATTCCACAAGTGGTTAGATAGACATAGAGATATGTGCGAGAAGTGGGAAAATCATCACGAACGATTAGCCAAATTGAAAGAATTGTGGGAAAATGAGACACATAGTGGTAACACTCACCCTAGTGATAGTAACAAAACGTTGAATACTGATGTTTCTATTCAAATACATATGGATAATCCTAAACCTACAAATGAGTTTACATATGTGGATAGTAACCCCAACCAAGTGGATGACACCTACGTGGATAGTAACCCTGACAATTCTTCCATGGATACTATCTTGGAAGATCTCGAAAAATATAATGAACCCTATTATGATGTACAAGATGATATTTATTATGATGTACATGATCATGATACATCAACTGTGGATAGTAATGCTATGGATGTTCCTAGTAAAGTACAAATTGAAATGGATGTAAATACAAAATTGGTGAAAGAAAAATATCCTATAGGAGATGTGTGGGATATATGA
>DD2var36
ATGGCGTCATCCACTACGTACAGTAGTGCCAAGGACCTTTTGGAAGAAATTGGAGAAAGTGTACAGAAAGAAGCAAAAAACCAAGCTCTTGGACGTAGTGGTAGTGTTTTGCATGGTTTCTTGTCAAATGCAACAATTGAAGGTGTGAAAAACAAAGCCACAAAACCAATCCAACTTGAATATGAATATCACACTAACGTTACCGGTGGTTTTGATAAAAGTAATCCTTGCGCAAATAGGTTGGACGTCCGATTTTCCGATATATATGGAGGTCAATGTACTGATAATAAAATAAATGGAAATGATGATGAAAGTGGTGGCGCTTGTGCTCCATTTAGAAGGTTATTTCTATGTGATCAGCATTTGTCACACATGGAAGAACATAAAATTAATGACATACATAATTTATTATTAGAGGTGTCCCTTGCAGCAAAATATGAAGGAGATTCAATAATTAATAACTATCCTGATAACCGTGACAAAAAAGAAGGAATTTGTACAGCATTGGCACGAAGTTTTGCTGATATTGGAGACATTATCAGAGGAAAAGATCTGTTTCTTGGTTATACCAAAAAAGATGAAAAAGAAAAAGAAAAAGTACAGAAAAATTTAAGAAGAATATTCAATGAAATATATAAAAAAATGGAAGAGCCTGCAAAATCTCATTATAGTGGTGATTCTTCAGATTTTTATAAACTAAGAGAAGATTGGTGGGCACTTAATAGAAAAGAGGTATGGAAAGCTATCACATGTAAAGCAAAAAATGATGCTGAATATTTTAGAAAAAAAGATTCTGATGGAAAACATTGCTCTGTTCAAAATTGCAAATGCGTTGATGGAGATCCTCCTACTAATCTTGACTACGTCCCTCAACATTTACGTTGGTTTGATGAATGGAGCGAAGAATTTTGTAGAAAAAGAAAAAAACAATTAGAAAATGCGAAAAAAAAATGTCGTGGAGAAAATAATGATAAATATTGTAGTCTTAACGGATGCGATTGTAAAACAACTGTGAGAGAAAAGAAAAAATTCGATTATCAACGAGAATGTAATGACTGCATGGTTGCATGTGATCCTTTTGTACAGTGGATAGAAAATCAGGAATTAGAATTTTTAAAACAAAAAAAAAAATATACAAATGAAATAAAAAAAAAAGAACCTACAAAAAAAACATCACATGGAACTATCAATAATATGTATGTAAAAGAGTTTTATGAAAAACTGGAAAAGGAACATAGAACTGTCAATGCTTTTTTAGAATTGTTAAATAAAGAAAAAGAATGTAAAAAACACCCTGACGTAGGAGAGGGAAAAAAGAAATATATTGATTTTAATGATAATATCGAAACATTTTCTCATACAGAAATTTGCGAACCTTGCCCCTGGTGTGGATTGGAAAAAGGTGGTCCACCATGGAAAGCTAAAAATATTAACTCATGCGGAAAAAAAGAAATAATATCGTTTAACGATAAAGATACTACTGATATATCAATACTTTCCACTAATGATGAAAATCACAATATTCTAGAGAAATTAAAAGATTTCTGTAGAAATTCCTCTAATAAGAATATTAAAATGGAAAAATGGAGATGTCATTATCAAGGTACTAATAACGATAATTGCATACTACAAGATGATAACACGGTTAAAAGAGATCAGAGAATTATGCCCTATGAAGCATTTTTTTCACGTTGGCTTACACGGATGTTAGATGATTCTATAAAATGGAGAACAGAACTTAATAGGTGTATAAAAAGTGGTGATAAAACGGCATGTATGAAATGGTGTATAAATCCATGTGAATGTTTTGAAAGATGGGTTGAACAAAAACAAAAAGAATGGATTTCAATTGAACATCATTTTGATCAGCAAGCAAATATTAAACCGGAGCAACGTTATGTATTTCTTAAGATATTTTTGCAAATTTTTTTTATGGATAAAATTAAAAAAGCTTATGGAGAGAATAAAGTGAACGAATTAAATGAAAAATTGAATAAACTGGATGCTCAGAAAGTTACAGAAGATACAGAACATTCAGAGGATGCAATAAAAATATTATTAGGGCACGAATTTGACGAAGCCCAATCATGCCTAAAAACTCACGAAAAAGACGAGTGCCTTGACGAAGACTCTGAAGACGAAGAGGAAGAAAAAGATAGGGTAAAAGACAATCCGTGTGCTAATCCTAATGGTGGTAATAATAAACAGCGCCCAATCGTGACCAAAATCGCGAAACAAATGCATCGTGTCGCGAAGAAAAAGATGCTACAAAATACTCGTGGTAGTGGTGGTATTAGTAAGTTGAGAGCGGATGCATCTAAGGGAACATATAAACGTGGTGGTGATGGAAGTAAGTTGAAGGGAGACAACATATGTAACATTAGTACCAGTCATTCCAATGCTACTGGTGAATCAAATGAACCATGTAATGGAAAAAATGAGGAGAGATTTAAAATAGGAAAAGATTGGTCACAGGGGAAGGACATAGGTACGAATGTTGAGGTCTTTATGCCTCCTCGACGTCAACATATATGTACCTCAAATTTGGAATATTTAGAAACAAAAGACAAACCACATAATGGTAATGATGGTGCAGATAAAGTGAATCATTCCTTTTTAGGAGATGTATTGCTCTCAGCAAAAAAAGAAGGTGATTTCATAGTAGAAAAACTTCGTAGTGATAAATCTGCAATTTGTAACGCTATGAAATATAGTTTTGCAGATATAGGAGACATTATTCGAGGAAAAGACATGTGGGCAGATGAAAAGGGCATGTCAAATCTACGTGTATATTTACAAAGAATTTTTAGTAAAATTAAAGAGAAAGTTCCTCAAAAATATAAGGATGGCACCGAACATAAAGAATTACGTTCAGATTGGTGGGAAGCCAATCGGTCGCAAGTATGGGACGCAATGCAATGCGCCCTAAAAAGCGGTAATGAGATCCAATGTAATAATCATGCACCATATGACGATTATATCCCTCAGAGATTGCGTTGGATGACTGAATGGTCTGAATGGTTCTGCAAAATGCAGAAAAAAGAGTATGAAGACTTGGATAGAGCGTGTAATGTTTGTAAGGGTAAGCGAGAAGAATGCAGAAATAATAGTGCAGAATGTAGTCCGTGCAAGCAAGCATGTGATGCATATGGAAAAGAAATAAAAAAATGGGAACAACAATGGATCAAAATGCAACTAGAATACACAATATTATATTATGTAGCACGAATTACTGCTTCTGTTGATGGTGGTATTGGTGCTTATGGTCATGCTGTACATGAAAAAGACAAACCTGTGGTACAATTTTTACAAGAATTGCAAAAAGTAACTGGTGATACCAATGATAAAAGTGCCTCCCAACGCTCTAAACGCTCTGCCCCTGGTGTTACCGCCCTCACCCCAAACACCGACGTCTACTCCACCGCCGCAGGGTACATACACCAGGAAGTACCACACATGGAATGCCAGGTACAAACCCAATTTTGTAAAAAAAAACATGGTGAGACACCACCTACTGGTACAAATGACACCGACGCACCTTACACCTTCAAACAACCTCCACCAGACTATGAAACGGCGTGTAAATGTAACGAGAGACACGTGCCAGTAGTGCCACCAAAAAAAGAAGATGCCTGTGATATAGTTAAACCAATTTTGGACAAGAACAATGGAACTAGTGCAATACATGGTTGTGAACCAAAAAGAGAACCATTTGTATGGAAATGCGAGTCAAGTGAGTTTAAAGACAAACAAGAAGGACCCTGCATGCCTCCAAGAAGACAAAAATTATGCATAAATGATTTAAAAGTATTGAAAGATCAATCAGATGCAAATAAACAGGATTTGAAAAAGGCATTTATAAAATGTGCTGCAAAAGAAATTCATTTTTTATGGAAAAAATATAAAGATGATAACAAAAACAAAACTCCAAAAGACGCAACAACAATAGTCGACCCAGATAATGAATTAAAAAATGGTAATATCCCTGAAGATTTTAAACGTCAAATGTTCTATACGTTCGGAGATTATAGAGATTTGTGTTCGGGAAACGATTTAGGTGATTCTAATGATACTAAAGATATATCAACTACGGTTTCCACTATTTTAAATGGCAAAAACGTTGCCATATCAATTGCACCTGATAAATGGTGGGATTTAAATGGAGAAGATATATGGAAAGGCATGTTATGTGCACTAGAAAAAGCTAGTGGTGACAAAGTGACACTTACCGACAAACCCCAATACGCCTACTCCACCATCAAATTCAGTGGAAACCAAACCACCCTGGAGGAATTCACCACTCGACCCCAGTTTTTGAGATGGATGACGGAATGGGGGGAGCATTTCTGTCGTGAACAGAAGAAGGAGTATAACGAGCTGGTGAATGAGTGTGGTAGTTGTACTGTTGATGATACTGGTAACACATGTAATGGAGAATGTGGGATGTGTCACAAACAATGTCAAGTATATAAAAATTGGCTTCAAACGTGGAAAGGACATTATAATAAACAAAAAGAAAGATATGCTAAGGTTAAATCAACATCTCCATATAACAATGATAACGATGTGAACAAATCCACACATGCCTATGAATATTTGAACAAAAAATTAGAAAAAATTTGTCAAAATGGGATTACTAGTGTAAATTGTGAGTCTACGTGTATGAAATACCCCTCAATAAAAAATGGTGTCAATATGCCCGCATCATTAGATGATACACCTAATGAATATAAAGATAGGTGTACTTGTCAAGATGCGCCTCCACCTGTTTCAGCGCCTCAGGAACCAGAATCACCAAAGGAAGAAGCGTGCGAAATAGTAAAAAAACTTTTTGACGATAAGGATGGAAAACATTATGAAGAGGCTTGTAATCTAAAATATGAAGGTAAAAAAGAAAAACATACACGATGGGATTGTAGAACAAGTAAGTTTAAAAGTGGACAAGAAGAAGGTGCTTGTATGTCTCCTAGAAGACAAAAATTATACATACATAAATTAGAAAACTTTAGTGGTGGAAAATCACCACAAACTGAATTAAGAAAAGTTTTTATTGAATCTGCTGCTATAGAAACTTTATTTCTTTGGCACAAATACAAAAAGGATAAAAAAAAAGAAAAAGAGGAAAAACCAACAGATGAAGAAGGATATATATTACCCGACGATGAAGATATTCAAAAGGAATTAGATAGTGGAAAAATACCTGAGGATTTTGTGAGTCAAATGTTCTATACCTTTGGAGATTATAGAGATTTATGTTTAGGAAAAGACATAAGTAAGGATGTGGGTAATGTAGAAAATAATATAAATAATGTTTTCACAAATAGTGGAAAACCTGCAGGATTCATAAATGACCAAGAGCGTAAAAATTGGTGGGAAATAATTAAAGAGGATGTTTGGAAAGGGATGTTGTGTTCTTTAAGTTATGATACGAACGAAAGAAAGTTTAAAGAAACAACGTATACACAACTTACCGATAATTACAAATACGAGAAACAAAAATCGAATCTCGAGGAATTTGCAAAAAAACCTCAATTTATACGTTGGTTAGAGGAATGGGGAGAAGAATTTTGTCGAAAACGAACACATAAATTGGCAAAGGCTAAAAAGGAATGTCGTGGAGAATATGAAGGTGAAAAATATTGTAGTGCTGATGGTCATCACTGTACTGAAAAAAAGCTTAGATACAATGATATGTTTGCAGATTTATATTGTCTAGATTGTCAGAAAGAATGTCGAAAATATAGTGAATGGATAGAAAAAAAAGTCGAAGAATTTTATAATCAAAAAAATAAATATGAAAAGGAAATTCAAAATGTAAGGAAGTCTTCTAATAATGATGATGATCAAAAATTTTATCAAAAACTAAAAGAAAAAGATTATTCTTCTGTTGAAAGTTTTTTGGAATCATTGAATCATGGCAAACAGCGTCAAGGTAATAAGGATGGAAAAAATAAAATCGATTTTAAGAAATATCATGAAACATTTGGACATGCAGAATATTGTAAAACGTGTCCTTTATATGGAGTTAACTGTAATTCGGGAGAATGTAAAGACATTACTGAAGATCATTTTAAGAGAAATAACGTTTTAGAAGGGATAAATATAATAAATAAAAAATCTACAAGTATTGATGTCGAAATGATAGATCGTAGGGGACAATATATTCAGGAGCATTTAAAAAATCCATTTAAAAAATCATATCTTTTAAAAAGTGTCAGAGATCAAAAATGGATCTGTAGCTTTATTAATGATAAGATGGATGTTTGTAAACTAGATACGTTTAAGGAAAACATAGACACTGATGAAAGAATTACATTTAAAGTATTTTTGGAACGTTGGTTAAAAGATTTCTTAGAAGGTTATAATAAATCAAAAAAAAAAATTGATTTATGTACAATAAAAGAAGAAAATAAATGTATTGAAGGATGTAAAGGTAAATGTGAATATGTTGGGAAATGGGTAGAAAAAAAGACTACAGAATGGGGAAAAATAAAAGAACATTTTAATAAACAAGACCGTGGTAAAGAATATCATATTGCATATAAAGTTAGAAGTTGTTTCGAGAAGAAACCACTTTTGAGTGATTTTCGTAAAGCCATGAAAGGAGTTAAAGATATCAGGGGTTTTGAAAATATAGGGGAATGTGATGATAACGAATGCTATAATCGTTTTATTACAAGAATAGATCATGATTTTATAACAGAATTACTTCGAAGTCTTAATCAAAAAATAAAATTTTGTAAAGATAAACACAACGAAACTATTCCAAATACTTGTGTTCCATCACCCCCAGACGAAGATCAAGACGATTTCGATGAATACGAAGAATCTCCAGAAGACGACACATCAACAACATCTGTAGTTCCGAAATTTTGTGAACAGTTTGTTATCCCTCCAAAACCCGAAGTACCACCTCCTAAGGTACCAGAAGCTCCAAAGAATCAAGAAGAGGAAAAAACTAAAGGAGATGAGGAAAAACCGGAATCACTACCTGATCACGTGGATACAGACTCTTCCCCAGACGAAGATATTCTGCCTCCTTCAGAACGACCATTACCAGCTCCAAAACCAAAAACAAAACGACGACGACCACGTGAAGTAACTCATTCCATATTACCTGAAATGGTGTCCATCTCGGCCTTTCCTTTAAGTGTAGGTATTGCTTTTGCTGCGTTGAGTTACTTTCTACTAAAGAAAAAAACCAAATCTACTATTGATCTCTTGCGTGTTATTGATATACCCAAAGGAGAGTATGGAATACCTACATCGAAATCAAAAAATAGGTACATACCGTATGCCAGTGATCGATATAAAGGAAAAACATACATTTATATGGAGGGGGATGAATCGGATGACTACACATATATTGGAGATATATCATCATCTGATATTACTTCGTCAGAAAGCGAGTATGAAGATATTGATATAAATAATATATATCCATATAAATCACCCAAATACAAAACTTTGATTGACGTGGTACTAGAACCATCAAAAAGAGATACGTTTAATACACAAAGTGATATACCAAGTGACACATCTACCAATAAATTTACAGATAATGAATGGAATCAATTGAAACAGGATTTTATCTCAAATATTTTACAAAGTACACAAATGGATTTACCTAATGAAAATATCATTGATGATTTTATGGATAAGGGTATACAACCTAATAATCTTATTTTAGACGTTAATATGCCAGAAAAACCTTTTATTACATCTATTCATGATAGAGATTTACATAATGGTGAAGAGGTTACTTATAATATTAATTTTGATGTTTCCAAAAATATTAATGAGATTACTAATACTACGGATGATTCAAAATATGTTTCAAACAATATATATAGTGGAATTGATTTAATTAATGATTCATTAAACAGCGATCAACATGTTGATATTTATGATGAATTGTTGAAACGAAAAGAAAACGAAATATTTGGAACAAATCATACAAAACATACAACAACAAATAGTATTGCAAAACAAACACATACTGATCCTATACTCAACCAACTAGATTTGTTCCATAAATGGTTAGATAGACATAGAAATATGTGCGAACAGTGGAATAAAAATAAAAAAGAAGAATTGTTAGATAAATTGAAAGAAGAATGGAATAAAAAAAGTAACAATAATAGTGATCTCACACACACTAGTAGTAACATACCAAGTGGTGAAAATAGTATTAAAAATGTGTTGAATACTGATGTTTCTATACAAATAGATATGGATGATCCTAAACCTATAAACGAATTTACAAATATGGATAATATAATTGATAATTTGGAAAAAAATAGTGAACCCTACTATGATATTGATGAAGATGATATAATCTATTTTGATATAGATGATGAAAAAACACCTATGTATCATAATAATATGGATAATAATAAATCTAATGTACCTACTAAAGTACAAATTGAAATGAATGTCATTAATAAGCAGGAGTTATTCCAAGAGGAATTCCCTATATCGGATATATGGAATATATAA
>DD2var37
ATGGCGGCTGCAGGAAGTGGAGGCCAGGGTGCCAGGGATATATTGGAAGAATTTGGAGCGATTATACAAGAACAAGCAAAAGCAGAAGCTGTGCAACATCGTAAGGATTTGGAAGGACGTTTATCTAATGTGATATTTTCTAATGGAGATAAAGTTTACACAGAAGATCCATGCGCCCTTAATTATACATATCATACTAATGTTACCATTGGACAGGGAAGGGAGGATCCGTGTTTTGGTAGACAACAGGTTCGATTTTCCGATACAAAAGGAGCAGAATGTTATTGGAGTAGAATAAGAGGTAATGGTCGTAACACTGGTTCTTGTGCTCCATTTAGAAAATTACATATGTGCGACAAAAATTTGGAAGGGATACAACCTCAACAAATTGAAACAACTCATAATTTATTGGTAGATGTATTACTTGCAGCAAAACATGAAGGGAAATCATTAGTAGATAAGCATGAAGAATATGAAAAAACTAATCCTGATTCTAAAATATGTACAGCATTGGCAAGAAGTTTTGCAGATATAGGTGATATTGTAAGAGGAAGAGATCTTTTCCTTGGTCATAAACAAGGAAAACAAAAACTAGAAGAAAGTTTAAAAACAATGTTTGATAACATTAAGGAAAAGAATCCAGCACTTATACCCCTTGAAAATGAAGAAGTTAGGGAATATTGGTGGATAGCTAACAGAGATCAAGTATGGAAAGCCATAACATGTAGTGCTGGAGAGAGTGATAAATATTTTAGAAAGTCAAGCGGCGGTGTTTACTCATTTTCAGGTGGTAAATGTGGTCATAATGATGATAACGTTCCAACGAACTTGGATTACGTTCCTCAACATTTACGATGGTTCGAGGAATGGGCAGAAGATTTTTGTAGGAAAAAAAAAAAAAAAGTAGAAAATTTGCAAAAACAGTGTCGCGGCCAGTACCAGGGTGCGGATCGATATTGTAGTCGTAATGGCTACGATTGCGAAAAAACAGTTAACGCACGAGGTAAGTTGCGTTATGGTAATAGATGTATTGACTGTTTGTATGCATGTAATCCTTACGTTGAGTGGATAGATAACCAACGAAAACAATTTCTAAAACAAAAAAAAAAATACGCTGACGAAATGAAAAAATATAAAAATGGAGCACCAGTTAGTGGGAGGCAAAGACGAAGTGCACGTGGTACAACTACTACTAATTATGAAGGGTATGAAAGTAAATTTTATAAAGAACTACAAAGTAAGAATGTTGGAAACCTTGATAATTTTTTGGAATTATTAAATAATGAAAAAGCATGCACAGCTGTTGACGACGACAAAGGAGGAAAAATTGATTTCAAAACCGTTAATAGTGGTAGTGCTAAAAATAGTGATGGTAATAATAAAACATTTTCTCATACGGAATATTGCCAACCATGTCCCGACTGTGGGGTGAAAAAGAAAAGTGATGCTACTAGTGGTAAGAAATGGGAACAGAAAAATGGTGGCATGTGCAAGAGTGGAAACCTATATAAGCCTAAAGATAAAGCAAACCCTACTCCTATTAATTTCCTGTACAGTGGTGATCGACATGAAGAAATTAACAAAAAATTAGAGCAATTTTGCAAAACACAAATTGGTAATGGTAGTGTACCTGGTGGTGCTAGTGTTAGTAATAGTGATAGTAAGGAACTGTATCAAGAATGGAAATGTTATGAAGGTAAAGATGTAGAGATAGATGGTAAGGATGAAGACTATGAAGACGATTATCACAGTGAGGTAAAAGATGCAGGCGGATTATGTATATTGGAAAACAAAAATAAAAGCAAAGGAAGTGAAACCAATTCTCAAAAGGAACCTGAGCAATTCCAAAAGACATACAATGATTTTTTTTACTATTGGGTGGTACATATGTTAAAAGATTCCATACATTGGAGAACAAAAAAAATTAAAGGATGTTTAAAAAATGGTACGAAAACATGTGGAAACCAAAAATGTAAGGGTGATTGTGATTGTTTTTTAAAATGGGTTAAAAAAAAAGAAACCGAATGGAAAAATATCAAAATACATTTTGGGAAGCAAGATTTTGGCGAGCAAGTAGGAATTCTTGGCGAAGAAATGAGATCTCCTGATTTTGTTCTTGAAAGTGTTTTGAAGAAAGAGGTACTTTTGACAAGTCTTCAAGAGGGTTATGGGAATGCAAAGGACATAAAACACATTGAGGCACTGTTGAAAGAGGAAGAAAATGTTGTTGCCGACAGTAAAAAGAAGAATACAATTGATAAATTGATCGAACATGAAGATAAAGATGCCACCAAATGCATAGAAAAACACAAGTGCCAAGACCCACAACCATCAACACCCGGCGGAGATCCTGGTGTCGCCCGCTCCGGCGCCTCACCCGACCAACAGGCACCACCTTCTGAAGATGAACCCGAGAAAAACCACTCCGACTCCGAATCCGAAGAAGAAGACGAAGACGAAAACGAAGAAGAAGAGGAGGAAGAGGAAGAAGAGGAGGCGGAGGCGGAGAAAACGGTGGAAGTCCAGGTGGTACCGGCACCTCCACCAGCACAAGACGGGGTGAATCCATGTGAAATAGTAAAAGAACTATTCAGTGACACCACAAAATTTTCCGACGCTTGTGGTCTAAAATACGGCCCCGGCGGAAAAGAAAATTTCCCCAATTGGAAGTGCATAAGTGACAAAGCAGCCACAAGTGGTGGTGGTGAAAGTGGTAGTCCCTCACGTGCCAAACGTGGTGCCGAACAACCCACACGTGGTAGTGGTAACCCCACTGGTGATAAGGGTGCCATATGTGTGCCGCCGCGAAGACGACGATTATACATACACAAAGTGGAAAACGATGGCATCAACACCACCGAGTCATTACGTGATTGGTTTGTGAAGTCCGCCGCGGTTGAGACGTTTTTTTTGTGGCATAAGTATAAACAAGAGAACAAATCACAAGGCGGTGGGTCATCACTAGGTGGAGTGGGAGGACCATTCGCCACTCTCAACGGTGACAGTGAAGACGACAAAAACAACCCCGAAAAAATGTTACAAAGTGGTAATATACCCCCCGATTTTTTGCGTCAAATGTTCTATACATTGGGAGATTATAGGGATATTTTAGTGGGTAATACGGATATAGTCCTTGAGGCACTAAGTAGTAGTGAGAAGGAGAAAATGAAAGAAATACAAAAGAAAATAGATGAAATTCTCCCCAAAAATGACACATCTAGTGGTCCACCTCCTGTCCCCCCCAATAGTGACAAAGACCCCGAATCCTGGTGGAACAACAACGCAAAACATATTTGGCATGGAATGATTTGTGCCTTAACCTATGATACAAACAGTGGTGGCAAAACAATAGAAAAGGTTAAAACTCAAGAAAACAACCTTTTGAACAAACTCAAAGACACATACGACTACGAAAAAGTAAAACTCGACGAAAATAGTGGTACCAGCCCCAACTCCCAAACCCCATCCACTAGTGAAAACGCCCCCACCCACCTGTCCAAATTTGTGTTGAGACCCCCCTACTTCCGTTACCTTGAGGAATGGGGTCAAAATTTTTGTAAAAAACGAACAGAGATGTTGGGGAAGATAAAGGAGGAGTGTCGTAATAGTGACAATCCAGGTCACGCGTATTGTAGTGGTGATGGTCATGATTGCACAGACCCAGATAATCAACATAATAATATGTTGGCAGATTTATATTGTCCAGATTGTTATAAACAATGTAGAAAATATAGAAAATGGATAGATATAAAATTCGTAGAATATCAAAATCAAAAAAATAAATATGGAGAGGAACATGGAAAATTAACAAAAGATAATTCCAAAAATGATGGTGATAATAAAGAATTTTGTAAAAAAATACACAATCGTTCTACTGCTGCACAATTTTTGAAAGAATTGAAACATTGCAAAAATAGTGCAGGTGATGGTAGTGATCCAAATAATAAAATAAATTTTGAGAATCCTCTCGAAACATTTAATCCTTCAACGTATTGTGAAACGTGTCCTCCCAATAAAGTTAAGTGTAATAGTGGTAGTAGACGTGGTCAAGATCCATGCACACCAGATAACGGAAATAACTGGGAAAAGGTTTTTGGTACAATAAGTGGAAACGGTGGAAAGAGTTCTACTATTGAAGTCGAAATGATTGATCGTAGGGGACCCTATATTGAAGAGTATTTAAAAAATTCAGAAAAATTACAAAAATCAAAAGATTCATTTAAAACATCACGTTTATTTAAAGGTGTAAGAAAACAAGAATGGGAATGTAGATTTAATAAGGAAGAAAAAACGGATGTGTGTCAGCTTACTAATTTTGACGAAACTATAGACCTCAATCAATATACTACATTTAAGGTATTGCTAGTATATTGGTTACAAGATTTTATAGAAGGTTATTATATATTGAAAAAAAAAAAAAAAATCGATCTATGTACACAAAAAGAAGGAAAGACATGTAGTGAAGAACCTAAAAACGATTGTGTATGTGTGAAAGCATGGGTAGATCAAAAGAAAAAAGAGTGGAAACAAATACAAGAACATTTTAAAAATCGAGAACAAGAAGATATTGACAATAACATGAAATCATCGGTTAGACAGCTTTTGGAGTACTTGCAATATCGAACTGAACTTAACGAAGCTATAAAACCTTGTAAAAAAATAATTGATTTCGAGTCAAAACAATGTAATGAAGCTGCAAGTTCAGAAAATGGTCAAAAAACAGATGTTATTGATTGTTTGCTTGAAAATCTAAAAAAAAAAATTGGTGAGTGTACATCCCAACCTAGTGTCGAAAACCCAGCACAGTGTGAAGGATCCGCCCCCCTACCTGATGAGGAAGAGGACTTACTCCTTGAAGAAGAAGAAAATACGGCAAATACTGCGCCGAAAATTTGTGATGATGTGTTAAAAACACAACCACAACCAGAGGAACCAGGAGAGACTTGTGAAGAATCCCCTGTTGTACCCGAAAAAAAAGAACAAGAACCAGCAGCAGAACCCGAAGCCGATAAAGGTACAGAAAAAGACGATACAGAGGAAAAATCCCAGGAACCAGTCAATCCAGCCCCAGACCCCCCAAAACCACAACGACCACGTAGGCCACGACGAACACCCCAAATAGTGGACCACCCCGCTGTCATACCCGCCCTGGTGACCTCCACCCTCGCCTGGAGCGTTGGCATCGGTTTTGCTACATTCACTTATTTTTATCTAAAGAAAAAAACTAAACACCCTGTCGACCTTTTCAGTGTTATTAATATACCCAAAAGTGATTATGATATACCGACAAAACTTTCACCCAATAGATATATACCTTATACTAGTGGTAAATACAGAGGCAAACGGTACATTTACCTTGAAGGAGATAGTGGAACAGATAGTGGTTACACCGATCATTATAGTGATATAACTTCCTCAGAAAGTGAGTATGAAGAAATGGATATTAATGATATATATGTTCCTGGTAGTCCTAAATATAAAACATTGATAGAAGTGGTACTAGAACCTAGTGGTAAACTAAGTGGCAATACCATACCAACTAGTGGTAACAACACAACAGCTAGTGATACACAAAATGATATACAAAATGATGGTATACCTAGTAGTAAAATTACAGATAATGAGTGGAATACATTGAAAGATGAATTTATATCACAATATCTACAAAGTGAACAACCAAATGATGTACCAAATGATTATACAAGTGGAAATAGTTCAACAAATACCAATATTACTACCACGTCACGTCATAATGTAAACCAAAAACCTTTTATTATGTCTATTCATGATAGAAATTTATATAGTGGAGAAGAAATTAGTTATAATATTAATATGGTTAATAATGATATTCCAATGATTGCTAGAAATGGTACCTATACTGGAATAGATTTGATTAATGATTCACTAAGTGGTGATTATGACATTTACGATGAAATATTGAAAAGAAAAGAAAATGAATTATTTGGTACAAATCATACGAAAAAAAATACATCAACCAATAGTGTTGCCAAACCTGCACGTGACGACCCCCTACTCAACCAACTGGAACTATTCCATAAATGGTTAGATAGACATAGAGATATGTGCGAACAGTGGAATAATAAAGAGGAACTATTAGATAAATTAAAAGAAGAGTGGGAAAATGAGACACATAGTGGTAACACTCACCCTAGTGATAGTAACAAAACGTTAAATACTGATGTTTCTATTCAAATACATATGGATAATCCTAAACCTATAAATGAATTTACTAATATGGATACATACCCTAATAATTCTTCCATGGATACTATCTTGGAAGATCTGGACAAACCATTTAATGAACCCTACTATTATGATATGTATGACGATGATATTTATTATGATGTAAATGATCATGATGCATCAACTGTGGATACTAATGCTATGGATGTTCCTAGTAAAGTACAAATTGAAATGGATATAAATACTAAATTAGTGAAAGAGAAATATCCTATAGCAGATGTATGGGATATATAA
>DD2var38
ATGGCTGTCCCGCCTTTGTCTGCTCCCGCATCAGAACCCACTGACAATAGGATTGCCAGGGATATATTGGAAGAATATGGGAAAAAAGTACAAGAAGAAGCGACAAAGAAAGCTGGAGAACGTAGTAAGGGACGTTTGAAAGGAAGTTTGTCACGCGCAACATTTAATAAAGAGAAAAATAAAGCCGAAGAGCCATGCCAACTTAAATATCAATGGCATACTAATGTTACCGGTGGTTTCGATAAAGATAATCCGTGTAAAAATAGACCAAATGTTCGTTTTTCTGATAAATATGGAGGTCAGTGTACTGATACTAAAATCAAGGGTAATAATACAGGCAGTGGTGGAGCCTGTGCTCCGCTAAGAAGGTTATTTCTATGTGATCAACATTTGTCACACATGGACGCAAATAAAATTAATAACACGCATAATTTATTGTTAGAAGTATGTTATGCAGCAAAATTTGAAGGACAATCATTAGTAAAACAATATGAAGAATATAAAGAAAAGAATGCTAATTTCGATACCAATATATGTACAGTATTGGCACGAAGTTTTGCAGATATAGGTGATATCGTACGCGGGAAAGATCTATTTCGTGGTTATAATGAAAAAGATCGAAAAGAAAAACAAAAATTACAAGATAGTTTGAAAAACATTTTCGGGAAAATATATAATGAGTTGACGAATGGGAGGAATGGTGTAAAAGAACACTACAAAGATGAAGATGATAATGAAGGAAATTATTTTCAATTACGAGAAGATTGGTGGGCACTTAATAGAAAAGAGGTATGGAAAGCAATTATATGTAGTGCACCAGAAGATGCTAAATATTTTAGAGAAAAAAACTCCAATGGAAATACGTGCACTGTTAATAAATGTAAATGTGCTAATGGAGATCCTCCTACAAATTTAGACTACGTTCCTCAATATTTAAGATGGTTCGACGAATGGGGAGAAGAATTTTGTAGAAAAAGAAAAAAACAATTAGAAAATGCTAAAAACAAATGTCGTGGCTATTATGAAAATGGTCAACCAAAATATTGTAGTCTTAACGGATGCAATTGTAAAACAACTGTTAGAGGAAAAAAAAAATTCGATTATGAACAAGAATGTAATGACTGTTTGGTGGCATGTGATCCTTTCATACATTGGATAGATAATCAGAAATTAGAATTTCTAAAACAAAAAAAAAAATATAGAAATGCAATAAATGAAAAAGATAAAACGAAAGATACAGAATATGGAACAATTAATAATATGTATGCAAAAGAGTTTTATGAAAAACTGGAAAAGGAACATAGAACTGTCGATTTGTTTTTAACATTATTAAATAAAGAAAAAGAATGTCTATCTCAACCTAAAGTAAAAGAAAAAAGTTATATTGATTTCACTGATGAACCTGATGACATATTTTCTCATACAGAAATTTGTGAACCTTGCCCCTGGTGCGGAGTGGAACCGAACGGTCCACCATGGAAAGCTAAAGATGTTTACTCATGCGGAAATCAACCAATCATATCGTTTGATGATAAAGATACTACTGATATATCAATACTTTCCCCTAATAAAGGAAATCAAAATATCCTAGAAGAATTAAAAACTTTCTGTAGAGGTAATAAAGAAATTAATTACGATATTTGGAAATGTCATTATGAAAAAAATAAGGAATATGATGAAGGTGCTGGTAAGGATTATTGTGTACTACAAGATAAGAAAATAGATACACAAGATAGGAGAATTATGCCCTATGAAGCATTTTTTTCACTTTGGGTTTCACGAATGTTAAATGATTCTATAGAATGGAGAACACAACTTAATAAGTGTATAAAAAACGTTGATAAACCGACATGTATGAAATGGTGTATAAATCCATGTGAATGTTTTGAAAAATGGGTTGAACAAAAACAAAAAGAATGGGGGAAAATTAAACACCATTTTGATCAGCAAGAAAATTTGCAAGGAAGCGAGCGTAATATAACACTTAAAACTTATTTAGAGGAATTGTTTAAGGACAAAATTGTAGAGGCTTATGGAAAAGAAAAATGTGACGAATTAATGAAAAAAATAGAAGAAACTGAAGGGCTCCAAGTTGTAGGAGATACAGAACATTCAGAGGATGCAATAAAAATATTATTAGGGCACGAATTTGACGAAGCCGAATCATGCCTAAAAAATCAGGAACAAGACGAGTGCCTTGACGAAGAATCAGAAGACGAAGAGGAAGAAAAAGATAGGGTAAAAGACAATCCGTGTGCTAATCCTAATGGTGGTAATAATAAACAGCGCCCAATCGTGACCAAAATCGCGAAACAAATGCATCGTGAAGCGAAGAGAAAGATGCGAAATAATACTCGTGGTAGTGGTGGTAGACGTAATTTGAGGGCTGATGCAACAAAGGGTGAATATAACCGTCAAGGTAAGGGAAGTTATTTGAAGGGAGACAACATATGTAACATTAATACCAGCCATTCCAATGCTACTGATCAATCAAATGAACCATGTAATGGAAAAAATGAGGAGAGATTTAAAATAGGAAAAGATTGGTCACAGGGGAAGGACATAGGTACGAATGTTGAGGTCTTTATGCCTCCCCGACGTCAACATATGTGTACATCAAACTTGGAATATTTAGAAACGGGTGAAAGTCCACTTAATGGTAATGATGGTGCAGATAAAGTGAATCATTCCTTTTTGGGAGATGTGTTGCTTTCAGCCAAATACGAAGCAAAAAAAATAATGGAACTGTATACAAAAGATAACGGACTAAATGACCTAAAGGACAAAGAAACTGTATGTAGAGCGATGAAAAACAGTTTTGCAGATATCGGAGACATTATCCGAGGAAGAGACATGTGGGATAAAGAAAATGGTATGCAAAAACTACGAGACAATTTACCAAAAATATTTAATAAAATTAAAGACAACCATAAAGACATCAAAGGCAAACTCCAATATAATGGTGACACTGATCATATAAAATTAAGAGAAGACTGGTGGGAAGCCAATCGTTCGCAGGTATGGGACGCAATGCAATGCGCCCTAAAAAGCGGTAATGAGATCCAATGTAATAATCATGCACCATATGACGACTATATTCCTCAACGATTAAGATGGATGACTGAATGGGCAGAATGGTATTGTAAGATGCAGAAAGAGGCGTATGAGGAGTTGGAGGGGAAGTGTAGGAAGTGTAAGGAAAATGGTAAGGGAAAATGTACACAAGGCGATAATTACTGTACACCGTGCGATAAAAAATGTAAAGAATATGGAGAAAAAATAAAAAAATGGAAAGATCAATGGACAAAAATGGATGGAATATACGAAGAATTATACCTACAAGCACAACTTAATTCTGCTGGTAATGCTTATCCTGGTGCCGACTATCAACTAATGGTAGAATTCTTCAAAAAATTACAAAAAGCAAATGGCGATAACCAACTTGGTGTCACCACCTCCCCCTACTTCACCGCCGCAGGGTACATACATCAGGAACTACAACAAGTGGGATGTAACACGCAGAAGGAGTTTTGTGATAAAAAAAACGGTGAGACCTCAACTAGTTCTGACAAAAAAGTGGACAACGACAAATATGCTTTTATGCAACCTCCAAAAGGATATGAAGAGGCGTGTAATTGTAAAGATAATATACCGAAACCACCAGCAAAGAAGGAGGAGAAAAAAGATGCGTGTGATATAGTGGAGGAAATATATAAAACCTCAAATGGTGGAAAAGATGCAATAAATAGCTGTTATCGAAAAAATTATAATGGTTGGACTTGTGATCCACGTCAGTTTGAGAAGAGTCATGCTGGAGCATGTATGCCTCCTAGAAGACAAAAATTATGCATACATAATTTGACATTACAAGAGCAAACAAAAGATGAAGATAAATTGAGAGAAGCATTTATAAGATGTGCAGCAGCAGAAACGTTTCTTGCATGGCAATATTATAAGATTAAGAATGGTGCTGACGCTAAACAACTAGAAATTGGTACTATTCCCCCCGAATTTTTGCGATCTATGTTCTACACATATGGAGATTATAGAGATATATGTTTGGATACAGATATATCTGCAAAAACTGAAAATGGTGATATAACTAAGGCAAAAAACACTATAGACAGAATTTTCAAACATACAGGCAGAACAGAAGAACATAAACGTAAACATTGGTGGGATGGAATTAAAGAAGATGTATGGAAAGGAATGTTATGTGGTTTATCACATGCTGTCAGTAATAATGACAAAGCGACAGTACAAAAAACACTTACTACCAACCCCGAATACACCTACAACAACGTCAAATTCAGCGGAGATAATACCACGAGTTTGGAAGAATTCGCCCAAACCCCGCAGTTTTTGAGATGGATGACCGAATGGGGGGAGCATTTCTGTCGTGAACGTAAGGAGAAGGTGGATAAATTGGCGAAGGACTGTGAGAGATGTATTGTTGGAAAATGTGGGAGCGAATGTGATGAATGCAAAAAACAATGTGAACAGTATCAAAAGTGGCTTAAAACGTGGCAAGAACATTATGAACAACAAAAAATAAAATATAAAAACGATAAGGATTCATATACGAATGATTCCGACGTGATGAACTCCACAGAAGCCTATCAATATTTAGACAAAAAATTAGAAAATATTAAATGTACTAGTGGCAATACTAATGTTGATTGCAATTGTATGCATGAAGTGTCCAAACAGGAGTCCCATGATGGTAGTATAATTGAAACTATGCCCGAATCATTGGATAATGAACCGCAAGAAGTCAAAGGGAAGTGTGATTGTAAAGAAGAATCACAACTTCCTATGATACCGATAGTGCCAGCAGTACAAGACGACGTTTGTAAAATAGTGGATGCAATACTTGAGGAAAAGGAAGGAAACCATTATAAAGAGGCTTGCAAACTAAAATATGACGGTAAAAAAGAAAAACATACTCAATGGAAATGTACTACAAATAAAACAAAAAATGGAGGAAAGGATGGTGAAGTGTGTATACCTCCAAGAAGACAAAAATTATACCTAGGTAGTTTAGAAAAATTGAATAGTGGGAAATCACAAGACGAATTGAGAACAGCTTTTATTAAATGTGCTGCTATAGAAACGGTTTTTGCTTGGCATAAATATAAAGTAGATAAAATAAGAGAAGATATAGAAAAAAATGTTGAAATATATGGAATACAATATAAATCATCCGTCCAAAAAGATCTTAAAAATGATTTAGAAAGTGGTACTATCCCTGAAGATTTTAAACGTCAAATGTTCTACACATATGCAGATTATAGAGATATATTTTTCGGGAAGGATATAGGTAGTGATATGAGTGAAGTGAATCAGAAAATAACTTCTGTTTTCTCAAATAGTTCCCAAAATACTGACCGACAACGTAAAGAATTTTGGGATAAAAACGGTCCAGCTATATGGGAAGGAATGATATGTGCTCTATCACATGCTTCTGGAAACAAAGAGAATGTGCAAAAAACCCTTATCAAAGAATACGACTACAAGAATGTCAAATTCGATTCGAAAAATGGTCCTAGTAATGGAATATCTTTATCCGATTTTGCAACTGTTCCCTATTTTATACGATGGTTTGAAGAATGGAGTGAAGAGTTTTGTCGAAAAAGAAAAATTATATTGGAAAAGGTTAAGGAAGAATGTCGTGGGAAAAGTGACAATAAATATAGTAGTGGTGATGGTGAAGATTGTGAAAATATTCTTAAGCAGAATTTTAATATTGTTTCGGATTTAGAATATCCCAGTTGTAAAAACCAATGTACACATTATAATAAATGGATGAACACAAAAAAAAATGAATTTAATAAACAAACAGAAAATTACAAGAAGGAAATTGACAATGTTGAAAATAATAATTACGATAATTATGATGAAAATTTTGTTCAAACACTTTCTAAAAATTATAAGCCTATTAACATATTTTTAAAAAATTTGAAAAACGGACCGTATTGTAACAACAATAATGTAGATGGTATAATAGATTTTAACAATCCAGATGATACGTTTTCTAGTTCAAAATACTGTGTTTCATGCCCTGTATTTGGAGTTAAATGTATAGGGAATAACTGCATTGAAGTTACTAAGGATAAATATAGTAAATTTAAGGGTATTGTTTCAGAAAATATTAAAAATAAAGGACCTAATAATATAGGTATTCTTATAACTGATAACAGCATAAAGGACATTCCAAAGGAATTAGAAAATTTTTGTAAAGATACAGGTATCTTTGAAGGTATTAGAAAGGATGAATGGACATGTGATTATGTATATGATTTAGATGTGTGTAACTTGAGTAATAAAAATAACAAAAAACATAATAATAAACCCATTTCAATTAGAATATTGTTTAAACGTTGGTTAGAATATTTTTTAAAGGATTATAGTAAATTAAAAAAAAAACTGAATTCATGTACAAATAATGCAGAACAATCCATATGTATAAATGAATGTCAAAATAGATGTGTATGTGCAGAAAAGTGGATAAATCAGAAAATGGAAGAATGGAAAATAGTAAGAGAGCGTTTCATTAATCAATATAATGTTGGTAAATTAGAAGAAATTTATCAAGTTAACAGTGTTCTAAGTCAAAGTGTATATCCTAGTGATATTCAGAATGCATTAGATGAGAGTGATACATTAGAACAATTGAAAGAATCTGGTGGATGTCCTATTTCAGCGAGATCCGATAAAATACAATGTGAAAAAAAAGATGTCATAACAATTTTACTTAATAAACTTCAAGAAAATATAAAATCTTGTAAAGACAAACATGACAAAAAAACTCATTCAAATTGTTCTGAAAAATTACCTCCAGATGCGGAACCCCAATCCACATCCGAAACCCCAACTAACGAAACTTACGACGAATACGAAGTGGAAGACCCATTCTCAGCCTCCCCATCCATATCCTCACGTCCGGATTTTTGTCCTGATGTACCAAAACCATCTGCACCTCCAGCGGAAGATAACACTGATGGAGACGCAGGCCCAGTACCCCAAGAAGAAGAAGAAGAAGAAGAGGAGGAAGAACCTCCAGCTCCACCAAAAAAACCAGAAACACCACCAAAACAACCAAAAAAACGACGACCACGTGAAATAACCCGTTCCATATTACCTGAAATGGTGTCCATCTCGGCCTTTCCTTTAAGTGTAGGTATCGCTTTTGCTGCGTTCAGTTACTTTCTACTAAAGAAAAAATCCAAATCTACTATTGATCTCTTGAGTGTTATTGATATACCCAAAGGAGAGTATGGAATACCTACATCGAAATCAAAAAATAGGTACATACCGTATGCCAGTGATCGATATAAAGGAAAAACATACATTTATATGGAGGGGGATGAATCGGATGACTACACATATATTGGAGATATATCGTCATCTGATATTACTTCTTCGTCAGAAAGCGAGTATGAAGATATTGATATAAATAATATATATCCATATAAATCACCCAAATACAAAACTTTGATTGACGTGGTACTAGAACCATCAAAAAGAGATACGTTTAATACACAAAGTGATATACCAAGTGACACATCTACCAATAAATTTACAGATGAAGAATGGAATAAAATGAAACAGGATTTTATGTCAAAAATATTACAAAATCCACAAAATGATTTACCCCAAAATAATATAAGTGGGAATATTCAAATGGATACCCATCCTTCTGTTAGTATTTTACACGATAATATGGAAGAAAAACCTTTTATTACATCTATTCATGATAGAGATTTACATAATGGTGAAGAGGTTACCTATAATATTAATTTGGATGATCATAAAAATATGAATTTTTCAACTAATCATGATAATATACCACCAAAAAACAATCAAAATGATTTATATACTGGTATAGATTTAATTAATGATTCGATAAGTGGTAACCATAATGTTGATATTTATGATGAATTGTTGAAAAGAAAAGAAAATGAATTATTTGGAACAAATCATACAAAACATACAACAACAAATAGTATTACCAAAAAAACACATAATGACCCTATAGTCAATCAAATAAATTTGTTTCATAAATGGTTAGATAGACATAAAAAAATGTGCGAACAGTGGGATAAAAATAAAAAGGAGGAATTGTTAGATAAATTAAAGAAAGAATGGGAACAAGATTATAACAACAATAGTGGTGACATTCACACTAGTGATAATAACATAGTTAGTACTGTTAACCATATGTTCAATACTGATGTTTCGATACAAATAGATATGGATGATCCTAAGCCTATAAACCAATTTACAAATATGTATACAAATTCTGATAATTCCACTATGGATAATATCTTGAATGATATGGAAAAATATCGTGAACCCTACTTCTATGATGTTAATGAGGATGATATCACTTATTTTGATATAGATGATGATGAAACACCTATTGGTGATATATATGTTGATCATAATAATGTGAATAATAATAATATGGATGTACCTAATAAAGTACACATTGAAATGAATATTGTTAATAATAAAAAGGAGATTTTAGAAGAGGAATATCCTATGTCAGATATATGGAATATATAA
>DD2var39
ATGGCTCCCCCGTCGACTGCGCCTGACTATAGTAATGTCAACAATGTTAAGGAACTTTTGGATAAAATTGGGAAAGACGTGCACGACCAAGTGGAAAAGGAAGCTGTACATTATAGAAGCGCTTTGCAAGGACGTTTGTCAGATGCAACATATCCAAATGATAAACGTCCTGTAAGAACAACACCAAAAGATCCATGCGAACTTCAATATGAATATCATACAAATGTGACTAGTAATGTAGTTGATCCGTGCAACAAAAGATCAGGAAAACGTTTATCTGAGGTACATAACAGTGAATGTGATAGGAAAAAAATAAAAGATAGTACTAGCGATACTGTAGGAGCCTGTGCTCCATATAGAAGATTGCACGTATGCGACAAAAATATCCAACAGATAAAAACTGAAAATATAACAACACATAATTTATTGGTAGATGTGTGTCTTGCAGCAAAATTTGAAGGTCAATCAATAAGAGGTTATTATCCACAATATGAAACACAATATCCTGGTTCTGGTTCTGATTTTCCAATGTGTACTATGATGGCACGAAGTTTTGCTGATATAGGAGATATTATACGAGGAAGAGATCTGTATCGTCGAGATAAAGGAAAAAGAGAAAAATTAGAAGAAAAATTAAAACAATATTTCAAGAATATATATGACAAATTGGGAGATGAAGCAAAAGATCGCTACAAAGATACTGAAAATTATTTTCAATTACGAGAAGATTGGTGGGCACTTAATAGACAAGAGGTATGGAAAGCATTAACATGTGATGCACCAGATTATGCTAAATATTTTCGAGGAACATGTGGTGGTGATGATAATGAAAATACTACAATTCGGACTCCTAGTCAATGCCGGTGTGGCGACGGAGATGTAACTATTGTCCCCACATATTTTGACTACGTGCCTCAATATTTGAGATGGTTCGAGGAATGGGCAGAAGATTTTTGTAGATTAAGGAAACATAAATTAGAAAATGCTATAAGAAATTGTCGTGGAGAAGATAAAGATGGTAAGGATCGATATTGTGATCTTAATGGATTTGATTGTACAAAAACAGCTAGAGGAGCAGAAATTTTTGTTAAAGGTGATGATTGTCATAAATGTTCTGTTGCCTGTGATCGTTTTGTAAAATGGATAGATAATCAACAAAAAGAATTTGAAAAACAAAAAAAAAAATATGCTGAAGAAATAAAAAAAGCAGATGGAAGAAACGGAACATCAATAAGAATTGGAGATACAACTATTAATAACTTGTATGTACAAGAATTTTATCAACAACTACAAAGTAGCTGTAAAGATGTCAATGCTTTTTTAAAAAAATTAAGTGAAGAACAAATATGTAAAGATAAACCTCAAGCAAGTGGGGAAACAGCAGATCATGTTGATTTCACTAAAGATGAAACTAACGGAACATTTTCTCGTACAGAATATTGTCGAGCATGTCCATGGTGTGGAGTCAATGGGACGAAAGGAAACTGGACACCTAAAGGTGACAAAACCTGCGGAAGTGCAAAAAAAAAGACATTCACTGAAGAAAATACTACTGATATAGAAATACTCTCCACTGATAAAGGAAAGTCAAAGATTCTAGAAAAATTAAAAACTTTCTGTAGAGATAATAAAGAAATTAATTACGATATTTGGAAATGTCATTATGATGATAATGATACTGATGTTCAAACTGATGACAGTGATAATTGCATACTAGGAGATTGGCAAAATGTTAAAGAGGAAGACAAAATTATGTCCTATAATGCATTTTTTTGGAAGTGGGTTCATGATATGTTAATTGATTCTATTGAATGGAGAACACAACTTAAGAGTTGTATAAATAATGAAACAAAAGCATGTAAAAATGGATGTAACACAAAATGTGATTGTTTTAAAAAATGGGTTGAAAAAAAAAAAGCAGAATGGGGGAAAATAAAAGAACATTTTAAAAAGCAAAAAGGTTTTAGCATATTTGGTGATAATTATGATTTTGCTCTTAATTATCTTTTGAAGAAAGAAGAACTTTTGGAAAATCTTCGAGAGGCTTATGGGAATGCAAATGAAATAAAACGTATTGAGGAACTGTTGGAAGATGAAGAAAATGTTGTTGCCGACAATCAAAAGAAGACCACAATTGATAAATTGATCGAACACGAATTAAACGATGCCACGAAATGCAAACAAGACTGCCAACCACCAAAACCACAAGATACAAGTCGTGGCCGCTCCGCCGGCCCATCACCACAACCACCCGACACCCCATCACCTCCTGGTAGTGCCGGCGATGACCAAGATGAAGAAGAGGAGGAGGAGGAAGAAGAGGAGGAAGAGGAAGGTGAAGGTGTGGACGACAAAGGAGGCACGGGGGAGGCGGAGGAAGAAGAAGAAAAGGAGGAAGAGGAGGTGGCACGAACAACACAAGACACTGTGGATGTTTGTAAAATAGTGGGAACACTATTTAGTGACACCACTGCTCTCCAAGAGGCGTGTTCTCTCAAATATGGCCCAGGCGGAAAAGAAAAATTCCCCAATTGGAAGTGCATAAGTGACAGTACCACTAAACCAGGTGCCGCCGGTGCCCCTGGCAAAAGTGATGATGATAAGGACGGCGCCATATGTGTTCCACCACGAAGACGACGATTATATGTGGGGGGATTAACGAAGTGGGCAGACAAACAGGTGGGTAACACACAGGTGACACAACCACAGGAGAGTGGTGGTGACACAGGGTCGCAAAGTGACAAACTACGTACTGCGTTTATTGAGTCTGCGGCAATAGAAACTTTTTTTTTATGGGATAGATATAAAAAAATAAAAGAAAAGGAAAGACAGGAGGAACTACAACGACAGGCAGAAAATGGAGGACTACAACTACCCGATGGTGCCGGTGGTAGTGAACAAACTCCCGAAAAAATGTTACAAAGAGGTCATATACCCCCCGATTTTTTGAGATTAATGTTTTATACATTAGCAGACTACAAAGATATATTATACAGTGGTAACAAGGATAGTGATAGCCACATATTTAGTGGTGATAAAGATATGGTGGAAAGAGAAAAGCAAATAAAAGAAGCTATAGATAAAGTTTTTTCAAATAGTGTTTCCACACCTCGTAGCGCCCAAAATGGTTTCCAACAACGTCAAAACCTGTGGTCAACATTCGCGCAACCCATCTGGAATGGAATGATATGTGCTCTAACATATAAAGATAGTGGCGACAAAGATACACCACCACAACAGGATAAGAAAGTGAAAGAGGCACTTTTCGGAAAAGACGGCGCCTCCAACGAGCCCATCTCCCAATACCAATACAAAACTGTGGAACTTAAAGATGAAGAACAAAATGGTGCCAAGCCTCACAATGGCCCCATGCTTAACACACAACCCCCAACCAGTGGTGAAAAAACAACCCTCACCAACTTTATATCACGCCCCCCCTACTTCCGATACCTTGAGGAATGGGGTGAAACATTTTGTAAAGAGAGGAAAAAGAGGTTGAAACAAATTAAAGTGGATTGTCGTGGTAATGACAAGGTTTGTAGTGGGGATGGAGAAGATTGTAACGATAATCTTTCTGTTGATCCTAGTATTTTTCCGGATTTTTACTGTACCAGTTGTGGCAAATCATGTGGATTTTATAAAAAATGGATAAATATAAAAAAAGACGAATTTACTGAACAACAAAATGCATTTACTAAACAAAAAGCGAATGCCCAAAAGAATAATGATGATAATGGATTTTGTGGAACAGTACAAAGGTGGCCTAATGCTGCAGCATTTTTAGATAGGTTAAAATCCGGACCATGTAAAAATAATGAGAATGGAAAGGATATATTAGATTTTAAGAAACCAGATGATACATTTAAAGATGCAGATAATTGTAAACCATGTTCTGAATTTAAATTTAAATGTAAAGAAAAGGGTCATTGCGATACTACTAAAGGAGAGGGGTGCAAAGGTAAAAAGGATATTACTGTAGAAGATATTAATGGTTCTACTGAAGATATAGGTATGGTTGTGAGTGATAAGAGTACAACGGAAATTAAAGATGAAGGTTTAGAGGAGGCTTGTAAAGATGCAGATATCTTTAAAGGTTTTAGAGAAGATGTATGGACATGTGGTAAGGTATGTGGTTATAATGTGTGTAAACCGAAAAAGGTTAATGGGAAAATAGTCAATGGAAAACCAAATGGTGAAAAACAAATTATAATAATTAGAGCATTGTTTAAACGATGGCTAGAATATTTTTTAGAAGATTACAATAAAATTAAAAAAAAATTAAAGCCATGTATACAAAATGGAAATGCATCCACATGCATAAATGATTATGACAAAACATATAATTGTGTAGATGAATGGATAAATCAGAAAAGGGATGAATGGGAAAAAATAAAAGAACATTACGAAAAACAAAAACCTAAAAATGGTGACAATGACATGACATCTTTGGTTAGAAATTTTTTGGGTGCCTTGCAACCCCAAACTGATGTTAACAAAGCTATAAAACCTTGTGGCAGTTTAACGAAGTTCGAGAGTTTTTGTGGTCTTAATCACACTGACCCCCAGGAAAAAAAAGGTGGTAAAGATGGTACACCAAAAGATGTTGTAGAATGTCTGCTTAATAAACTTACAGAAAAAATAACATCTTGTCAAAAACAACATAGTGGCGAACAAAAAAAATGTGTTGACTCCACCCCCGTTGAAGACGATGAAGAGGACTTACTCCTTGAAGAAGAAGAAAATACGGTGCAGGCAAAAAAGAAGATGATGCCGACAATTTGTAAAGATGTCGAAGAAAAAAAAGTAATAGTGGTAGAAGAGCCTTGTGAAGAACCCAAAGAAGAAAAAGAGGAAGAAAAAAATAAAGGAACAGATAGTGACACACCTCCACCAACACCATCTAGTGAGGACACCAAATCCGACCAAAACCCCAAACTCCCCGAAGAAAAAGCACCGGCATCAGACGTGGCACCCCCGGCACCGGCCCCTGCGGCGCCTCCATCAACCCCAGCAGCACCAAAACAACCAACCCCCGAACTCTTGGATAATCCCCACGTTCTAACCGCCCTGATGACCTCCACCCTCGCCTGGAGCGTTGGCATCGGTTTTGCTGCGTTCACTTATTTTTATCTAAAGAAAAAAACCAAAGCATCTGTTGGAAATTTATTCCAAATACTGCAAATACCCAAAAGTGATTATGATATACCTACATTGAAATCAAGCAATCGTTATATCCCCTATGTGAGTGATACATATAAAGGCAAAACATATATTTATATGGAAGGAGATTCAGACGAAGACAAATATACGTTTATGTCTGATACTACTGATGTAACTTCCTCAGAAAGTGAATATGAAGAATTAGATATTAATGATATATATGTTCCTGGTAGTCCTAAATATAAAACTTTGATAGAAGTAGTACTTGAACCTAGTGGTAACAACACAACAGCTAGTGGTAAAAACACACCTAGTGATACACAAAATGATATACAAAATGATGGTATACCTAGTAGTAAAATTACAGATAATGAGTGGAATACATTGAAAGATGATTTTATATCTAATATGTTACAAAATCAACCAAAGGATGTACCAAATGATTATAGTAGCGGAGATATTCCATTCAATACACAACCGAATACTTTATATTTTGATAATAATCAAGAAAAACCTTTTATTACATCTATTCATGATAGAAATTTATATACTGGAGAAGAATATAGTTATAATGTTAATATGGTTAATAATGATAATATTCCAATTAATCGTGATAATAATCCTTATAGTGGTATAGATTTAATTAATGATTCGTTGAATAGTAATAAGGTTGATATTTATGATGAATTGTTAAAACGAAAAGAAAACGAATTATTCGGGACAGAACATCACCCAAAACATACAAATATATATAATGTCGCCAAACCTGCACGTGACGACCCTATAACCAATCAAATAAATTTGTTCCATAAATGGTTAGATAGACATAGAGACATGTGCGAGAAGTGGGATACAAACAATAAAGTGGATATTTTGAACCAATTGAAAGAAGAGTGGGAAAATGATAATAGCAATAGTGGTAATAAAACTAGTGGAAATATCACACCAACTAGTGATATACCTAGTGGTAAACTAAGTGATATACCTAGTACTAACAAAATGTTGAATAGTGATGTTTCTATTCAAATACATATAGATAAGCCCAACCAAGTGGATGATAACATATACCTTGATACATACCCCGATAAATATACTGTGGATAACATTAACCCTGTCGATACACACACCAACCCAAACCTTGTGGGAAACATCAACCCTGTGGATCAAAACTCCAACCTAACGTTTCCGTCTAATCCAAACCCTGCGTATGATAACATATATATTGATCATAATAATGAGGATCTACCTAGCAAAGTACAAATTGAAATGACTGTGAAGAACGGAGAAATGGCGAAAGAGAAATAA
>DD2var40
ATGGAAACAGAAGGTATAAGTACAAAAGTAAATCAACTTAGTGCAAGAGATGTTTTGGAAAATATTGGAATAAAAATATATAATCAGGAAATAAAAAAAAAGAATCCGTATGAACAACAATTGAAAGGAACGTTATCAAGAGCACAATTTGTTGACGCATTGAGTAGATATATTAATACTATAAGGTATAATGAAGGAACTTTGTGTGATTTTAATTACAAATTCCATACTAATATAACAACTGATGGGGGGGATGGAAGGCATCCTTGTTATGGTAGGCAAAAAAATCGTTTTTCTGAAAGTCAAGAATATGGATGTAGTAATGTGTACATAAAAGGAAATGAAAATAACAGTAATGGTACAGCATGTGCACCACCAAGAAGAAGACATATATGTGATCAAAATTTAGAATTTTTAGATAACGATCATACTGATGATACTGATGATTTATTAGGAAATGTGTTAGTTACAGCAAAATATGAAGGTAATTATATTGTTAATGATCATCCAGATAAAAACAGCAATGGTAATAAATCAGGAATATGTACTTCTCTTGCACGAAGTTTTGCAGATATAGGAGATATTGTAAGAGGAAGAGATATGTTTAAATCTAATGACAATATAGAAAAAGGGCTAAGAGTAGTTTTTAAGAAAATATACGAGGGTTTCTTGGATAAGGGGGCGAACGTGCATTACAAAGAAGACAAAGATGAAAATTACTATAAATTAAGAAACGATTGGTGGACGGCAAATCGTGATCAAGTATGGAAAGCTATAACATGTGAAGCTCCAAAGGATGCTAATTATTTTACAAAAGAATCGGATGGAAGAAAACTTTTTACAAGTCAAGGATATTGTGGTCGTAATGAAACAGACGTTCCTACAAATCTTGACTATGTCCCTCAATTTTTACGTTGGTACGACGAATGGGCAGAAGATTTTTGCCGAATAAGATATCATAAGTTGAAGAGGATTAAGGACGCCTGTCGTAATGAGAAAAATGGAAAATATTGTAGTCATAATGGATATGATTGTAGACAAATGAGTTGGAAGAAGAATATTGAGTCCAGGGAACATTATTGCACCGGATGTTTTTCTGCTTGTAGTATCTATAACATGTGGGTTGACAAGCAAAAAAAAGAATTTGAAAAACAAAAAGAGAAATACAAAAATGAAATAGAAACATATGCATCGAACAAAGACAAAACTGGTAGTAAAATTAATGAGGAATATTATAAGGAATTTTATGAAAAACTTAAAAATGAATATAAAGACGTTCATAATTTTTTAACGTTACTAAATGAAGGAAGGTATTGCAAAGAAGAATTGCAAGGAGAAGAGAATGTTGATTTTACTAACACTAATGAAAAAGGGGCATCTTATCGTTCAAAATATTGTAAAGTGTGTCCTTATTGTGGAGTTGATTGTGTTGGTAAAACGTGTACACCCAAAGAAGAAATATATCCAAATTGTGAAAATAATGAAACCTATGACCCTCCTGATGGTGCAGAAACTACTGAAATTAATGTAATTAATAGTGGTGATAAAGAAGGTTATATTTTTGAAAAATTAGGAGATTTTTGTATGAACCCAAATAATGAAAATGGTAAAAACTATGAACAATGGAAATGCTATTACGATAATAAAAAAAATAATAATAAATGTAAAATGGAAATAAATATTGCAAACAGTAAGCTTAAAAATAAAATAACGTCATTTGATTTTTTTTTTGATTTATGGATTAAGAATTTATTAAGGGATACTATAAATTGGAAAAGCGAACTTAAGAATTGTATAAATAATAAAAATACTGAGAAATGTAATAAAGAGTGTAACGAAAATTGTAAATGTTTTGAAAAATGGGTTAAACAAAAAGAACAAGAATGGAAAAATGTGAAGAAAGTATTCGAAAATAAAAACGGAACGTCGCAAAATTATTATAATAAACTTAAAAGTCATTTTGATAATTATTTTTTCTTAGTTATTAATAACGTTAACCAAGGAGAAGAAAAGTGGAAGAAATTTACGGAAGAATTAAGAAAAAAAATGGATTTTTCCAAAGCAAATACAGGTACCAACGATGCTCAAGATTCAATAAAAATATTGCTTGATCACGAAAAAAAAAATGCAGGAACATGCCTTGAAAATAATCCATCCGAACCATGTTCCAAGGCGGAACCTCAAAAATCCGAAGAAAAAAACCAACCACAAGATGCCCCACCAAATTCATGCGGTGCCGCGGGTGACAAAAATGGTAAAACCGCGAGTGTGGAGCAAATATGCAAGGACGTGAAGAGATATATTACAGAAAATAATGAAAAAACAAAAAAACAAACAAATACAGGTTGCAATAAAAAAGGTAACTCGAAAAAATGGGAGTGTGAAAAAAATATTGATCCAAAACATGCTGGTGCCTGTATGCCACCTAGAAGACAAACTTTATGCATTTATTATTTATCACATGATAAGGAAATAGATAATATAAAAACAGCAGAAAAATTGAAAGACGGTGTTATGAAATCTGCAGCACTGGAAACACATTTTTTATGGGAAAAATATAAAACCGATAAAAATGGTGGCAACAGTGGTAAAACACTAGATGATCAATTAAAAGAAGGAAATATTCCTGAAGATTTTAAACGTCAAATGTTCTATACATATGGAGATTATAGAGATTTATTCTTTGGAACAGATATATCGAATCATAGATATATAATTGAAGTAAAAAACAATGTCAATATGGCGCTCACTCAAAATGTTTCAGAAAAAACTCGTAACTTAAATAATATTAAGAATGAATGGTGGCAAAAACATGGTCCTGAAATATGGATGGGGATGTTATGTGCCTTAACTAATGGAATAGATAAGAAAAAAGAAGAAAAAATCAAAATTTTGGAAGAATCGCAATACAAAATTCCCCCCGAAGAATTTGCAGAAATCCCCCAGTTTTTAAGGTGGATGATCGAATGGAGCGAACACTTTTGTAAAGAACAGAAAAAGAAGTATACGCAGTTGGTGGCGGGGTGTAATGGATATGAGTGTAATGGTGAGAATGATAAAGTTATTAAGAAAAGAGAATGTGTAACTGCATGTAAAGCATATAAAAAATTAATTGATGATTGGAGACCTCAGTGGAATACACAATCAAATAAATACAAAACACTATACGCAAAAGCAACAAATGGTATCGGTAGTGATTCAATTGAAACACATCTTCTAGAATATTTAAAAAAACGTAAGGGACAAAAGGACAATAGTGACATATATTCTACAGCTGGGGGATATATGGAAAAAGAAGGATATATTGAGGAGTGTCAGGAACAAAACAATTTCAGTAAGGATGACAAGGACAACAAATACCCTTTTAAAGATTATCCATATAACCATGAATATAAGTGTAATTGTAAAGTGCATGTCTCTCCACCTGAGGTACGAAAAGTCCCAATAGTACTGGAAGTGAAACCACCACAAAACAATGAATGCACAATAGTAGAAAACCTTTTTCACAATCAGAACCCAATAAATTTTGAAGACGCTTGCAGAAAAAAATATGGTAGTGGACAGTATGTTGGATGGAAATGTGATAGTGATGTCTCCAAACCTGAAAAAAACGATGTCGGTGCTGTATGTATACCTCCTAGAACACAAAAATTATACATAAAAAAATTAAAAGAACTCGATGGAGAAAACAAAGAAGCATTGCGAAAAGCATTTATTGAATGTGCTGCTGTAGAAACGTTTTTTGCATGGCATAAATTTAAAATGGATAGGAAACCTCCTCCAAAAGATGACGCAAGTGGATTAAATCCATTTATCGCAGGAGCATTGGTCCAAGAGCAAGAAGATTTATCACAGGACAAAAAAGCACAAGAGGATTTAGAACGTGGCACTATTCCTGAAGAATTCTTGCGTGAAATGTTCTATACTTTTGGTGATTATAGAGATATATTTTTTGGGAAAGATGTGGGCAATGGTACGAACGTAGGTAAAGATAATGATACTACACGTATATCGGAGAATATTACGAAGATCTTAAATGGTGCTTCCAAAGCTCCTAGTGGAGAGACCAATAATCAACGTGAAGAATGGTGGAAAGAATATGGAAAAGATATATGGGATGGAATGGTGTGTGCGTTAAGTTATAATACCAATGACAAAACTTTGATTCCAGATGTGCGTGGGAAACTTACTAAAAAGGAGGACTATAAGTATGAAAAAGTCACAATTAACAGTATTCCTATTAGTAAAGATAAAAGTGCCACCACAACTGTGAGTTTATCTGAGTTTGCATCTAGACCTACTTTCTTTCGATGGTTAGAGGAATGGGGAGATGGGTTTTGTAGAAAAAGAACAGATAGATTGGCACAGCTTAAGGAAGAATGTCAGGGAATAAATATTAATGGTTACCAACGATATTGTAGTGGTGATGGTTATGATTGTACTGATGAAAATCTTAAACATAATAATATTTATGCGAATTTAGATTGTCGTGGTTGTGAGAAAGAATGTAGAAATTATAAAAAATGGATTGAAAATAAAAAAAATGAATTTGATAAACATAAAAATAAATATAAAAATAAAATTAATAACGTTGAAAGTAAATCTATTAATATATATGATAAAACGTTTTATAATAATCTAAAAAATAATTATTCTTCTGTTGAAAATTTTTTGGCATCATTGAATCATTGCAAACATCGTCAAGATAATAGTGATCCAAAAAAAAACACAGATTTTAATAATAATGAAACATTTAGTCCTTCAACGTATTGTAAAGTATGTCCTTTGTATGGAGTTAATTGTCGTCGTAGAGATGGATGTAAAGTGAATAATGAAAATAAGCAAACGTACCCAGGAGTTTCAACTGTTATCCCTGTACTGATAAATGATGGTGCGACTAAGGATACTGACAATGATTTAGAGAAGTATTGTACAACATGCAGACTATATAAAGATTTAAGAAAACAAGAATGGAAATGTCAACATATTAATAAAATTTATAAGTGTGAACTCCAAAAACACGTGAACTCTGGATATTATGATGACAAAATTCCATTTAATATATTGTTTCAACGTTGGATAAAAGATTTCATACAATATTATAATAAATCAAAATCCAAAATTAGTTTATGTATAAAAAACCAAGATGCAAGAGACAATATATGTATTGAAGGATGTAAAGGTAAATTGGAATGTGTAGAAAAATGGTTAGAAAAAAAGGAAAACGAATGGGGAAAAATAAAACAGTACTATAAAGAACAACAAAATCCTTATGAGCATGATGTTGCTTATACAGTTAAAAGTATTTTTGAACAGCAACCCTTTGACAGCTATGCTGAGGAAGCCAAAAAAGTGGTTGACAATCCATGTGACAGAGAAAAATTATGGGGATGTACTGGTGACACTCAATGCAAAAATGACGAGGAAGAAAAAGAACATGGAGATTTTATAACAAATTTAATTTCTAAACTTCAAGAAAAAATTGGTGAGTGCAAATCCCAACATAATGGCAACGACTGTACCACACCTCCCACCTCCCTTGAAGACGATGAGGAACCTTATGAGGACTTACTCCTTCAAGAAACAGAAGAAAATGAAAAAACAAACATACAACCTGGATTTTGTCCGCCTCCAACACAACCACCACCAGAACCAGCGGATGAAGACACTTGTACATCAGAACCGAGGACACCGAAAGAAGCGCCTATGAGCTGTGTTGAAAGAGCGGCAAAAAAATTAAGACAAGAGGCAGAAGATAATGCGAAAACATATGATACTAAGTTGAAAGGAGATGCAATAAAATTTAATGGTGGATGTAATAAGGTAAAAAAAGAAAATGGTGCTGCTAGAGAACATTTATGCAATTTTGAAAAAACATATAAGAATTCAGTAAATAAAATAAATAACAAATGTAACGATAATAGAAAGGAACGTTTCAAAATAGGACAAAAGTGGAATTCGAAATATATAAGTAAAATAGGAAAGGATTTATACATACCTCCAAGAAGAGAACATATGTGCATCAATCATTTGAAAGAAATATTTAAACATACTGCTACGGATAGTAGTACCTTATTAAAAATAATTCAAGAGGCAGTACAACATGAAGGAGATGACATTATAAGAAAATTATTAGAACAAAATTCATGTGATGAGCATCGAATTTGTGATGCTATGAAATATAGTTTTGCTGATTTAGCTGATATTATAAGAGGAACAGACATATGGAAAGGAAATAGAGAGCAACAAAAAATACAAGAAAGATTAGTAAAAATCTTCAGAAATATATATGATAACTTAGAGAAGGATGAATATGAGAAATATAAATATGGTACAAAATATCAAAATTTAAGATCGGCTTGGTGGGATGCACATAGAAAGAAAATATGGAATGCTATGACATGTTCAGCACCAGGTGATTTCCTTTTTGTAAAAAGAGGAAAAGGAGATGGAAGTGACATCGAATTTTTAACTTTTTCAGAACATAAAAAATGTGGACATGATAAAGAACCACCTGTTTATGATTATGTGCCTCAAATACTTAGATGGATTACAGAATGGTCTGAACATTTTTGTGAATTGCAAGAAAAAAATTATTATCTTCTAAAAGAAAAATGTGCTGATTATATACAAAAGGATTCCAAACCTATTGATGATTCACATAATATAAAATGTAATACTTGTAAGACGAAATGTGAAGAATATAGTAAATTTATTAAGAAATGGAACTCTCAGTATATAAATCTGGAAAAAAAATTTAAAGAATTATATGACGAGGCAAATAATACTAAAAGTTATGAAGAACTTTACAGAATTGGGAAGCCTTCACACAGAAACCACTATGAAGATGAAAACCTGATTCAGTTCTTACAAAATGTAAAATCTGAGTGTAACGAACCTAACACTGTTGATAAATATCTTATGTATACAAGTGATTGTAGAAGAGTTAAATTTTCTAATACTATCGATACAAATGTTAACAAACCTACTGCGGATGTTACTCATAATACTATTAATGGTCCTAGTAGTAACCTCCCAGTTGTTACTGAAACAAATATTAAAAATGAACTAAGAGAATATGCTTTCTTAGAAACACCAGAAGGATATGGTAATGCTTGTAAATGTAAGGGTCCTGAACCATTAGATCGTTGCCCTGAAAATGATAATATTAGTAATTACTGTAACGATTTTGTTAGTGTTCCTGAATGCACAGCAAAAATATATAAAGATGAAATTGATCATTGGAATAATGCAAATGTAAAATTTAAGACATCAATAAATAACGGTGTGTTAGTTCCTCCAAGAAGAAGTCATATATGTCTTAAGAATATGATAACAAAAAACTATGATAAAAAGAAAAATGGGATGGAAAAATTTAAAACTGATCTTCTACAGGTTGCATACAATGAAGGTTATTTCCTATGTCAAAAATATGATAAGCAACCTAGAGACGTATTGGAAGCGATGAAATACACATTTGCAGATATTGCTGATATAGTAAAAGGTAGAGATATGATTAACAAAGATATATCCGCAAAACTACGAAAATTATTGGATATTAAGGTTGAACCCAAAGCTCCTAGAAAATGGTGGAAATACAATAAAGCACATGTATGGCACGCTATGTTATGTGGATATAGAAAAGGTGGAGGAACAATTACGAATGATGAGTGTAATGTTCCAGATGAAGAGTACACTTATCAATTTCTTCGATGGTTTCAAGAATGGATTAAAAAATTTTGTACTGGACAACAAAAATTATATGACGACGTACAAACGAAATGTTCATCTGCCAATTGTAATAGAGATGATGGGACGATTAGCCTACCTGAATGTGAAAGTTCTTGTGTTCAATATAAGAATTACATTACAAGGAAGAGACAAGAGTATCGGTCACTAAACCATCAATATAACATGAATTTTAAAGAACAAAAGGCACAAGGTATGAAAGCCACACAGTACATAGATGATAAATGTAATAGTAAATGTGATTGTCTCATTAAATATATTGATAGAGAAAAAGAATGGACAAACATATATGACTCATTGGAAAATAATGATCTGAAAAATAAATGTGATTGTAAGCAAATTAAACCCAAACGTCATCCAAAAGAAGTAAATCCTGAGGAAGAACCTGCTAATTCTGAACCCGATTACATTGTTCCCCTTGTACCACAAAAACCTTCAACACCAGAGGTACCCCCACCTCCTCCTCCACCTTTACCAACCCCTTCGGACGAACCATTCAATCGTGACATTCTGGAAAAAACCATTCCTTTTGGAATTGCATTGGCATTATGTTCGATAGCTTTTCTCTTCATAAAGAAAAAACCTAAATCATCTGTTGACCTCTTGCGAGTAATTGACATCCACAAAGGAGATTATGATATACCTACATTGAAATCCAAAAATAGGTACATACCATATAAAAGTGCTCAATATAAAGGTAAAACATACATTTATATGGAAGGAGATAGTGATAGTGGACACTACTACGAAGATACAACTGATATTACTTCCTCCGAAAGTGAATATGAAGAGATGGATATTAATGATATATATGTTCCTGGTAGTCCAAAATACAAAACGTTGATAGAAGTTGTTCTGGAGCCATCAAAAAGAGATACACAAAATGATATACCTAGTGATAATACACCTAGTTATAAACTTACAGATGAGGAATGGAATCAATTGAAACATGATTTTATATCACAATATTTACCAAATACAGAACCAAATAATAATTATAGAAGTGGAAATAGTCCAACAAATACCAATAATACTACCACGTCACATGATAATATGGGAGAAAAACCTTTTATTACTTCTATTCATGATAGGGATTTATATACTGGAGAAGAAATTAGTTATAATATTAATATGAGTACTAACACTAATAATGATATTCCAAAATATGTATCAAATAATGTATATTCTGGTATAGATTTAATTAATGACACATTAAGTGGTAACAAACATATTGATATATATGATGAAGTGCTAAAAAGAAAAGAAAATGAATTATTTGGAACAAATCATCCGAAAAATACATCAAACAATAGTGTAGCTAAATTAACAAATAGTGATCCAATTATGAACCAATTAGATTTGTTACATAAATGGTTAGATAGACATAGAGATATGTGCGATAAATGGAATACCAAGGAAGAATTGTTAGATAAATTAAATGAACAATGGAATAAAGATAATGATGTTGGTGGTGATATTTCCACTAGTAATGGTAATAAAACGTTGAATACTAATGTTTCGATTGAAATAGATATGGATGAAACTAAAGGAAAGAAGGAATTTAGTAATATGGATACTATCTTGGATAATATAGAAGATGATATATATTATGATGTAAATGATGAAAACCCATCTATGGATGATATACCTATGGATCATAATAAAGTAGATGTACCTAAGAAAGTACATGTTGAAATGAAAATCCTTAATAATACATTCAATGGATCCTTGGAACCAGAATTTCCCATATCGGATGTATGGAATATATAA
>DD2var41
ATGGCGCCGCATGGAGGTAGCGGTGGTGGTGGTGGGGAAGATATTGATCATACAAGTGCCAAAAATTTATTGGATAGCATAGGGAAAAAAGTGTACAGAGAAAAAGTACAAAGTGATGGGGAAACATATAAAAATAAGTTGAAAGGAAAGTTGCAGGAAGCAGCAAGGACTATTCCGGAATTAATTGGCACCGCAGATACATGCGACCTTGTACAGAAATATTATAAGCATCCTAATGGTGGTGGTGATGTTAGCGGTAAAAGGTATCCGTGCACAAATTTAAGTGGAAAAGTAGAACGTTTTTCGGATACACTTGGTGGCCAATGTACATACAATAGGATAAAAGATAGTCAACAGGGTGATAATAAAGTAGGAGCCTGTGCTCCGTATAGACGATTACATTTATGTGATTATAATTTGGAATCTATAGACACAACGTCGACGACGCATAAGTTGTTGTTAGAGGTGTGTATGGCAGCAAAATACGAAGGAAACTCAATAAATACACATTATACACAACATCAACGAACTAATGAGGATTCTGCTTCCCAATTATGTACTGTATTAGCACGAAGTTTTGCAGATATAGGTGATATCGTAAGAGGAAAAGATCTATATCTCGGTTATGATAATAAAGAAAAAGAACAAAGAAAAAAATTAGAACAGAAATTGAAAGAAATTTTCAAGGAAATACATAAGGACGTGATGAAGACGAATGGCGCACAAGAACGCTACATAGATATGATGCCAAAGGAGGAGGATTTTTTTCAATTAAGAGAAGATTGGTGGACGGCGAATCGAGAAACAGTATGGAAAGCATTAATATGTCATGCACCAAAAGAAGCTAATTATTTTATAAAAACAGCGTGTAATGTAGGAAAAGGAACTAATGGTCAATGCCATTGCATTGGTGGAGATGTTCCCACATATTTCGATTATGTGCCGCAGTATCTTCGCTGGTTCGAGGAATGGGCAGAAGACTTTTGCAGGAAAAAAAAAAAAAAACTAGAAAATTTGCAAAAACAGTGTCGTGATTACGAACAAAATTTATATTGTAGTGGTAATGGCTACGATTGCACAAAAACTATATATAAAAAAGGTAAACTTGTTATAGGTGAACATTGTACAAACTGTTCTGTTTGGTGTCGTATGTATGAAACTTGGATAGATAACCAGAAAAAAGAATTTCTAAAACAAAAAAGAAAATACGAAACAGAAATACCAGTTAATGGTAGGCGAAAACGAAGTGTAACTACTACTAAGTATGAAGGATATGAAAGTAAATTTTATAAAGAACTACAAAGTAAGAATGTTGGAAACCTTGATGATTTTTTGAAATTATTAAATAAAGAAGGAGTATGCACAGAAATTACGGATATAAAAGAAAAAATTAATTTTACTGAAAAGGTTGAGGATCATAAAAATATTAATAGTCCAGGAACGTTTTATCATTCGGAATATTGTGAAGTATGTCCCGGATGTGGAATGAAAAAGACAAATAATGGTGATAGTGGTAACGGATGGATAGAGAAAAGTGATGGCAAGTGCACGCGTAAAAAACGTTATAATATTATATCTGATGCCAAGTCTACTGATATAGATGTCCTTTCCTTTGGTGATAAACGCCAAGATATAGAAAAAAAATTAAAAACGTTTTGCGCTAAAACAAATGGTGATACAACAAATAGTGTTCATGGTAGTGTTGCTGGTGGTAATAGCGAAATGAAGGAACTAATTGAAAAATGGCAATGTTATAAACATAAAGAGCTGGAACAAGTTGTACAGGAGGATGACGAGGACTATGACCACGACTATGACGAACTGGTAAGAACTGGAGGCGGATTATGTATATTGGAAAACCCCAAAAAAAATAAAGAAAAAAGTGAAACCAATTCTCAAAACGAACCTGATGAATTCCAAAAGACATACAATGATTTTTTTTACTTTTGGATAAGACGTTTTTTGAACGATTCTATGTATTGGAGAGGAAAAGTTGAGAGATGCTTAAAAAATGGTACGAAAACATGTGGAAACCAAAAATGTAAGGGTGATTGCGATTGTTTCCAAAATTGGATTAAACAAAAAAAAACCGAATGGGGGCAAATCAAAACACATTTTAAAACGCAAGACGGTTTTGGCATCCCAGGAGGAATTCTTGGCGAACTTAGTTACGATTATGTTCTTGAAGGTGTTTTGAAATTAGAGGATCTTTTCAATAATATTAAATCGGGTTATGGGAATGTAAAGGAATTAAAAGGAATTGAGAACATGTTGGAAAAGGAACAAAAAAAAAATAAAGAAGGAACAACTGTTGTTGCCGACAATCAAAAGAAGACCACAATTGATAAATTACTACAACACGAAGGAGACGATGCCAAAAAATGCGTAACAAATAATCCAGACAAATGCGAAGATACCCCTGGAGGCCGCTTCCTAGATCCAGACTCTGATGAAGACTTCTCCGAAGACGAAGAACCACCACCAGAAGAAGTCGAAAATCCATGTGCTAATCCTAGTGGTATTAAACACCCCGTACTTGCGACCAAAGTGGCGCACCAAATGCAACAAAAGGCACACCAGAAAATGATAGAAAATAGTGTTAAAAATAGTGAGATCGGTAAGGGTCATGGTAAGGGTGGTGGTAAAAATGTTAAGAGTAGTTTGGTAGGAAATATAAAAAACGCGACATTTAGGAATGGTCGTAATCCAAGTCAGTTGAAGGAGGACGTATGTGATATAACGGATCAACATACCAATGATAGTCGTGGTAATAACGGTGGACCATGTAAGAACAAAGGTAAAGGACTAGACATAGGAACTAAGTGGAATGATAGAACATCACAGAGTAGCACACCTAACGTCTACGTACGTCCACGACGTGAACATATATGTACCTCAAATTTAGAAAAAATAGATGATAATTTTGTCACACAAAATACTAAAGATCATGTTAATGACACGTTTTTGGTTGATGTGTTGTTAGCCGCAAAAGAAGAAGCGGACTACATAAAAAACAATTATAAGGACACAAATGACAAGGAAGGTATATGTCGTGCAATCAAATATAGTTTTGCAGATATAGGAGACATTATCCGAGGAAGAGATCTATGGGATGAAGATAAAGGCGCACAAAACATGGAAAATAATTTTAAAAAAATATTTAATACAATTAGACAGAAACTTCCTAAAGAAATCCAAGAGAAATATAAGGATGATGAAAGCAAAAAGCCCGCATATAAACAATTACGAGAAGACTGGTGGGAAGCTAATAGAAAACAAATATGGGACGCAATGACATGTCCAACAAAAAACGGAATCACTTGTGATGGCAGCCCATATGAAGATTACATCCCCCAAAGGCTTCGATGGATGACGGAATGGGCAGAATGGTACTGTAAAGTGCAGAAGGAGGAGTATGACAAGTTGAAGGAGAAGTGTAAGGAGTGTAAGGGAAAAGCGAAATCATGTACACAAAAGGATGATGACTGTACTGAATGCAAAAGTGCATGTGATAACTATACAAAAGTTGTTCGTGAATGGGAAGGTCAATGGAACAATATGCTACTACAATACCTAATGTTAGACTATGGAGCAAAAACTACTGCTCGATATGGTGGTACACGTGCATATAGTGGTGATGTAGGTGATAAAGACAAACCTGTGGTTCAATTTTTAGAAGAATTACAAAAACAAAATAGTGGCAAAACCACATATGATACGGCCGCCGGCTACATCCACCAGGAGGCACGTGTAGGTGAATGCGAGGTACAAAAATATTTTTGTAATACTAACGGCAACCAGGATAAATATGTCTTTAGAGAAAAGCCGAAAGATCATGATGATGCGTGTAAGTGTATGAAGAGGGAGGCACCACCAAAAAAACCGGAAGCACCAACAGTAGACAACGTGAAGCCGGCTTGTGACATAGTAAAAGACCTATTTGAGAACCCAAAAACCGATTTTAAAGTTGAAGCCTGCAACCAAAAATATGCCCCACCACAAAGATATTGGGGGTGGAAGTGTGTAACAAGTGGAAAACCTGGTGACACCACCGGTGGTAGTGTTTGTATCCCACCCAGGAGGCGACGATTATACGTAGGTGGTTTATCACAATGGGCAAACAAACAGGTGGGTACCACGCAGGCGTCACAGGGGGGTGGTGAGGCACAATCAAGTAGTAGTGAAACACCCTCACAACCAAATAGTCACCCCACTCCGGCAACGACGAAAGAGACGCCCGAGGCATCTCTCCGTCGTGCCTTCGTGGAATCTGCTGCAATAGAAACTTTTTTCTTATGGGATAGATACAAAAAAGAGTGGGAACACAGGAACAATAAGACACAGGACGGATTACCAGCTGGATCACTACCACCACAACCACCCGGTTCAGTCAGTGGTGATCCCCAATCCAAATTAGAGAAAGGTGAAATCCCCAACGATTTCTTGCGTCAAATGTTTTATACTTTAGGAGATTATAGAGATATATGCATAGGTGGTGACCGCGATATCGTGGGAGACACTATTGTTAGTATCACAGAGAGTAGTGGTAGCTCTAAAACAAAAAAAATATCGCAAATAATAGAAGAAATGTTAGGCAAACAAAGTGGCACAACTCCCACACCTCCTGGCAAAACTAGTGACAAAGACCCTAAAATCTGGTGGGAAGCAAATGCTTCACATATCTGGAATGGAATGGTATGTGCTTTAACATATACAGATAGTGGCGCCAAAGAGACACCACCAAAACATCTTGAGGATGTTCGAAAGGCATTTTTTGGTGACAAAGACAAACCTGCCACACCCGACAAACCTGGCACATACAATGACAGATACCAATACGATAAAGTGCAACTTAAAGAAGAAAATAGTGGTGGAAAGAAAACCAACGAGGACCCCATCAACAACCCCAAATTGAGTGATTTCGTGTTACGCCCCACCTACTTCCGATACCTTGAAGAATGGGGAGAAACATTTTGTTTTGAAAGGACGAAGAGGTTGGCGAAGATAAAGGAGGAGTGTAAAGTGGATAGTGCTGATTACAAATGTAGTGGTTTTGGGGAGGATTGTAAAAATAATCTTCTTAATAAGCCTTATGATACACTTCCGTCTTTAGAATGTCCAGGTTGTGCCAGACATTGTAGTTCTTATAGAAAATGGATAGGAAGAAAAAAATACGAATTTACTGAACAACAAAATGCATTTACTAAACAAAAAGAAAAATGCCAAACGCAAAGTAATGGTGCTGGACCTAATAATGAAGGTAACGGAGTTTGTGGATCAGTAACAATGTGCAATTCAGCTGCCGACTTTTTAGAAGGGTTAAAAAACGGACCATGTTCTAAAATTAATAGTGCAAAAGATAATAAAAAAATTTTTGAGAATACAGAGAAAACATTTGGACATGAAACATATTGTGATCCATGTTCTGAATTTAAAATAAATTGTAAAGAAAATGGTAAATGTAGTGATGAGGAAAAAAGGAAGTGCAATGGAACAACCGTTATTACTAAAGATAATATTGAAAAAATGAAGGATTCTAATGGAAACATAGAAATGCTTGTGAGTGATAACAGTAAAAGTGGTTTTGAAAATGGTTTAGAGGCTTGTCAAACTTCAGGTATCTTTACAGGTATTAGAAAAGATGTATGGACATGTGGCAAAGTATGTGGTTATAATGTATGTGAACCGGTAAAAGTCGATGGGAAAGCAAATGGTGAAAAACATATTATAACAATTAGAGCTTTGGTTACACATTGGGTACAATATTTTTTAGAAGATTATAATAGAATTAGAAAAAAATTAAATCCATGTATAAATGATGGTAAACAACCTAAATGTATAAAAACGTGTGATAAAAAATGTAATTGTGTTGTACAATGGATAGAAAAGAAAAGGGATGAATGGAAAAAAATAAAAGAACATTACCAAAAACAATATGGTGATAATGATTCAGGGGAATCTTACCCAGTGAAAACTATTTTGGAGGAATTTAAGGATCGACCTGAATTTAACAAAGCTATAAAACCTTGTACAGATTTAGATGCGTTCGCGAATTCGTGTGGTCTTAACCACACTGATAACTCAAAAGAGGTTAAAAAGGGTGCACAAGAAGATAACGATCTTGTTCTATGTTTGCTCACAAAGCTTGAAGATAAAGCAAAAAAGTGTCCAAACCAAGCTACTGGAGAAAACGAAGCAAATTGTGGTGAATACACCTCCCCTGATGATGAAGAGGACTTACTCCTTGAAGAAGGAGAAAATGCGATAAATAGTGCGCCAGAAATTTGTAAAGATGTGATAAAAGAGACAGCGGAAGAGCAAACAGATGACAAATGTGGTGGAACCGAAGAAGATCAAGGAGATAAAAAAAAAGCACACCAAGAAAGTGAGACCAAAATAGAAGCAGAAAATGATGCCCCAGCGACATCATCACCAGAAGCAGAAGATACCAGTGAAGGGACAACCGAACAAGATGGCGAAAAACAAAACCCCAACCAAGAGGAAACCAGCCCTAAACATAACTTACCCCCCAAAGATGTTCCGGGAGGAAAAAAAGAAAAAACACAAAAACCACGTAAACCACGAACCCCCGAACTCTTGGATAATCCCCCCTTTAAAACCGCCCTTATTTCCTCTACATTAATGTGGAGTATTGGCATCGGTTTTGCTGCGTTCACATATTTTTTTCTAAAGAAAAAAACCAAATCATCTGTTGGAAATTTATTCCAAATACTGCAAATACCCAAAGGTGATTATGATATACCTACATTGAAATCAAGCAATCGTTATATCCCCTATGCAAGTGATCGATATAAAGGTAAAACATATATTTATATGGAAGGAGATAGTAGTGGGGATGAAAAATATGCATTTATGTCTGATACTACTGATGTAACTTCCTCAGAAAGTGAGTATGAAGAACTGGATGTTAATGATATATATGTACCAGGTAGTCCTAAATATAAAACGTTGATAGAAGTAGTACTTGAACCATCAAAAAGAGATATACAAAGTAATGATATATCTATGAATAAATTTACTGATGATGAATGGAATCAATTGAAACATGATTTTATATCTAATATGTTACAAAATCAACCAAATGATATACCAAATGATTATAAAAGTGAAAATGTTACTTTAAATACACAACCGAATACTTTATATTTTGATAATAATCAAGAAAAGCCTTTTATTACTTCTATTCATGATAGAAATTTATATAGTGGAGAAGAATATAATTATAATGTTAATATGGTTAATAATGATGATATTCCAATTAATCGTGATAATAATGATGTATACAGTGGTATAGATTTAATTAATGATTCGTTGAATAATAATAAGGTTGATATTTATGATGAAGTATTGAAACGAAAAGAAAACGAATTATTTGGAACTAATCATCCAAAACATACTAATACACACAGTGTTACCAAATCAAGTAATAGTGATCCTATAGATAATCAGTTGGATTTGTTCCACCAATGGTTAGATAGACATAGAGATATGTGCGAAAAGTGGAATAATAAAGAGGAAGTATTAGATAAATTAAAAGAAGAATGGAATAAAGAAAATAACAATAGTAGTGCTAAAACATACAATAGTGATAATAAACCTAGTCATAACCATGTGTTGAATACTGATGTTTCTATACAAATACATATGGATAATCCTAAACCAAAGAATGAATTTAAGAATATGGATACAACCCCCAACAAATCTACTATGGATACTATGCTGGATGATCTAGAAAAGTATAACGAACCCTACTACTATGATTTTTATAAAGATGATATCTATTATGATGTAAATGATGATGATAAAACATCTATGGATAACAACAATAACCTTGTAGATAAGAATAACCCGGTGGATAGTAACAACTCCACCTATAACCACCGCAACCCTGCAGATATTAACAAAAATTTTGTGGATAAAAACAACCAAAACCAACACCCTATAGAAAAACCTACCAAAATACAAATTGAAATGAATTCAAATAATCGGGAAGTGGTCGAACAGCAATATCCTATAGCGGATATATGGAATATATAA
>DD2var42
ATGGGGTCACAATCATCAAAATCTTTGGAACCAATTGTTGATACAAATGAAAGTGAAAAAAGTGCCAGAAATGTTTTGGATGTTCTTGCCCAAAATATAAGGAATAAGGCAGAAAATGATGCAAAAAATTATGCAAGTTCTTTGAAAGGAAAATTGTTACAAGCAAAATTTTATCAGCCCTTATTGGTTGCGGCACGTATTGAAAACAAGGTCCCTAGTAATCCATGTGAACTTGACTATATATTTCACACTAATGTGCGGAACCCTAAACCTAAAAATAGGTGTCCTTGTCTTTTAAGAGACAAAAAACGATTTTCAAATGAAGGTGAAGCAGAATGTGGTAGTGATAAAATAAGAGATAATGGGGAAAGAAGTGCTGGCGGAGCATGTGCACCATATAGGAGAAGACATATGTGTGATTACAATTTAGAATTTATTAATGAACAAAATGTATTAACTACTCATGATTTATTGGGAAATGTGTTAGTTATGGCAAAAAGTGAAGGTAAATCTATTGTTGAAAATCATCCAAATAAAGGATCGTCAGAAGTATGTATTGCCCTTGCAAGAAGTTTTGCAGATATAGGTGATATTGTAAGAGGAAAAGATATGTTTAAACGTACTGACAAAGACTATGTAGAAAACGGTCTAAGAGAAGTTTTTAGGAAAATAAATGATGACTTGAAAAAAAGTAAAATTACTGATTATGATAATGATCCAAATTATTATAAATTAAGGGAAGCTTGGTGGACGGCTAACCGCGATCAAGTATGGAAAGCATTAACATGTACTGCACCAGATAATGTTAATTATTTTAGAAAATACTCTGATGGTTCTAGTAACTTTTCAAGTGAAGGAAAATGTGGCCACAAGGAAGGAACGGTTCCTACCTATTTAGATTACGTCCCTCAATTTTTAAGATGGTTTAATGAATGGGCAGAAGAGTTTTGTAGAATAAGAAAAATAAAATTAGGAAGGGTTAAAAAAGCATGTCGTGATGAATCATCAAAATTATATTGTAGTCATAATGGATATGATTGTACGAAAACTATTCGAAATAAAGATATTTGCATAAGGGAAAGTAAGTGTACTGACTGTTCGACTAAATGCAAACTTTATGAAATTTGGTTAGGGAATCAAAGAAAAGAATTTGAGAAACAAACAAAAAAATATGAAAATGAAAAAAAAAAAAATGTATCTAAGAACGGTATATTTAATAGTAATATTAATAACGAATATTATGAGATTTTTTATAAACAACTTATAGAAAAGAAATATGAAAATTATAACGATTTTTTAAAGTTACTAAATGAAGGAAAGTATTGTAAAGAAAAAATATCAGGAGAAAGGAATATTGATTTTACTAAGAGTGGTGATGAAAAAGGGACATTTTATCGCTCAGACTATTGCCAAATATGTCCTGAATGTGGAGTCCAATGTAGCGGTACAACATGCACACCAAAAACAGTGATACATCCGAATTGCAAAGATAAAGAAACTTATGAGCCTGGTGATGCAAAAACCACTGATATTACTGTCCTTTATAGTGCTGATCAAGAAGGTGATATTTCTAACAAATTAAGTGAATTTTGTAATGAGGAAATTGAAAAAAACTCTCAAAAATGGCAATGCTATTATGTAAGTTCTGAGAATAATGGATGTAAAATGGAAAAAAAGAATGGAAACAATACGTCCGAGGAAAAAATAACAAAATTTCATAATTTTTTTGAAATGTGGGTTACATATTTATTAACGGAAACTATAACGTGGAAAGATAAGCTTAAAACGTGTATGAATAATACTAAAACCGCGGATTGTATTCATGAATGTAACAAAAATTGCGTATGTTTTGACAAATGGGTTAAACAAAAAGAAGACGAATGGAATAGTATAAAGAAACTATTCACAAAAGAAAAAAAAATGCCGAAACAATATTATCTTAATATTAATTATCTTTTTGAATTTTTTTTTTTTCTCGTTATGTATAAGCTTAAAAAAGAAGCAAAATGGAAGGAACTTATGGATGAATTAAGAAACAAAATTGAATTATCCAAAGAAAAGGAAGGTACCAAAGATTTACAAGATGCAATAGAACTCTTGTTAGAGTATTTAAATGAATATGCTAAAATATGCAAAGATAATAATACGAACGAAGCATGTGAAAATTCCAAGAAGTCGAAAACAAACCCCTGTGCAAACACCACTGGTGCGGTGTCTGTGACTAAAAGTGTGATGCAGTTGGCCTCAGAGATGCAAAAGAAGGCGAAGGCACAATTGGGTAGTGGCAGTGATAAGGGTGAAAGTGTGTTGAAAGGCCATATAAAGAATGCACAATTTAAAAATGGAGCTAGTCAGAGTCAGTTGGAAAACATATGCAGTATAACGGAAAAATATACCAATGATAGTCGTTATGGTCGTAGTGATTTTAAAGGACCATGTACGGGAAAAGATAGAGATAACGGAGGTGTGCGCATGAAAATAGGAACAGAATGGCAAACTGGGAGCAACATACAAATATTAGACCCTTATCTATTTTTGCCTCCAAGAAGACAACATATATGTACTTCAAATTTAGAAAAAATAGATGTTAAGAGTGTCACAGGTTATAGTAATGTTAATGACTCTTTTTTGGTCGATGTACTCCTAGCAGCCAAAATGGATGCAGCAAAAATAAAGGATCTGTATAAAAGTCAAAATAGCAAAACTGGCCTAACTGAGGAAAATGACAAAGAAAGTATATGTCGTGCTCTTCGTTACAGTTTTGCAGATATAGGTGACATTATAAGAGGAAAAGATCTGTGGGAACATAATGATTTTAAAAACCTAGAACGATATTTGGTAACAATATTTGAAAAAATTAAAGCGCAACTACCTGAAAACAAAGACAAATATGTAAATGACAACGAAGGTAACAAATATATAAATTTACGTAAAGATTGGTGGGAAGCAAATCGAGACCAAGTTTGGAACGCAATGAAGTGTAAAACATCACCCTCTGTTACTACCAACTGTGATAAAGAACCCACCCCCATCGACGACCATATACCTCAAAGATTAAGATGGATGACTGAGTGGGCCGAGTGGTATTGTAAGATGCAGAAGGAGGAGTATGAAAAGTTGGTGACGGGGTGTGGGGGGTGTAGGAGTAAGGGGGGGAAATGTATGAATGGTGATAATGAGTGTAAAACGTGTAAAGAAGCTTGTGCTAAATATAAAGCGAAAATAGAAACATGGAAAAAACAATGGGATAAAATACAACAGAAATACGAAGATTTATACAAAAAAGCAACAGAAAGTGGTGATACCAAAAGTGACAAAGACCAACATGTAGTAGAATTTTTACGAAAATTACACGAACAAAATGGTGGTGGTAAAAGTGGTGCCACTACAGCTTATAGTACCGCAGCAGGATATGTACACCAGGAAGTGTCACATATGAATTGCAAGGAGCAAAAGATTTTCTGTGATAATACTACTAGTGGTAACAACAAGAATTACGCGTTTGAACCGTACCCATATGACTATAAGGATAAATGTAATTGTAAGGATGATACACGACCACAAGAAAAAAAAAAAGACGATGTGTGTGACATGGTGAAGGCACGTATTGGAAATAATGATGGTACAAAGGAAATAGAACATTGTAAACCAAAAAAAGGACCATTTGTCTGGAAATGCGGAGATAAAAGTTTAGTGAAAGACGAAGGTGTGTGTATGCCTCCTAGAAGACAAAAATTATGTGTAATTAATTTAGAACATCTTACAGAGAATACATCAGATGGTTTGAGAAAGGCTTTTATTAAATGTGCAGCGGCAGAAACGTTTTTTCTTTGGCATAAATACAAAAAGGATAAGAATGGTGGTGATGCAGACACAAAATTAAATAGTGGTACCATCCCTGAAGATTTTAAACGTCAAATGTTCTACACGTTTGGCGATTTTAGAGATTTATGTTTGTGTACGGATATATCTGCAAGAAATTATACTATATCTGCTGTTAAAAATAATATAGATAAATGTTTTAATAAAAAGTGTGATAAAGGAAAAAACGATAATACAGAACGTAAACAATGGTGGGATGAACATAAAGAAGCTATTTGGGAAGCAATGTTATGTGCTTTAAGTTATGATACCACCCATTATAATGTTAAACCGGAAACTCGCAAAAATCTTAGCGAAAAAAACGACTATTCCAACGTCAAATTCAATGGTGATAAAGCCACCTTGGAGGAATTTGCAGAAATCCCCCAGTTTTTACGCTGGATGATAGAATGGAGCGAACACTTTTGCAAAGAACAGAAAGAGGCATATAGGAAGTTGGTGACGGGGTGTACGGGATGTGATGTTAGTACTGATGGAAATTGTACGCAAAAAGGCAATTGTAAGAATTGTTCATCTCAATGTAAAGAATATCAAAAATTTATTACACAATGGAAAGTTCAATGGGAAAAACAAAGAAATAAATACACCGAATTATATGAAAAAACAAATAATGATAGTAATCATCTTACAGACGCGATTGAAAGAAGTGTGATTGATTACTTCAAAACATTAAGTTCAAATGGTACCACATATTCCACTGCCGGGAAATATATAAATGAAAAAGGATATATTCATGATTGTAATGGTAGTAAACAAAATAATTTCGACGAAAATAAGAATGGTGGTAGTAACGATAATTATGCTTTTCGTGAATATCCACATAATTATAAAGATCAGTGTACTTGTACAGATAAATCGACACCTGAACCGCCTCCACCTCCACCGAGACCTCCACCGACACCTCGAGCTGCAGGGAACAGTGGGAATGATCATAGAGCAAGATCAGAACGTGGTGAAGACGGGGCAGCAAGACCACGTCCACCACCAGCACCCGCTGGAGAAGGTGGCGTAGGACGTTCCGCCACTTCCCCCAACGGACCACCACGTGCACAACAACCACAACCAAAATCAAAACCCACTGGAGAAGGTCTCGGTCGCTCCCTAAAACCACGTGACCCCGAAGAGCCCGAGGAAGAAGAATCTGACGAAGATGGCGACAAGGGCGACGGCGGCGAAGGCGACGGCCAGCAGGAGGACGAACCACAAGAGGGATCACCGACAACAAAAGAGGAAGTAAATCCATGTAAAATAGTAGAAACACTATTTAGTAACACCAAAAATTTTGAAGATGCATGTGGTCTCAAATATGGCCCAAACGCATCATCAAGTTGGAAGTGCATACCAAGTGGTGACAGTACTACCACTGGTAAAGACGGCGCCATATGTGTGCCACCAAGGAGGCGACGATTATACATACACAAAGTAGGCAACGGCGGCGAGGACATCACCGACGACAAGTCATTACGTGATTGGTTTGTGAAGTCCGCTGCTGTGGAAACTTTTTTCTTGTGGCATAAGTATAAACAAGATAAAATAAAAGAGGATAAAGAAAAAAAAGAAGCAAATGGTGGACTAGTTCAACGTGAAACAAGCGACGACCCAGAACAAAAGAAATTACAAGAAAGTGGAAATATCCCTGATGAGTTTTTGCGTCAAATGTTCTATACATTGGGAGACTATAGAGATATACTATACAGTGGTAATAAAGACGCGAAGAATGGTTTCAACTACATATTTAGTGGTGATAAAGAAATGAAAGAAAAAGAAGAGAAAATAAGAACTGCTATAAATAGCTATTTTTCAAATAGTGTTTCCACATCTCCTCCCACACCTGGTCCCCAAAATAGTGGCCAACCCATCACACGTGAATCCTGGTGGCAAGCACATGGTCCCGATATCTGGAATGGGATGATATGTGCTTTAACCTATAAAGATAGTGGAGGAAAAGAACAACCACCAGAAGTGGATGATGCAGTGTACAAAAAATTTTTCGGAGAAAACAGTGAATCCAAAGACGGAAACCCTCTCCCCCAACCTGGCACAACCAGCACCCAAAACGGCACATACCAAAGCACATACAACTATCACACCGTCACACTTAAAGATGAAAGTGGTGCCAAACCCGCTGGTGGTGACGACACCATCAACAACCCCAAATTGAGTGATTTTGTGAAAATACCTACGTTTTTTCGTTGGTTACATGAGTGGGGAAGCGACTTTTGTGTTAAAAGAACAGAGATGTTGGAGAAGATAAAGGAGGAGTGTATGGATGGTACAAAACAAAAGTATAGTGGTTTTGGTGAGGATTGTGAAGATCAGCTTAAAGACAATCCTACTAATTTTAAGGATTTAGGTTACAGTTGTCCCAAATCTTGTAGATTTTATAAAAAGTGGATTGAAAGAAAAAAAATCGAATTTACTAAACAATCAGGTGCATATTCTGAACAAAAACAAAAATACGAAGAGCAAAATAAGGGTGCTGAAAGTAATAGTAATGATGGCAATGGATTTTCTAAAATACTAAAAAGTCTCTCTGAAGCTGCAGACTTTTTAAATAGGTTAAAAAACGGACCATGTTCTAAAAAGGATAATGAAAATGAGAATGGAAAAGAAAATGAAGAGGATAAATTAAATTTTACGAATCCAAATGAAACATTTAGACCTGCAACAAATTGTAAACCATGTTCTCAATTTAAAATAGATTGTCAAAAAGCTAATTGTACTGTTGATGAGAAAAAAGAGAAGTGCAAACAGAATGGAAACGATTTTATTTCTCCGGAAGATATTAAAAAAGAAGGGGGTTCTACTGAAGATATAAATATGCTTGTGAATGATGACGATACAAAGAAATTTGATGGTTTAGAGGCTTGCAAAGATAAAGGTATCTTTGAAGGTATAAGAAAAGAGGAATGGAAATGTCGTAATGTATGTGGTTATGTTGTATGTAAACCGAAAAATGGCAATACCGAAACAGGTAGTGGGGAAAACAAAGATCAAATTATAACAATTACAGCATTGGTTACACATTGGGTACATAATTTTTTAGAAGATTATAATAAAATTAAACAAAAAATTTCACACTGTAACAAAAAGGGTGAGGAACCTAAATGTATAAAAGAGTGTGTAGAAAAATGGATAAAAGAAAAAGAGAAAGAATGGAAAGAAATAAAAAAACGTTTCAATGAGCAATATAATGTTAATGGTTCACATGATTACAATGTAAGGAGTGTTTTGGAAACCTTCTTAGTTCAAATTGGTGCTGCAAAAGATAAAAATAAGGTTATAAAATTAAGTCAGTTTGATAAATCAAAGGGATGTTGTGTCAGTCCGAACTCAGAAAAGAGTAAAGACGAGGACGCTATAGATTGTATGCTTAATAAACTTCAACAAAAAGCAGAAAAGTGTCAACAGGACCACAAACCTAGTGATGAAACCCACCAAACATCGTGTGAAAAATCCCCCGCCCCCGTTGAAGACGAAGACGATACACTACACGAAGAAATAGAGGTGAAGGCGCCGAACATTTGTCCGGTACTACCAAAACCACAAGCAGAGAAAGAAGACGCTTGTATAACAGACGCTCCTCAACCCGACGTTAAAGAAGAAGAAGAAGAAAAAGAGGAGGAAGACGACGATGATGAAGAAGACGACGTCGACGACGACGCCGAGGAGGAAGAAGAAGAGGAGGAGGAGGAAGAGGAGGAGGAGGAGGAAGAAGAGGAGGAGGAAGAGGAAAACGTCGAGGAGGATACGGCGGAAAACCACACGGAGGAGGAATCACCACAACCAGCAGCACCACAACCACCAACCCCACAACTCTTGGATGACCCCCTCCTTAAAACCGCCCTCATGTCTTCTACCATCCTCTGGATGGTAGGTATCGGTTTTGCGGCAATCAGTTACTTTTTACTAAAGAAAAAACCGAAATCACCTGTTGACCTCATACGTGTACTTGATATCCATAAAGGTGATTATGGAACACCTACCTCGAAATCCAAAAATAGGTACATACCATATAGAAGTGGTACATATAAAGGGAAAACATATATTTATATGGAAGGAGATAGTGATAGTGGACACTACTACGAAGATACAACTGATATTACTTCCTCAGAAAGTGAATATGAAGAGATGGATATCAATGATATATATGTACCTGATAGTCCTAAATATAAAACATTGATTGAAGTAGTACTGGAACCATCAAAAAGTAATGGTAACACACCAAGTAAGGGTGATGGTAACACACTAGGTGATGATATGGTACCTACCACGAATTCACTTACAGATGAGGAATGGAATGAACTGAAAAATGATTTTATATCTCAATATATACAAAGTAGATTACCAATGGATGTACCACAATATGATGTATCAACAGAGTTACCAATGAATATAGGAGGTAATGTTTTAGATGATGGTATAAACGAAAAACCTTTTATTACTTCTATTCATGATAGGGATTTATATACTGGAGAAGAAATTAAATATAATATTAATATGAGTACTAATATTATGGATGATCCAAAATATGTATCAAATAATGTATATTCTGGTATAGATTTAATTAATGATACATTAAGTGGTAATCAACATATTGATATATATGATGAATTATTGAAAAGAAAAGAAAATGAATTATTTGGAACAAATCATACGAAAAATACCTCAAACAACAGTGTAGCAAAAAATACAAATAATGATCCAATTATGAACCAATTAGATTTGTTACATAAATGGTTAGATAGACATAGAGATATGTGTGAGATGTGGAATAACAAGGAAGAATTGTTAGATATATTGAATGAACAATGGAATAAAGATAATAATAGTGGTGATATACCAAATGATAACAAAACGTTGAATACCGATGTTTCTATACAAATAGATATAGATGAAAATAAAGGAAAGAAGGAATTTAGTAATATGGATACTATCTTGGATAATATAGAAGATGATATATATTATGATGTAAATGATGAAAACCCATCTGTGGATAATATACCTATGGATCATAATAAAGTAGATGTACCAAAGAAAGTACATGTTGAAATGAAAATCCATAATAATACATTCAATGGATCCTTGGAACCAGAATTTCCCATATCGGATGTATGGAATATATAA
>DD2var43
ATGGCACCAAAGCGTAGACGTATAAATGAAATTGAACTTAGTGCAAGAGATGTTTTGGAAAAAATTGGAAGACATATAAAAGATGAGAGAGTAAAATCGAGTAAATATATAAATAGATTAAAAGGTAATTTATCAAATGCAATATTCATTGATGGATTGAGAAGAGCACATAATTTAACAAGTCATGGTCCTGGAGATTCGTGTAGTCTTGATCACAAATTCCATACTAATATACCAATTGAAGCTGCAAGGAATCCTTGTTATGGAAGGGAACAAAATCGTTTTGGTGAAAATGCCGAATCGTATTGTAACAGTGATAAAATAAGAGGTAATGAAAATAACAGTAATGCTGGAGCATGTGCACCATTTCGGAGGCAAAATATGTGTGATAAAAATTTAGAATATTTGATTAATGAAAACACGAAAACTACGCATGATTTGTTAGGAAATGTATTGGTTACAGCAAAATATGAAGGTGCTTCTATTGTTGAGAAACATCCAAATAGAGGATCTTCAGAAGTATGTACTGCCCTTGCAAGAAGTTTTGCAGATATAGGTGATATTGTAAGAGGAAAAGATATGTTTAAACCTAATGAAAAGGACGCAGTGCAGAATGGTCTAAAAAAGGTTTTCAAGAAAATATATGAGGACTTGAAGAATAAACAAATAAGTGATTATGATGGTGATGGTCCAGAGTATTACAAATTAAGAGAAGCTTGGTGGACAGAGAATCGAAATCAAGTATGGAGAGCATTGACATGTGGTGCTGGAGAGAAGGATACATATTTTGTACAATTAGACGATAGTAAAAGATTATTTTGGGATCGAAAATGCGGCCATGATGAAAGAAACGTTCCTACCAATTTAGATTACGTCCCGCAATATTTAAGATGGTTCGACGAATGGGCAGAAGATTTTTGTCGAATAAGAAAAGATAAGTTGAAAAAGATTAAGAACGCCTGTCGTAATTATGCAAATAATTTATATTGTAGTTTTAATGGATATGATTGTACGAAAATTATTTGGAAAGAACACAATTTTTCTAATGATAGTAAGTGTACTAAATGTCATAATGAATGTCTTCGTTATGAAAATTGGATAAAAGATCAAAAATTAAAATTTGAGAAACAACGGGATAAATATGAAATCGAAAAAAATAGATACAATTCGTTAACAAATTCAAAAAATAATTTTAATAATATATATTATAAGGAATTTTATGACGAACTTAGAGTTAACTATGGAAGTATCGAAAATTTTTTGAATTTATTAAATAAAGGAAATAAATGTAAAAATATTAGTGACGAAGAAGGAAAAATAGATTTTGATAAAGGTGTTGATAACACATTTTCTCGTTCAAATTATTGTCAACGATGTCCAGACTGTGGTGTCGAATGTAAGAATGGAAGATGTAAAAAAAAAATGGATACTGGTAACAATTGTGGGGAACCATATATCTATAATATACCAAAGAATGTGAACCCTATTGGTATTAATATCCTTAATAGTGATGATGAACATGTTGATATTGTAAAAAGATTAAGTGAATTTTGTAGAGACTCAAAAAAAGAAAATGGGAAAAATACCGAAATATGGCACTGCTATTATATTGGAGATAAACATAATCAATGTAAAATGGAAAAAGCTGTTGCGGAAAATAAACATCAAACTAAAATAACGACATTTGATTTTTTTTTTGATTTATGGATTAAGAATTTATTAAGGGATACTATAAATTGGAAAAGCGAACTTAAGAATTGTATAAATAATAAAAATACTGAGAAATGTAATAAAGAGTGTAACGAAAATTGTAAATGTTTTGAAAAATGGGTTAAACAAAAAGAACAAGAATGGAAAAATGTGAAGAAAGTATTCGAAAATAAAAACGGAACGTCGCAAAATTATTATAATAAACTTAAAAGTCATTTTGATAATTATTTTTTCTTAGTTATTAATAACGTTAACCAAGGAGAAGAAAAGTGGAAGAAATTTACGGATGAATTAAGAAAAAAAATGGATTTTTCCAAAGCAAATACAGGTACCAACGATGCTCAAGATTCAATAAAAATATTGCTTGATCACGAAAAAAAAAATGCAGGAACATGCCTTGAAAATAATCCATCCGAACCATGTTCCAAGGCGGAACCTCAAAAATCCGAAGAAAAAAACCAACCACAAGATGCCCCACCAAATTCATGCGGTGCCGCGGGTGACAAAAATGGTAAAACCGCGAGTGTGGAGCAAATATGCAAGGACGTGAAGAGATATATTACAGAAAATAATGAAAAAACAAAAAATCAAAGAAATACAGGTTGCAATAAAAAAGGTAACTCGAAAAAATGGGAGTGTGAAAAAAATATTGATCCAAAACATGCTGGTGCCTGTATGCCTCCTAGAAGACAAACTTTATGCATTTATTATTTATCACATGATAAGGAAAAAGATAATATAAAAACAGCAGAAAAATTGAAAGACGGTGTTATGAAATCTGCAGCACTGGAAACACATTTTTTATGGGAAAAATATAAAACCGATAAAAATGGTGGCAACAGTGGTAAAACACTAGATGATCAATTAAAAGAAGGAAATATTCCTGAAGATTTTAAACGTCAAATGTTCTATACATATGGAGATTATAGAGATTTATTCTTTGGAACAGATATATCGAATCATAGATATATAATTGCAGTAAAAAACAATGTCAATATGGCGCTCACTCAAAATGTTTCAGAAAAAACTCGTAACTTAAATAATATTAAGAATGAATGGTGGCAAAAACATGGTCCTGAAATATGGATGGGGATGTTATGTGCCTTAACTAATGGAATAGATAACACAAAAGAAAAAAACAAAATCATGGAACACCCCAAATACAAAAATCCACCAGAAGACTTTGCTAAAAAACCTCAATTTCTACGTTGGTATATTGAATGGAGTGACGAATTTTGTCAGGAACGGAAGAAATTGGAGAAAAAGGTAGAAACGGCTTGTAAGTCGGATTATGATGGGTGTAAAAACAATAAGAGTAATGGTAATTGTGGTAAAGCATGTAAAGCATATGAAGGATATATTACCGGAAAAAAGACACAATATGATAGTCAAAAAAAAAAATTTGACGCTGTAAAAAGCGGGGGCGAACAAGAATATAATGATATTTCATCTAAAGAGGCTCCTGATTATTTGAAAGAAAACTGTTTGGATGATACATGTGATTGTATGAAGAAAGTAAAAAGCATTTCCAATTACTGGGAACAACCTCATACAACATATAACGATGAAAACCTGCAAAAAAAGTGTAGTTGTCCCCCTTCACCCTGCACCATCGTGGATGGCATCCTCGGTGACAAAAGTTCGAAGGGATATGTTGAAGGGTGCAAATGGAAATATGGGAAGATGCCACGAGGAGGTTTGGAAGGGTGGGAGTGTAATAGTGGTAATGAGGACGGTGATGTTGTATGTATACCACCAAGGAGACAAAGATTATATGTAGGTAATTTAAAAACACTTGCTGAAGGAGCGACAAAAATACAATTACGACAAGCTTTTATTGAATCTGCTGCTATAGAAACATTTTTTGCTTGGCATGAATTTAAAAAAGAAAAAGAAAGAGAGGAAAAAGTAAAAAATGAAGAAAATGTAACCTATACACCATCCGCCGAAAAAAATATTCAAAAGGATTTACAAAGTGGAAAAATTCCTGAGGAATTTAAAAGACAAATGTTCTATACATTTGGAGATTATAGAGATATATTATTTGGGTACAATATAGGTAATGGTAACTATATGGAGAAAGTAAAAAGTAATATAGATAGGGTTTTCACAAAAGGTTCCCAAAAATCTGGTGGTGAAAAAAATGGTGTCGAAGAACGTGAAGAATGGTGGACAAACCATGCAAAAGATATCTGGGATGGGATATTATGTGCTCTAAGTTATAATACCGAAACAAAAGAAATGGATAAAGATGTGCGCACACAACTTACGGGTCCCAAGAGCATGTACAAGTATGAAAGTGTCACAATTAGTAGTGTTCCTATTGGCCGTGCTTCTAGTGGTGATATCACTTTGCAGGATTTTGCCAAAAGACACCCATATTTTCGTTGGTTAGAAGAATGGTTAGACGAGTTCTGTCAAAAAAAAAAAATAAAAATTGATAAAATTGAAAGAGAATGTCGTGGGAACAATGGAAATAGATATAGTAGTGGTGATGGTGAAGATTGTACTAAAATAGATCCAAATAAGGATGGAACTATTGAGAATTTAGAATATCCGAGTTGTGCCAAATCTTGTAGTTCCTATGAAGAGTGGATAAACACAAAAAAAAAAGAATTTAATAAACACAACGAAAAATACGAAAATAAAATTGAAGACGCTAAAAGTAAAAATTATGATATTGGATTTTATACAACACTAAAAGAAAAGTACCCTAAAGCTACAGATTTTTTACAAACGTTAAAAGAGAGACCGTATTATAAAGGAAATACAGGAAACAGTACAATAGATTTTAAAAATCCAACAGTAACATTTAGACATGAAAAAAATTGTGATCCATGTCCTGTATTTGGAGTTGAATGTAATCACGGTGTTTGCAGCGGTGCTAAAAAAAAGAAGTGCGAAGAAAAAACTTTTATTACTGCAGAAGATATTGAAAAAAAAACAGAAACTATTAATGTAGATATGCTTGTGAGTGATGACATTACAGCAGGATTTCATGATTTAAAGGATTGTGAAAAGGCAGGTATCTTTAAAGGTATTAGAAAACACGAATGGATATGTGGTAATTTCTGTAAGTCAGATGTATGCGTTCTGAAAACTTCTGCTGAGAAAAAAGATGATAAACAAAATATACAAATAAGAGCTTTGTTTAAGCGATGGTTAGAAATTTTTTTAAAAGATTATAATAAAATTAATAAAAAAATTTCACATTGTATGAAAAATGATGAAGGCTTCACATGCATAAATGGATGTGAAAAGAAATGTAATTGTGTAAGTAAATGGATAAACCTAAAAAAGGAAGAATGGGGAAAAGTACGAGATAGTTATATCAAACGATATATAGGTAATGATTCAGAAGTTTACGAAGTGAGAAGTTTTTTAGAGCAGGCTCCATTTGACAGTGATGTTCAAAAAGCTATAAAACCTTTTGAAAAATTACGTGACTTCGAGGATTCAATTGTATGTAATGGAACTACGAGCGCACGAAAGGAAAAAGGTACAGAAAAGGATGTCGTAGAATGTTTGCTTGATAAACTTCAAAAACAAATAGAAACTTGTCAAACGAAACATAAAGAAACATCTGGAAATACATGTTCCCCACCCCCAAACCCCGACACACAAACAGACACACCATTACCACTTGAGTCTTTCCCCCCATCTTTTTGTAATGTTCCGGCAAACCCTTGTGGAAAACCAGACGCGACGAATGTGGTAAATGTGGAAGAAGTGGCGGAAATACTACACCAGGAAGCGAAAGAAAAAATGGTAAAGAATAGTGTTGTTCATGGTAAGGGTGAGAGTGGTAATGGTAAGAGTAGTTTGCAAGGCAATATAAAGAATGCGAAACTTAAGAATGGTCGTACAGGAACTGCGTTGAACAACGTGTGTAGTATAACGAAGGAACATACCAATGATACTCGTGGTAGTACTAATGGTGGTCCATGTAAAGGCAAAGATAATGATAACAATGGTGAACGAATGAAAATAGGAACAATATGGCAAACCAAGAATGACCTGCAAATAACAGACCCTTACTTATTTTTGCCTCCAAGACGTGAACATATATGTACTTCAAATTTAGAAAAAATACATGTTGGTAATGTCACAAGTAGTAGTAATATTAACGATACTTTTTTGGTCGATGTGCTTTTAGCAGCCAAAATGGATGCAGAAAAAATAAAGGATCTGTATAAAAGTCAAAATGGCAAAAATAACCTAAATGACGAAAATGACAAGGAAACTATATGCCGAGCGATGAAATATAGTTTTGCTGATCTAGGAGATATAATTAAGGGAACAGATTTGTGGGGACATAAAGATTTTAACGATCTAGAAACTAAGTTAGTAACAATATTTGAAAAAATTAAAGGGGAACTTGGTGACAAATATACCGGTGATGAAGCCAACCGCTCATATACACAATTACGAGCAGATTGGTGGGAAGCAAATAGAGAAGAAGTTTGGGAAGCCATGAAGTGTAAAACCACAATAAAACCCCCTGTCAATATAAAATGTGGTGACACTCCTCCCCTTGTCGATTACATCCCTCAACGACTAAGATGGATGACAGAGTGGTCAGAATGGTATTGTAAAGTTCAGAAAGAGGCATATGAGGAGTTGGAGAAGACGTGTAAGGATTGTAGGAGTGGAATATGTGAGAATGGTAAGGATGACTGTTCCAAGTGCACAAAAGCTTGTGAAGAGTATAATAACAAAATAAAACCATGGAAACAGCAATGGACAAAAATAAAAGAAAAATACGAAGAATTATACAAAAAAGCACAAAATAGTGATACCTCTAATAGTGGTACAACATATCCCAAAGATGAGAAAAATGTCGTTGAATTTTTGTCACAATTATACGAAAAAAATAAAGGATCTAATACCATTTATTCTACTGCTGCAGGATTTATACATCAAGAAGCACATATTAATGATTGCCAAAAACAAACACTTTTTTGTAGAAACCCTAGTGCTATTACATCTAGTGATACAAACAACGACCAATATGCTTTTCGTATTCAACCATATGACCATGATGATGCGTGTATATGTAAAATTAGATATCCGGAAAAGGAAGTATTAAAGGAACCGTGCGATATAGTGGAGACACTACTTAGTGCACAAACCCAAATATATAACATACATAATTGTAAACAAAAACAGGAAGCAAAATGGAAATGCGACGATACAAACTTAGTGCAAGAAAAAGGTGTGTGTGTGCCTCCTAGAACACAAAATTTATGTGTATATTATTTAACAGAATTGAATGACGAGGCTAAAGAAGAAGAATTGAGAGAGGCTTTTATTAAAACTGCAGCAGCAGAAACTTTTCTCTCATGGCAATATTATAACAGTAAAAATGTTGAGGACGCTGAACTATTATATAGTGGAATCATCCCATCCGAATTTTTGCGATCCATGTTTTATACGTTTGGTGATTATAGAGATATATGTTTGGATACAGATATACCTTCAAAAATGTCAGGTGGTGATTTAGCTCAGGCAAAAGATAATATAGGTAAAATTTTATCAAAAAAAAGCAAAACTCTTGATGATAAAATTGTTGGCGTAGACCGTGTAGGGTGGTGGAAAGAATATTGTCCTCATATATGGGAAGGGATGTTATGTGCCTTAACACATGATCTCTATGAAAAAGACATTAAAGCACAAATTAAAGACCACTACTCATACCAGAACCTGAAGAATCCCAATAACGGTATTTCTTCTCTAGAGGACTTTGTAAAAAGACCCCCATTTTTACGATGGTTTACTGAATGGGGTGATCAATTTTGTACAGCACGTGGTATTAAGATCAAGGAGTTGAAGGAGCAGTGTGAGCAATGTAATGTTAATGATAGTGATGGAACCTGTGATAATAAAGATAAATGTAACGAATGCAAAGATCAATGTCAAAAATATGAAACATGGCTTACAATGTGGAAAGATAATTATGAAAAACAAAGCAAGAAATATTTTCATGATAATCAAAACAAAAAGTTTGAATCTACATCTGCTAAAGATGAAGTAAAAGTATCATCCCACGCTTATGATTATTTACAAAAAGCCTTAACAAAACTTTGTCCACATGGAAACTGTTCATGTATGGATGGTGAATCGAAAAAGACAATCACAAAATCTGGCAACAATTCTCACAATAGTCGTATGCCTAAATCTTTGGATTATCCTCCTGACAATTATGATAAGAAGTGTAATTGTCTAGGGGTACCCCTTTCACCACCTCCAGCTAGTGGTGAACAAAAAGTTCCAGTACCCAAAAAACCAGTACCCGAAAAAAAAGAAGAAGAACCACCAGAACCAACTAGTGGTGAGAAAAACCCCGAAGAAACCCCCAAAGCCCCTGAACCCGAAAAAGTCCCCCCGGAACCAGCTGCAGCACCAAAAAAACCACCAGAACAAAAAAAACGACAACCATTACAACCCCCTCAACCCTACTTACCACCCGCATTAAAAAATGCCATGTTATCTTCAACCATCATGTGGAGTGTGGGTATTGGTTTTGCGGCGTTGACTTACTTTTTACTAAAGAAAAAATCCAAATCTTCTGTTGACCTCATACGCGTACTTGACATCCACAAAGGAGATTATGGAATACCTACCCCGAAATCAAAAAATAGATATATCCCCTATGTGAGTGATACATACAAAGGCAAAACATACATATATATGGAAGGAGATAGTGGAGATGACGATAAATATATGTTTTTGTCTGATACTACTGATATTACTTCATCTTCCGAAAGTGAATATGAAGAATTGGATATTAATGATATATATGTACCAGGAAGTCCTAAATATAAAACATTGATAGAAGTAGTATTAGAACCATCAAAAGGTAATGGTAACACACCAAGTAAGGGTGATGGTAACACACTAGGTGATGATATGGTACCTACCACTAATACATTTACTGATGAGGAATGGAATGAACTGAAACATGATTTTATATCACAATATATACAAAGTAGATTACCAATGGATGTACCAAAAGTTGGTGTATCAAAGGAGTTACCAATGAATATAGGAGGTAATGTTTTAGATGATGGTATAAACGAAAAACCTTTTATTACTTCTATTCATGATAGGGATTTATATACTGGAGAAGAAATTAGTTATAATATTAATATGAGTACTAATAGTATGGATGATCCAAAATATGTATCAAATAATGTATATTCTGGTATAGATTTAATTAATGACACATTAAGTGGTAATCAACATATTGATATATATGATGAAGTGCTAAAAAGAAAAGAAAATGAATTATTTGGAACAAATCATACGAAAAATACATCAAACAATAATGTAGCTAAATTAACAAATAGTGATCCAATTATGAACCAATTAGATTTGTTACATACATGGTTAGATAGACATAGAGATATGTGTGAGAAGTGGAATAAAAAGGAAGAATTGTTAGAAAAATTGAATGAACAATGGAATAAAGATAATGATGGAGGTAATATACCTAGTGATAATCATGTGTTGAATACGGATGTTTCGATCGAAATAGATATGGATAATCCTAAACCTATAAATCAATTTAGTAATATGGATATAAACGTGGATACACCTACTATGGATAATATGGAAGATGATATATATTATGATGTAAATGATAATGATGATGATAATGATCAACCATCTGTGTATGATATACCTATGGATCATAATAAAGTAGATGTAGATGTACCTAAGAAAGTACATATTGAAATGAAAATCCTTAATAATACATCTAATGGATCGTTGGAACAACAATTTCCTATATCGGATGTATGGAATATATAA
>DD2var44
ATGGGGCCCCCGTCGGCTGTGTCTGCACCTAGGTATGATCAAGCCACTAGTGCCAAGGAATTTTTGGATTTAATTGGAGAAAAAGTGCACGAAGAAGTCAAAAATGCTGCTAAACAATATATTGAGGAATTGAAAGGAACCTTATCAAGAGCAACCTTTGAGAAAAAATCAAAGAGTCAACAAACACCTGCTGGTCCATGTGGCCTTAATTATGAATATCATACTAATGTTACCATTGGTGGGGGTAGGGAGTATCCTTGTCGTGGTAAAGATACAGTTCGTTTTTCCGATACAGAAGGAGCACAATGTGATAAGAAAAAAATAAAAGATAGTAAAAACAGTAGCGAAGGAGCATGTGCCCCTTTCAGACGATTACATCTATGTGATTATAATTTAGAAAATATCAGTGATTTTGATAATATTAATAATCACACATTATTGGTAGATGTGTGTCTTGCAGCAAAGTATGAAGGAGAATCATTAGAACGTTATCATGAGCAATATGAAGTACAATATCCTGATTCTCCTTCCCAATTATGTACCGAGTTGGCACGAAGTTTTGCAGATATAGGAGATATTGTCAGAGGAAGAGATTTGTATCGTCGAGATAAAGGAGAAGAGACAAAATTAGAAAATAATTTGAAAACAATTTTCGAAAAAATTAAGGGAAATAATAATTCAACACTTAAGGATCTTCCACTAGATGAATTAAGAGAATACTGGTGGGAAGAAAATAGAGAAACAGTATGGAAAGCTATCACATGTAACGCTAAGGGTTCTCAATATTTTCGACGAACATGTGCTGGAGAAAAACGAACTCAGACTGGAGATAACTGCCAATGCATTGGCCAAGCTGTACCTACATATTTCGACTATGTGCCGCAGTATCTTCGCTGGTTCGAGGAATGGTCCGAAGACTTTTGTAGAAAAAAGAAAAAATATGTTAATATAGTTAAAACATATTGTCGTGGAGAAGATAAAGAGGGTAAGGAACGATATTGTAGTCGTAATGGCTACGATTGCGAAAAAACTAAACGAGCGATTGGTAAGTACCGTATGGGTAAGCAATGCATTAGCTGTTTGTATGCATGTAATCCTTACGTTGAGTGGATAGATAACCAACGAAAACAATTTCTAAAACAAAAAAAAAAATACAAAACAGAAATATCAGATGGTGGTGGTAGGAAAAAACGAGCTGCACGTAGTAGTGGTAATAATAGTAATTATGATGGATATGAAAGTAAATTTTATAAAATACTTAAAGACGACTATGAAACCGTTGATGCTTTTTTGGGATTATTAAGTAAAGAAAATGTATGCACAAAAATTACTACACAAGAAGAAGGAACAATTCATTTTGAAAAAGTTAATAGTAGTAGTACTAATGACACTAGTGGTACCAATGATATTAAGAATGGAACCTTTTATCGTTCAAAATATTGCCAACCCTGTCCTATTTGTGGGGTGAAAAAGAATAATAATGGTAGTGGATGGGAAGAGAAACATGAGAGTGATAAATGCACGCGTATAAAACTTTATAAGCCTAATGAGGGCGCAACACCTACTGAAATTAAAATCCTTAAAAGTGGTGAAAAACAAAAAGAAATTGAAGAAAAATTAAACAAATTTTGTGCTGAAAAAAATGGTAGTGATGGTGGTAGTGGGGGAAAAAATAGTGATTCTTCTTTGTATGATCGATGGCAATGTTATCAAATTGACCAGGTTGAGAAAGATCAAAACCCAGAGGGTGTGGAGGACGAGGATGACGACAACTATGTAGAAAAAGGAGGCGGATTATGTATATTAGAAAAAAACAAAAATATAAAAGAAGAAAAGGAAAAAATGTCTGAACCCGAACCTAATGATATCCAAAAGACATTCCATGATTTTTTTTTCTATTGGGTTGCACATATGTTAAAAGATTCCATACATTGGAGAACAAGAAGGCTTCGTAAGTGTATAAATGATGGTACGACAATGAAATGTATAAATGGATGCCATGGTAAATGTGATTGTTTTGAAAAATGGATTAAACAAAAAAAAGAAGAAGAATGGAAGAAAATAAAAAACCATTTTTACAATCAAAAAAATTTGAACGATAGAGCAGATTTTATCAACTTGTCTCCTTACTATATTCTTGAATGGAATTTGGAACAAGAATTTTTGAATGAAGATTCCACAGAAGATTCCGAAGAAGATTCCCAAAGTCGTGATGAGGATGCAAAAGAAACAAAACGCATTAAGGAAATGTTCGAAAAAAAAAAAAAACAAGAACGAAATGCGGATACTTCCAACAAGGAAACAATAATTGATTTCTTGCTCGATGAGGAATTAAACGATGCCACCAAATGCAAAAAAAATCAAGAAGACTGCAACAGACAACAACAAGAAGAAGCCACTAGAGCTCGTGGTCGTTCCGACCCCGGCACACACGACACCCCACGTGACCCACTACCACCACCTACACAGGAATCCGCCTCAGACGAATCCGACTCCGATGGTGAAGATGACGCCACGGAGGCGACGAAGGCGGAGGAAAAGACGGAGGAGGAAAACGTCGCAGAGGTAACAGAGACAACAGAGAAGTCAGTGGAGGTTTGCGCCACAGTGGACAATGTGTTTACAGACGACAATACTCTTAAAAATGCCTGTCCAACCAAATACGGTCCAGGCGGAAAAGAAAAATTCCCCAATTGGAAATGTGTCACACCAAGTGGTGACTCCACTAGCCAGGAGGGTGAAGCCACACGTAAACGACGTGAAGCTAGTGCCGTTACAACCACCCCACCTAGTAATAGTGGTAGTATTTGTATCCCACCCAGGAGGCGACGATTATATGTAAAAAAATTACACGATTGGGCGAGTGGTAGCAACACAGCAGTTGGTGGTGGTAACACGGAGTCAAGTGACAAACTGCGTGATGCGTTTATTCAATCTGCTGCAATAGAGACTTTTTTCTTATGGCATAAATATAAAGCGGAAAAAGAAATAGAGGAAAAAGAAAAAGCAGAACTAGTATATAAAACAACAGGCCCAAATGAATTCGACAAAAAATTAGAAAGCGGAGAAATACCTGAGGAGTTTAAAAGACAAATGTTTTATACGTTGGGGGATTATAGAGATTTATGTGTGGGGAACACAAATATTGTGGAGGCTGCACTAAGTCCTAGTGAGAACGAGAAAATGGAGGCAATACAAAAGAAAATACAAGAACATATAAATAATGGTTCTTCATCTGCTCCTCGTGGTAGCACCCACACCCAACCTAGTGATAAACGTACCAACTGGTGGGATGAAATCGCCCCTTCCATTTGGAAAGGTATGGTTTGTGCTCTAACCTATAAAGAAAATGAGGGAAAAACAAACGACACACAAAAAATAAAAAAGGATGATGAAGTGTACGAGAAAATTTTCGGAAAAGACGGTGAATCTAAAGAGGGCACCCCAACCGGCACAACCGGCACATACCAAAGCACATACAAATACGATAAAGTGGAACTTAAAGAAGATGATACTGGTGGCGAAAAACGACCAGACTCCTCAGCCAGTGGTGCCAAAACCAACGACCCCCTCAACAACCCCAAATTGAGTGATTTCGTGGAAATACCTACGTTTTTTCGTTGGTTACATGAGTGGGGAAGCGACTTTTGTGGTAAAAGGGCGCGGATGTTGGAGAAGATAAAGGAGGAGTGTGTGAAAAGTGATGGTGGACGTTGTAGTGGTGATGGTTTGAAATGTAACGAAATAGTTATAGATAAGGAAAAAATTTTTGGCGATTTACTTTGTTCGACGTGTTCCAGACATTGTAGATATTATAAAAAATGGATAGAAAGAAAAAGAATAGAATTTGAGGAACAAAAAAATGCATATGGTGACCAAAAAAACAATTACGTAAATGAACAAAAAGACAAATGCCAAACACAAAGTAATAATAATGATAATGGATTTTCTAAAACATTAGGAAACTACAATGACGCTGCAGAATTTTTAAATAGCTTAAAAAACGGACCATGTTCTAAAACTAATAATGATGATGACAAAAAAGGAAACAGTCACATAGATTTTAAGAAAACAGAGGAATCATTTGGACATGCAGAAAATTGTGGTACATGTTCTCAATTTAAAATCAAATGTAATGGAAGTGATTGTAGTGGTCCTAAAGAAAACAAGTGCGATGGTATAAAGCCTATTGCTGCAACAGAAATTGAACAAATGAAAGAAAATATACAACTAGTAGATATGTATGTGAGTGATAACTTTACAACGAAATTTGATAGTGATTTAAGGGATTGTCAAGGTGCAGGTATCTTTAAAGGTATTAGAAAAGATGAATGGAAATGTCGTAAGGTATGTGGTGTAGATATATGTAGTCTGAAAAAAAACAAAAATGAGAAAGAAGTTCATGAACATATCATAGTCAAAGAATTCCTTAAACGATGGTTAGAAAACTTTTTTGAAGATTATAATAGAATTCAAAAAAAATTAAAGACATGTATTAAAAAGGGTGACGAAAACAAATGTATAAATGGGTGTGTAGAAAAATGGATAGAGAAAAAAACGGAAGAATGGAAAAAAATTAACCGTACTTACCAAGAAATAAATGAAAATAAAAATGATGATGCCGGTAATAATTTAAACTCTTTTTTAGAGCAGGCACCCTTTCACGATGAAGTTAACAAAGCTATAAAACCTTGTGGAAATTTCGATAGGTTCGAGAAGTCAAAGAAATGTACTGAAACTGCAAACACAGTAAATAAAAAGGGCAAAGGTTCTAACAAAAAGGATGGTGTTCTATGTTTGCTTGAAAATCTTAAAAAAGAAATTGAGCAGTGCAACAGCATGGAAAATAGTGTCGTAACCAAAGCTAGTGGCGTAAACCCAGAAACAAAGTGTGAAAAACACTCCACCCCCGTTGAAGAAGATGAGGAAGACGAACCCCTTGAAGAAGAAAACACAGAAAATACAGTGGAGGCAAAGAAGAACATGATGCCGAAAATTTGTGAGGGTGTTGTGCCACAAGAACCAGAAGCAGTGGAACCTGGAGAAACTTGTACACCAGCAGACGACAAAGTGAAGGAAACAGTGACAGAAAATGAAGAAGCACCTAGGGACCCAGAACACGAACCAGCTGGACCAACACAACCCGAACAAATCCCAGACAACAAGGAGGAAACCACCAAAGACGTTCCGGCATCAAAAAAAGACAAAACCAAAAAAAAACTACCGAAACCCCAACCACCCCGCGACGATCCATGGGAACCCCTGAAAAATGCGATGTTATCCAATACCATTATGTGGAGTATTGGTATTGGTTTTGCTGCGTTCATTTATTTTGTACTAAAGAAAAAAACCAAATCTACTATTGATCTTTTTCGTGTTATTAATATACCTAAAGGAGATTATGGAATACCTACATTGAAATCATCAAATAGATATATTCTTTATGCAAGTGACCGATATAAAGGCAAAACATACATTTATATGGAAGGAGATAGTGGAGAGGAAAAATATATTGGGAACATATCTTCATCTGATATTACCTCGTCAGAAAGTGAGTATGAAGAATTTGATATCAATGATATATACCCATACAAATCACCTAAATATAAAACGTTGATTGAAGTGGTACTAGAACCATCAAAAAGAGATATACAAAGTGATGATATACCTACCAATAAATTTACTGATAATGAATGGAATGTATTAAAAAATGATTTTATCTCAAACATTTTACAAAATGAACAAAATGATATACCAAAAAACAATATAAGTGCAAATATTCCATTAAATACCCATCTTAATACATCATATTTTGATAATCCAGAAGAAAAACCTTTTATTACAAAAATTCATGATAGAAATTTATATAGTGGTGAAGAAATTAGTTATAATATTAATATGACTAATAATGATGATATTCCAATTAGTGGTAAAAATGATACCTATAGTGGTATAGATCTAATTAATGATTCGTTAAATAGTGACCAATATATTGATATTTATGATGAAGTGTTGAAAAGAAAAGAAAATGAATTATTTGGAACAAATCATACGAAAAAAAATACATCAACCAATAGTGCAGCCAAACTTACAAATAGTGATCCTATATCCAACCAACTAGAAATGTTCCACAAATGGTTAGATAGACATAGAAATATGTGCGAAAAGTGGAAAAACAAAGAGGATATTTTGAACAAATTGAAAGAAGAGTGGAATAAAGAAAATATCAATAATAGTGGTAAAACATACAATAGTGATAATAAACCTAGTCATAACCATGTGTTGAATACTGATGTTTCTATTCAAATAGATATGGATAATCCTAAAACAAAGAATGAAATTACGAATATGGATACAAACCAAGACAAATCTACTATGGATACTATACTGGATGATCTGGAAAAATATAATGAACCCTACTACTATGATTTTTATGAAGATGATATCATCTATCATGATGTAGATGTTGAAAAATCATCTATGGATGATATATATGTGGATCATAATAATGTGACTAGTAATAATATGGATGTACCTACTAAAATGCACATCGAAATGAATATTGTTAATAATAAAAAGGAGATTTTCGAAGAGGAATATCCTATATCAGATATATGGAATATCTAA
>DD2var45
ATGGTGCCGGCGGTGGCGACGCAAGGACGTGGTGGTGGGAATGACTACAGTGATGCCAAGGACCTTTTGGATAAAATTGGGCAACAAGTGCATGAGCAAGTGAAAAATGATGCTGATGCTAAAAAATATATTAAGGAATTGGAAGGAACGTTGTCACTAGCAACAATTTTTGATACGGAAACAGTTAGCAGCCCAGATCCATGCCAACTTATAAAAGAAAAACGTGAGAAACTTCTTGGTGCTAACAGTAACAGGTATCCGTGCAAAAAAGATGGAAAAGGAGAAGATGTAAACCGGTTTTCTAAAGAACGTGTCGATGAATATGATAACAAAAAAATAAAATGTAGTAATGGTAGTAATGGTAAAGATGAAGGAGCATGTGCGTCGTTTCGACGATTACATTTATGCAACAAAAATATGGAAAACATGGACACAAATAATAATGATGGTAAAGCTAAGCATGATTTATTATTAGATGTGTGTATGGCAGCCAAATATGAAGGAGAGTCATTAAAAACATATCGTGCACAATATGATGCAACATATCCTGGTTCTGGTTTTACAATGTGTACTATGTTGGCACGCAGTTTTGCAGATATAGGTGATATCGTACGCGGTAAAGATCTGTATCGTCGTGATAATAAAAAAGATAAAACTGATAAGTTACAAGAACAATTAAAAAAATATTTCCAGAAAATATATAATGACGTGACGAGCGGGAAACAGAATGGGGAGCTAAAAACTCGCTACCAAAATGATACTGGAGATTTTTTTAAATTACGAGAAGATTGGTGGACTGCAAATCGCTCCACAGTATGGAAAGCTATCACGTGCGACGAAGAGAACAAGCTAAGAGATGCTTCATATTTTCGACCAACGTGCAGTGATCGTAATGGAAGTTTTTCTCAAGCTACAAAGCAATGCCGGTGTGACGGCGCAAAGAGCGCAAATGCCAACCAGGTCCCCACATATTTTGACTACGTCCCGCAGTTTCTTCGGTGGTTCGAAGAATGGGCCGAAGACTTTTGTAGGAAAAAAAAAAAAAAACTAGAAAATTTGGAAAAACAATGTCGTGGCAAGTATGGTGATGATGGTACGGAACGATATTGTAGTCGTAATGGATTTGATTGTGAAAAAACAGTTAACGCACGAGGTAAAGTACGTATGGGTAAAGGTTGCACTGACTGTTTTTTTGCATGTAATCCTTACATTGATTGGATAGATAACCAACGAAAACAATTTGACAAACAAAAACAAAAATACGGAACAGAAATATCAGATGGTGGTAGTGCTGGTGGTAGGAGGCAAAAACGAGCTGCACGTGGTGGTAGTGATCATAAAGGATATGAAAAAATTTTTTATGACAAACTTAAAAATGATGGATATGGTGACGTTAATAAATTTTTGGAAAAATTAAGTAATGAAGAAGTATGCAAAAAAGTTCAAGACACAGAAGGAGGAACAATTCATTTTGAAAAAGTTAATAGTGGTAGTGCTAGTGATAGTGGTACTAATAATGAAAATGAAGGAACATTTTATCGTTCGGAGTATTGCCAACCATGTCCTCTATGTGGAATGAAATGGACAAATAAGGCTGGTAAGGGGAAATGGGAACACAAAAAAAAGGGTAAATGCACGAGTGGAAAACTTTATGAGCCTAATGAGGGCGCCACACCTACTGATATTACAATCCTTAAAAGTGGTGAAAACCGTGATGATATAAGAAAAAAAATTGACGACTTTTGCGCTAAAACAAATGGTGATACAAGAAATAGTGTTACTGCTGTTAGTGGTGGTGGTAACAGTGATAGTCAGAAACTGTATGAAGATTGGAAATGTTATAAAGGTGAAGATGTAAAGAAAGTTAAAAATGGAGAGGAAGAGGATGACGATGATGAAGAGGATATCGCGGATTATGAAAATGTAAAAAAATCAGGCGGATTATGTATATTAAAAAAAAAAAAAGAAGAAAGTCAAAGCAATTCTCAAAAGGACCCTGATGAAATCCAAAAGACATTCCATGATTTTTTTTACTATTGGGTTGCACATATGTTAAAAGATTCCATACATTGGAGAACAAAAAGGCTTAGTAAGTGTATAAATAATGGTAAGAAAGAATGTATAAAGAATTGTAATGGTAAATGCGATTGTTTTTTAAAATGGGTTCATCAAAAAAAAGAAACCGAATGGGAGAAAATAAAAGAACATTTTGGCAAGCAAGGAGATATTGCAGAACAAACACAAACGGATCCTATCGTAACTCTTGAAGGTGTTTTGCAAATAGAATTTTTGAATGAAGATACCGAAGAAAAATCCGAAAAAGGTCTGGATGCAGAGGAGGCAAAGGAACTAAAACACCTTCGCGATATCATTGAAAGTGAAGAAAATCAAGTAGAAGCAGGTGTTGCCCCCGACGGTAAAAAGAAAACTTTAATGGATAAATTGCTCAACTACGAAGAAAGAATTGCCAAAAAATGCAAAGAAACCCACACAAATGATATCTGTCTTATACCAAATAGCGGTGGTGCAAGAGCTGGAGAACCACTTTCCCCTGGCACCAAAAAAAATGAACCCGAAGATGAAGATGAGGATGATGACTACACCAGTGACCACGAAGACAGTAACCAACAGGAGGACGATCAAAGGGCAGAAGAGGAGGATGATGAAGAAACAGCAACAACAACACCAACAGTAGACATTTTCCAAATCGTAAAAACCGCACTTACTACACAAGAAAATCTCACAAAGGCGTGCGAACAAAAATATGGCGGAAACAACTCACGTTTAGGTTGGAAATGTATACCAAGTGGAAAACCTAGTGAAACCACTGGTGAAAAAACCACCACATCTAGTAGTGGCGCCATATGTGTGCCACCCAGGAGGCGACGATTATATGTCACACCACTAACGACATGGGCGAGTGACGAGGCCACTTTGTCCGCCGCGTCGACATCGCCACAAGTGGCTCTCCTCCGCGACGCCTTCATCCAATCTGCTGCAATAGAAACTTTTTTCTTATGGGATAGATACAAAAAAGAATGGGAGGCACAACACGGAGCGGGGGCGACAGGACTACAACTCAACGGCGGTACCGTTGATGGTGACCCTGATCCCCAATCCAAATTACTAAATGGTGAGATACCCCCAGATTTCTTGAGGCAAATGTTTTATACTTTAGGGGATTATAGAGATATATGTATCGGTGTTAAAGACGACGTGGCTGAGGCTTTAAAAGCTAGTGGTGACAACAAAAGTGGTAACAATATAAAAGAAATATCGGAGAAAATAAAAAGTGTTATCGGAAAAAGTGGCGTCCCACCTACTATCCCCCCCAAAACTGGCAACACAACACCAGAATCCTGGTGGGATGAAAACGCACAACATATTTGGGAAGGGATGATTTGTGCATTAACCTATGAAGATAAAAGCGAAATTGAAGCCAAGCCCACTGAAGGTGAAAAAACTAACACACCAAAAATTACACAGAATACACAACTGAAAAATGCACTTTTGGATAAAGACGGCAAAAAACCGAAAGACATCTACAAATACACCGATGTAAAACTCAATGAAAATAGTGGTACAGAAGCCAAACTCCCACACGCCTCATCCTCTAGTGGTGAAAATACCCCCACCACCCTCACCAACTTCATTTCGCGACCCCCTTATTTCCGTTACCTTGAAGAATGGGGTGAAACATTTTGTCGACAAAGGACACGTATGTTGAAACAACTTGAAAAAGTATGTCGTAGTGGTGAGACAGGTAAAGAACAATGTAGTGGGGATGGACATGTTTGTGACAAAGACTATCTTAAACATCATAAAATGTTTGAGGATTTTGTTTGTCGTGATTGCCACAAACAATGTAGAAAATATAAAAAATGGGTAGATAAAAAATTCGAAGAATATCATAAGCAAGAAAAGAAATATGAAGATGAATATGGAAAATTAACAAAAGATATATGTAATGGTAATGATAATACAAAATTTTGTCAACAAATAAAAGAAAAAAATACTACTGCTGATAAATTTTTGGCAGCATTGAAACATTGCAAAAATAGTGAAGGTGATGGTAGTGATCCAAATAATAAAATAAATTTTGAGGAACCTCTCAAAACGTTTGGTCCTTTAGAATATTGTAAAACGTGTCCTTTGAATGGAGTTAATTGTAATAGTGCTGGACGTGCTAAAAATGAATGTAGCCAAAATGGACAGAAATGGAAAGAGGTTTTTGATAAAACATCTAAAGACGACCTTAATAAGACTACTACTATTGATGTCCAAATAATTGATCGTAGGGGACCGTTTATTAAAAATTATTCAAAAGATTTAGAAAATTCACAAAAATCCGAAAAATCAAATGATTTATTTAAAACATCACGTTTATTTAAAGGTATAAGTAAACAAAAATGGAAGTGTAAAGTTATTGATAATAATACGGATGTATGTAAACTAGATGAGTTTAAGGAAAATATAGACCTTAATGAATATACTACGTTTAAAGTATTTCTAGAATATTGGATACAAGATTTTATAGAAGGTTATTATATATTGAAAAAAAAAAAAAAAATCGAACAATGTAAAGAAAATGGAGGAGAGACATGTAATGAAAATTCAAAAAACGATTGTGCATGTGTGAAAGAATGGGTAGATCAAAAGATTACAGAATGGGGAAAAATAAAAGATCATTTTAAGAAACAAAAAAATGATAATGGAGATGATATTGTGTCTAAAGTTAGAAATTTCTTGGAGACCTTGATACCTCAAATGGATCTTGTAAATGATAAAGGAAAGATTAGTGATTTAAATAATTTAAAGAAGTTTTATGGATGTAATTGCCCTGGGACCTCAAAAAAAGGTGAAGATGATCAAAAAAGTGATATTATAGATTGTTTGCTTAGTAAACTTCAAGAAAAAGCAAAAACGTGTAAAGACACCCCTCAAACTAGTGACGAACAACCAAATTGTGCTGATAATTCCCCCTCCCTTGATGAAAATGAACCCCTTGAAGAAACGGAAAACCCAGTAATACACCCTCAAATTTGTGGAGATATACCAACAACAAAAGAAACAGTGGTAGATGAAGGCACTTGTGAAGAAGCAGTCGCTCCTAGTGGACCCAAAGTACATGAAGAAGAAGGTGGCACAGCGCAAGAACCGGCAACACCAGCAGCACCAAAAAAACCACCAGAACAAAAAAAACGACAACCATTACAACCCCCTCAACCCTACTTACCTCCCGCATTAAAAAATGCTATGTTATCTTCGACGATCATGTGGAGTATTGGCATCGGTTTTGCTACATTCACTTATTTTTATCTAAAGAAAAAAACCAAATCATCTGTTGGAAATTTATTCCAAATACTGCAAATACCCAAAGGTGATTATGATATACCTACATTGAAATCAAGCAATCGTTATATCCCCTATGCAAGTGATCGATATAAAGGTAAAACATATATTTATATGGAAGGAGATAGTAGTGGGGATGAAAAATATGCATTTATGTCTGATACTACTGATGTAACTTCCTCAGAAAGTGAGTATGAAGAACTGGATGTTAATGATATATATGTACCAGGTAGTCCTAAATATAAAACGTTGATAGAAGTAGTACTTGAACCATCAAAAAGAGATATACAAAGTAATGATATATCTATGAATAAATTTACTGATGATGAATGGAATCAATTGAAACATGATTTTATATCTAATATGTTACAAAATCAACCAAATGATATACCAAATGATTATAAAAGTGAAAATGTTACTTTAAATACACAACCGAATACTTTATATTTTGATAATAATCAAGAAAAGCCTTTTATTACTTCTATTCATGATAGAAATTTATATAGTGGAGAAGAATATAATTATAATGTTAATATGGTTAATAATGATGATATTCCAATTAATCGTGATAATAATGATGTATACAGTGGTATAGATTTAATTAATGATTCGTTGAATAATAATAAGGTTGATATTTATGATGAAGTATTGAAACGAAAAGAAAACGAATTATTTGGAACTAATCATCCAAAACATACTAATACACACAGTGTTACCAAATCAAGTAATAGTGATCCTATAGATAATCAGTTGGATTTGTTCCACCAATGGTTAGATAGACATAGAGATATGTGCGAAAAGTGGAATAATAAAGAGGAAGTATTAGATAAATTAAAAGAAGAATGGAATAAAGAAAATAACAATAGTAGTGCTAAAACATACAATAGTGATAATAAACCTAGTCATAACCATGTGTTGAATACTGATGTTTCTATACAAATACATATGGATAATCCTAAACCAAAGAATGAATTTAAGAATATGGATACAACCCCCAACAAATCTACTATGGATACTATGCTGGATGATCTAGAAAAGTATAACGAACCCTACTACTATGATTTTTATAAAGATGATATCTATTATGATGTAAATGATGATGATAAAACATCTATGGATAACAACAATAACCTTGTAGATAAGAATAACCCGGTGGATAGTAACAACTCCACCTATAACCACCGCAACCCTGCAGATATTAACAAAAATTTTGTGGATAAAAACAACCAAAACCAACACCCTATAGAAAAACCTACCAAAATACAAATTGAAATGAATTCAAATAATCGGGAAGTGGTCGAACAGCAATATCCTATAGCGGATATATGGAATATATAA
>DD2var46
ATGGTGACTGGTAGTGGTGGTACTAAGAAGGGTGCGAAAGAAGTATTGGATGAATTTGGGCAACAAGTGCACAAAGAAGTGAAAACTGAAGCTGCAAATTATGTTGGTGATTTGAAAGGAGATTTGAAGAAAGCAACAAATCGTAGTGGGGAAACAGCTGGCACCCTTAATCCGTGCAGCTCTGATTATACTAAACATTTTGATGCTAGCGGTAAAAGGTATCCGTGTACAGAGTTAAGTGGAAAAATGTTTCAAAACCCTTTTTCGGATACACTTGGTGGCCAATGCACTGATAGTAAAATAAAAGGTAATAAATATAATAGGAAAACTCGTAAAGATTGTGGTGCTTGTGCACCATACCGACGTCTACATTTATGTGATTATAATTTGGAAACTATAGAAACAACGTCGACGACTAGTGACACGTTGTTGGCAGAGGTGTGTATGGCAGCCAAACACGAAGGGGACTCAATAAAAACACATTATCCAAAATATCAAACAACATATGAGGGTTCTGGTTTTACAATATGTACTGCATTAGCACGAAGTTTTGCAGATATTGGAGACATTATAAGAGGAAAAGATCTGTATCGTGGTAATGATAAAGAAAAAGATCAAAGAAAACAATTAGACAAGAAGTTGAAAGATATTTTCAAGAACATTAAGAAAGAGAATAATTCAAAACTAACTAAGCTTAATGATGACCAAATTAGGGAATATTGGTGGGCACTTAATAGACAAGATGTATGGAAAGCATTAACATGTAAGGCGGACACTGGTAATGCATATTTTCGTGCAACATGTAGTGATAGTGCTGATGGAAATAGTAAGTCTCAAGCTAATAACAAATGCACGTGTAACAATGGTGATGTCCCCACATATTTCGATTATGTGCCACAATTTTTAAGATGGTTCGACGAATGGGCAGAAGACTTTTGTAGATTAAGGAAACATAAATTACAAAATGCTAAAGAACAATGTCGCGGAAAAAATGGTAAAGAAAAATATTGTGATCTTAATAGGTATGATTGTACGCAAACAGCTAGCGGAGAAAAGAAATTTGTTGAAGATGATGTTTGTAAAGATTGTCAGTATTCGTGCTCTCATTTTGTGAACTGGATAGATAACCAAAAACTAGAATTTCTAAAACAAAAAGAAAAATACAAAAGCGAAATAACAGGTGGTGGTGGTAGGAAAAAACGTGGTGCAGGTGGAGAAACTGCTACTAATTATGATGGATATGAAAGTAAATTTTATAAAATATTTAAAGGTCAGTATAGTGACGTTGATAATTTTTTGGAAAAATTAAATAATGAAGAAATATGCACAAAAGTTAAAGATGGAGGAACAATTAATTTTAAAAACGTTCAAAGAAGTAGTGCTAGTGGTGATGGTAATAATAAAACATTTTCTCATACAGAATATTGTCAAGCATGTCCGTGGTGCGGGCTCAAAGATAAGAAAGATGGAACATGGGAAGCTAAAGGTGATGGAGATTGTAAACCAGTTATGGACTATACGAATTATGTAAAAACCGAGATACCAATACTTACCGGTGATAAAGGACAGTTAGATATAGTCCGAAAATATAGTAAGTTTTGCAATAGTGTAAATGGTAAAAACGGTGCACCTGTTGCTACCCCTGCTACTGCAAATGGTGGTGCAACAGGTGGAAAAGGTGGAAATGGTGCACCTGCTACTGCAACTGGTAAAAATGGAGATCAAATAGAAACATGGAAATGTTATTATGATGAAAATAAAGACAAAAAGTATGGCAGTGGTGCCATTAATTTTTGTGTACTACAAGACGACAAAGTACGGACATCAAAAGAAAAAAGTATGCATTATAATGCCTTTTTTTGGAAGTGGGTATATCATATGTTACACGATTCTTTAGATTGGAGAAAGGAACTTGGGAGTTGTATAAATGATGCGAAATCAGGAAAATGTAGAAAAGGATGTAAAAATCCATGTGATTGTTTTGCAAAATGGGTTGAAAAAAAACAACAAGAATGGGGGAAAATAATAGAGCATTTTTACAAGCAAAAAGATATTGTCCAAGAAGGAGGATTTCTTGGATCATTAATGAGTTCTCCTTCTTATGTTCTTAAAACAGTTTTGAACATAGATGAACTTTTCCAAAATATTAAAGATGTTCATGGAGATACAGATGACATAAAACGTATTCGGAAAATGTTGAAAGAGGAAGAAAATCAAGTAACAGGTGTTGCTGCTAGTGGTGTTAGTGGTAACGGTGACGCCAATGGACAGAAGAGTATAATTGATAAATTACTAAAACATGAAGGAGACGATGCCACCAAATGCAAAAACTGCCAACCAACAAAAATCCGTAATCCATGTAGTGGCGAAAGTGGTAACAAACTATACCCCGTGCTTGCGGAGAAGGTGGCGCAAATATTACAGGGGGAGGCACAAACACAATTGGGTCAGAATAAGAGTAGTTTGTTAGGAGATATAAAGAAAGCGAAATTTAAAAATGGAGCTAGTCCGAGTTCATTGGAAGACGTATGTGGTATAACGGACCAACATACCAATGATAGACGTCATGGTACTGATGAATATAAAGGACCATGTACAGGAAAAGATGGAAGTAACGGAGGTGTGCGCATGAAAATAGGAACACCATGGAAGCTTGGGAGCCAGATACAAATGTCAGCCGAAGATATCTACATGCCACCCCGACGCGAACATATGTGTACCTCCAATTTAGAAAAATTAGATGTTGGTAAAGTCACAGGTAATAGTAACGTTAATGATTCCTTTTTGGGAGATGTTCTTCTATCAGCCAAAATAGATGCAGAAAAAATAAAGGATTTGTATCAACAACAGAATGACAAAAGTGAACTAACTGACGAAAATAACAAGGCAACAATATGTCGTGCTATACGTTACAGTTTTGCCGATTTAGGAGACATTATCCGAGGAAGAGACCTGTGGGAAAATGGTGAGGCTAAGCAATTACAAAAGGATTTGGTAACAATATTTCGTCATATCCATAGCTCACTTAACGGCAAAGGCAAATATGCCGGTGACGCCAACCATACCAAACTACGTGCTGACTGGTGGGAAGCAAATCGTGATCAAGTATGGAAATCTATGCAATGTTCTTTAAACACATTAAAATCATCAACTGCAGACTGTAAATACAATAGTGGCAATAGTGTCCCACTAGATGATTACATACCCCAAAGGTTACGTTGGATGAAAGAATGGGCCGAATGGTTCTGTAAAGAACAGTACAGTTTGTATGACAAGTTGTTCATGCAATGTGCGGGGTGTAAGAATAAGGAGGACGGTAAAGGTTGTATGCAAAACGATTTTGAGTGTAAAACGTGCGAAAAAGCTTGTAAAGAATATAAAACGAAAATAAATACATGGAAACAACAATGGGATGCAATATCATACAAATACCTAATATTATACCTACAAGTAAAAAATGATTCTGATCGTATGGCTATTCTTGGTACCGATCCCGACTATAAACAAGTGGTACATTTCTTCAAAGAATTACAAAAAGAATATGAAAACGCCACTAGATCTAGTAGTACCACTATGGTTTCCTCCACCGCCTCCCCGATCACCCCCTATAGTTCCCCTGAAGGTTACATCCACCAAGAACTCCCAATCACGGGGTGCCAGAAACAAAAAGAGTTTTGTGAATACAAAAATGGCCTAACCTCACGTAGTAGTGATGCCAAAGAAAACAAGAATTATGCCTTTAAAAATCCACCTCATGGGTACGATTTGGCTTGTACATGTAACACTAGGGATCAACAAACAGATGGACGTGGTCGCTCCGAAACCAACGACACAACCACTGCAGGTAAGGGCCCCTCATCCAACGATGATGACTCCAATGGTGAAGAATCCGCCTCAGACGCCGAAAACGAAGACGAAGAGGAGGACCTCGGCGACGACGCCGAAGGCGACGTCCAGGAAGAGGCGGAGGAGGAAGAACCACAACAAGAGACACAACCAGAGGCGTCACCACCACAACCAAAGGAGGTGGCACCAAAAGAGGAAGTGGAAACGGTGAAGCCATGTCAAATAGTACAAACACTATTTAATAGTGGCGAACCAAAAAACACTTTTAAAGAGGCGTGTGAACAAAAATATAGTGGAAACCAATCACGTTTGGGGTGGAAGTGCATACCAACTAGTGGTGGTAGTGGTGTTCCTACCACTAGTGGTGACAATACTACCACTGAACCTGCTGGTCGTGTCCCACGTAGTGCCGGTGTACCTGATGGTGTTACCACTACTAGTAGTGGTAGTATTTGTGTGCCACCCAGGAGGCGAAAACTATATGTCACACCACTAACGAAATTGACAGGTGGTAACACACAGTCGTCGCAACCACAAGGTGACACACCGTCACAAAGTGGTAAAGAGTCGTCACCAAGTGGTGAAAAACTGCGTGATGCTTTCATCCAATCTGCGGCAATAGAGACGTTTTTTGCATGGCATAAGTATAAAGCGGAAAATACGAAGAGACAAAGTGGTGTGTTACCACTACTACAAACCACTCTCGCCAGTGGTAGCGGCGACGATGAGGCATCTACACCTGACCCTCAAACACAATTAAAAAATGGTAAGATACCCACCGAATTTTTGAGACAAATGTTTTATACATTAGGAGATTATAGAGATATATGTGTGGGTGTTAAAGACGACGTGGCTCAGGCGTTAAAATCTAGTGGTGATAACAAAAGTGGCGACAAAAATATAAAAGAAATATCGGAGAAAATAAAAAGTGTTATTGAAAATAGTGGTTCCAAACGTAGTGGCCAAAAAACCACACCAGAATCCTGGTGGGAAACATATGGAAAAGATATTTGGGAAGGTATGATATGTGCTTTAACATATAAAGAAAATGGTAGTGGTGGCGAAAAAAAAATAGAAAAGGATGATGCAGTGTACAAAAAATTTTTCGGAGAAAACAACACCGGCAAACCTGACAACCAAAACGGCACATTCAAAGACAAATACAACTACAACACTGTCACACTTAAAGAAGATGAAAGTGGTGACGCCAAAATTACCGTATCCTCAGCCAAAGACGGCCCAACCCTGTTATCCCATTTTGTGGAACGTCCCCCCTATTTTAGATGGCTAGAAGAATGGGGTGAAACATTTTGTAGAAAAAGGAAACGGATGTTAAAAGACGTGAGGGATAATTGTCGTGATGGAATATATGGTAATAAAAATTGTGATGGTGATGGTTTTAACTGTGATGAAAAGCCTTCAAAAAAGGAAGATATTTTTAAGCCTTTCGATTGTCCCAGTTGTGCAGAAGAATGTAGAAAATATAAAAATTGGATAAAAAAAAAAAGAACAGAATATGAGAAACAACAAAAAATATATGATCAACAAAAAACAAAATATGAAACGGAAAGTGAGAATGCTAAAAGTAAATCTGATAACACATATGATCAAGAATTTGTTGAAAAGCTTCGTAGTGTTTATACGTCTATTGATTTATTTTTAAATAGCTTAAAAAACGGACCATGTAAAACTAATAATGATCATGAAAAAAAACAAGACTGTTACATAGATTTTAGTAATAGAAATAAAACATTTGGACATGAAAATTATTGTGATCCATGTCCTGCATTTGGAGTTATATGTAATAAAGGTGATTGTAGTAACGCTATAGAAAAGGAGTGCAAAGAGTATGGAAGAACGGATATTTCTGCAGAAGATATTAAAAATTCTACTGAAATAAGTATGCTTGTGAGTGATGACAATATAAATAAATCTGAAACTGTTTTAGACGCTTGTAAAAATGCACATATTTTTAAAGGTATTAGAAAAGATGTATGGACATGTGGTGAATTATGTAATTCACATGTATGTGTTCTCAAAAAAAATAATAATAATGGCACAAATGAAAAACAGAATCTACAAATTAGAGCATTTTTTAAAAGATGGCTAGAATATTTTTTTGACGATTATAATAAAATTAATGCAAAAATTTCACATAGTAGGAAAAACGGTAAAGGATCCAAATGTATAAAAGGTTGTGTAGATGAATGGATAACTAAGAAAAAGGCAGAATGGAAAACAATAAAAGAACGTTACGTTGACAATTATGAAAAAGAAAACGAAGATGGTAATAATTTAAACTCTTTTTTAGAGCAGGGACTCTTTTACAATGAAGTTCAAAAAGCTATAAAACCTTGTACAGAATTCAATGATTTCCAAAAGTCAAAGAAATGTACTGAAACTGATTCCTCAGAAAATGAAAATGGCAAAGGTTCTAACAAAAAGGATGGTGTTCTATGTTTGCTTAAAAAGCTTGAAAAAAAAATTGACGAATGCAAAAGAAAACACGACAAAAATAGTGGTCAAACATGTTCCCCTGCACCACCAGAAACCCCTGACGATGATGAGGAACCCCTTGAAGAAGATGAACAAAACACAGTGGGAAAACAACAACCATCATTTTGTCCGCCACAAATACCAGTACAACCAGAGGAAACAGAAGAGACTTGTGATGGAGTCGCTCCTCAACCCGACATTAAAGAGGAAGAAGAAGAAAAAGAGGAAACTAATGTCATACCTGAATCAGAAGATAGTGTTGACTCCAAACCCAAAGACGACCAAATCCCCAAACAAGAAGTCATTCCGGCACCAAAAGAAACACCATCAAAACGAAAAAAACGACAACCATTACAACCCCCCGACCTATCGGAACCCCTGAAAAATGCGATGTTATCCAATACCATTATGTGGAGTATTGGCATCGGTTTTGCGGCTATCAGTTACTTTTTTCTAAAGAAAAAAACCAAATCATCTGTTGGAAATTTATTCCAAATACTGCAAATACCCAAAAGTGATTATGATATACCTACATTGAAATCAAGCAATCGTTATATACCATATGTTAGTGATCGATATAAAGGAAAAACATACATTTATATGGAGGGGGATGAATCGGATGACTACACATATATTGGAGATATATCGTCATCTGATATTACTTCTTCGTCCGAAAGTGAGTATGAAGAGATAGATATTAATGATATATATGTTCCTGGTAGTCCAAAATATAAAACATTAATTGAAGTGGTACTAGAACCATCAAAAAGAGATACAATGAACACTCAAAGTGATATACCATTAAATGATAAACTTGATAGTAATAAACTTACCGATGAAGAATGGAATCAACTGAAAAAGGATTTTATCTCAAAAATTTTACAAAATCCTCAAATGGATTTACCACAAAATAATATAAGTAGGGATACTTCAATAAATACCCATCCTGATATTAGTATTTTACACGATAGTATGGAAGAAAAACCTTTTATTACATCTATTCATGATAGAGATTTACATAATGGTGACGACGTTACCTATAATATTAATTTAGATGATCATAAAAATATGAATTTTTCAACTAATCATGATAATATACCACCAAAAAACAATAAAAATGATTTATATACTGGTTTAGATTTAATTAATGATTCGATAAGTGGTAACCATAATGTTGATATTTATGATGAATTGTTGAAAAGAAAAGAAAATGAATTATTTGGAACAAATCATACAAAACATACAACAACAAATAGTATTGCCAAAAAAACACATAATGACCCTATAGTCAATCAAATAAATTTGTTTCATAAATGGTTAGATAGACATAAAAATATGTGCGAACAGTGGGATAAAAATAAAAAGGAGGAATTGTTAGATAAATTAAAAAAAGAATGGGAACAAGATTATAAGAATAATAGTGATAACATTCACACTAGCGATAATAACATAGTTAATACTTTTAACCATGTGTTCAATACTGATGTTTCAATCCAAATAGATATGAATGATCCTAAACCTATAAACCAATTTACAAATATGTATACAAACTCTGATAATTCCACTATGGATAATATCTTGAATGATCTGGAAAAACATCGTAAACCCTACTTCTATGATGTTAATGAGGATGATATCACTTATTTTGATATAGATGATGAAGAAACACCTATTGGTGATATATATGTTGATCATAATAATGTGAAGAGTAATAATATGGATGTACCTAATAAAGTACACATTGAAATGAATATTGTTAATAATAAAAAAGAGATTTTCGAAGAGGGATATCCTATATCAGATATATGGAATATTTTAAATTAA
>DD2var47
ATGGCACCTGCACAAGGTGGTACCAACAAGACTGCCAAGGAAGTATTGGATGAAATTGGAAAAGAAGTACAAGAAAAGGCAACAGAAGATGCTCTAACATATCGAAATGATTTACAAGGAAATTTGTCACAAGCAAAATTTCATGGTGTACCTATTGATGTAAAAAATCCATGTGATCTTAACTATGAAATACATACTAATGTTGTAAAAGGTCGCAAAAAAGAGAATCCTTGTCGTGGTAGAGAAGAAAAACGTTTTTCTGACGTACTTAGTGGTCAATGTGCTAAAAATACAATAAAAGATAGTGTAACTAATAGCGTTGGAGCCTGCGCGCCTTTCAGACGCTTACATGTATGTGATCGCAATTTAGAACTTATAAAAACTGATGAAAACACAAGTACTCATGACATATTGGTAGATGTGTTACTTACAGCCAAACATGAAGGAGAATCATTAGTAAAACATTATAAAGAATATATAAAAAAGAATCGTAATTTCAATATATGTACAGTATTGGCACGAAGTTTTGCCGATATTGGAGACATTGTACGAGGAAAAGATCTGTATCTCGGTTATGATGATGAAGAAAAAGAAAAAAGAAAACAATTAGAAAAGAATTTGAAAAAATTTTTCCAGAAAATACATGATGACGTGATGAAGACGAGCGGGAGGACGAATGGGAAGAAGTCGGCGGAAGCACAAAAACGCTACAATGATGCAACTGGAAATTATTATAAATTACGAGAAGATTGGTGGAACGCAAATAGAGATCAAGTATGGAAAGCTATCACATGTGATGCTGCAGATAATGATGAATATTTCGAAAACTCAAGCGACGGTCTATACGTATTTTCAAATGGTCAATGTGGCCGTAATGAAGGAAAAGTTCCTACCAATTTAGATTACGTCCCTCAACATTTACGTTGGTTCGACGAATGGGCAGAAGACTTTTGCCGAAAACGAAATATTACATTAAAATCGGCCAAGGAAAAGTGTGGTGGTGAGGGAAATACAAAATATTGTAGTCTTAATGGATATGATTGTACGAAAGTTTTTGAAAAAAAGGATTCTTGCTCTAGCGATGGAAATTGTACTGCCTGTTCGAATATATGCATTGCTTATGACGCGTGGTTAAGGAATCAACGAAATGAATTTGAAAAACAAAAAACAAAATATACAAAAGAAATAGAAAAATATAAATCTAGCAGCGATAAATCTAATAGTAATATTAGTAACAAATATTATAATGAATTTTATGAAAATTTTGGAAAAAAGGAATATGAAACTTTGCAGAATTTTTTAAAGTTACTAAATAAAGGAATGTATTGCCAAGAAAAAATTGAAGAAGAAGAGGTTATTGATTTTAATAAAGATGAGGATATGGTATTTCATCGTTCAGAATATTGCCAACCCTGTCCCGATTGTGTAGTTCAATGTAAGGGTGGAAAATGTACAGAAGATAAGAAAAATGACAAATGCAGGAGCAAAATAATCAAAAAAATTCTACAAAGTGAGGAACCTACTGAAATTCATGTCCTCAATAGTGATGATAAACAAGGTGATATTACAAAAAAATTAGAAGTTTTTTGTTCGAGCACAACTAATTACGAAGGTCGAAATGTTCAAAAATGGAAATGCTATAATAAAAATAGTGATTATAATAATTGTGAAATGAACATTTCATCATACAAAGATTCAACAGATGCTAACGTTATGTTATCTGTTGAATGTTTTCATTCGTGGGCTAAAAATTTATTAATAGACACCATAAAGTGGGAACATCAACTTAAGAATTGCATAAATAATACTAATGTCACGTATTGTGAAAGTAAATGTATCAAAAATTGTGAATGTTATGAAAAATGGATTAAACGAAAAGAACATGAATGGGAAAAAGTGAAGAATGTATTCGGAAATAATAATAGAATGTCGTACATTTATTATAATAACCTTAGTCGTGTTTTTGATAGTTTTTTATTTCAAGTTATGTTTGCGCTTGACCAAGACGAAAAAGGAAAATGGGATCAATTTACGGAAGATTTAAAAAAAAAATTTGAACCTTCCAAAACAAACACACCTACTGGAAAGTCACAAGATGCAATAGAATTCTTATTAGATCACTTAAAAGATAATGCCTTAACATGCAGAGACAATAATTCAAACGAATCATGTGACGTTTCCAAGAAGGTGAAAACAAACCCCTGTGGAAAAAACCCTAGTGCTAGTAACAACCTTGTGAGAGTGAAAAGACTAGCCGAAATGATGCAACGATACGCGAGGAAACAATTGGAGAAACGTGGCGGCGAAATTAATTTGAAAGGAGATGCAACAAAAGGGACATATAGACAGGGGGGTCCTGCCGATGGATTCAAAAACGTATGTAGTATAAATCAAAACCATACCAATGTACAAAATAATAATCGTGCTTATACTTATCAAGGGCCATGTACAGGCAAAGATGGAAGTAACGGAGGTGTGCGCATGAAAATAGGAACACCATGGAAGCCTGGGAGACAGATACAAATGTCAGCCGAAGATATCTACATGCCACCCCGACGTCAACATATGTGTACATCCAATTTGGAATATTTACAAACGAAAGATGGCCCACTAAAACAGGGAGATGGCAAACTTGTTAATAATTCTTTTTTAGGAGATGTACTTCTATCAGCTAAAATGGATGCAGGCAAAATAATAGAACTGTATAAAAAACAGAATAACAAAAGTAACCTAACTGATCCAGAGGATAATGAAAGTGCATGTAGAGCATTGCGCTATAGTTTTGCTGATCTTGGAGACATTATTAGAGGAAGAGACCTGTGGGATAAAAACAGTGATGCTAAGAGATTACAAACAAATTTGAAAGAAATATTTACTAAAATTAAAGAGGAACTTCCTGAAGACATCAAAAAAAAATATGATAAAGATGGCACGGATCATAAACTATTGAGAGAAGACTGGTGGGAGGCTAATAGACATCAAGTTTGGAGAGCTATGAAATGTGCAATAGAAAATGACAAAGATATGAAATGTAATGGTATCCCCATAGAAGATTATATTCCGCAAAGATTAAGATGGATGACAGAATGGGCAGAATGGTTCTGCAAAGAACAGTCACGGTTGTATAACAAATTGGTAGCGGATTGTAAGAGTTGTAAGGGAAAAGCGAAATCATGTACACAAAAGGATGGTGACTGTACTAAATGCAAAGCAGCATGTGATAATTATAATAAGAAAATAAAACCATGGGAAGAACAATGGGAAAAAATAAAAAATAAATACGCACAATTATACAAAAAAGCATTAGATAGTGTTAATGGTAAGGAAGAAAGTAAAAAAAAAACTGCTAGTGATGCTAAAGACCAACAGGTTGTACATTTCTTGGCAGAATTAATACGAAAAAGTGGTGGAGGTAAAGGTGGTAAAAATGTTAAAACCACTGTGTCCCCCACCACCACCCCGAACACCCTCTACAGTTCCGCCGCAGGCTACATCCACCACGAATTGGGGAGGACCGTGGGATGTAACACGCAGAAGGAGTTTTGTTACAGCAAGAACGGTAAATACGCTTTTAAGGATCCTCCAAAAGGATATGAAGAGGCGTGTAAATGTAACGACAGAAATCCGAAACCACAACCGGCACCAAAAAAAGAAGATGAAGATGCGTGCGATGTAGTTAAACCACTTTTGAAGGATAAGGGCGAAACAGATGATATAGATGGGTGCAATCAAAAATATAAAGCTGGAAAAGACAAATACCCTGGATGGGATTGTAATTCTCAGATTCATACAACACATAATGGAGCATGTATGCCTCCTAGAAGACAAAAATTATGCGTAAGTGGTTTAACAAAAACAGATAGAATAAAAGCAATAGAATATATAAGAACAGAGTTTATTAAATCTGCAGCTATAGAAACACATTTTGCTTGGGATAGATATAAAGAGGATAATGGAGAAGCAGAAGCTGAATTAAAAAATGGAAATATTCCTGAAGGATTTAAAAGACAAATGTATTATACATTTGGTGATTATAGAGATATATTTTTCGGAAGAGATATTTCTACACATGCCTATATTTCAGGGGTATCGCCAAAAGTAATAACCATTTTAGAAAAGGAAAATGATGCAAAATACGCTGCTAAACAAAATTCAAACAACGAATTGCTTGACGACTGGTGGGATCAACATGGGAAGGACATATGGGAAGGGATGCTCTGTGCTTTAACACATAAAATTTCAGATGAAGAAAAAAAAAAAGAAATCAAAAACAAGTACTCATACAAGAAACTGAACGAGTCCCCCAAAGGCAGCAACAAAGTGGAAGATTTTGCTAAAAAACCTCAATTTTTGAGATGGTTTATTGAATGGGGCGATGAATTTTGTGCACAACGTGAAGAAAAGGAGGCTAAGGTAAAAGTATCTTGTAGTGATGCTAAGGATTATGATGGGTGTAAAAACACTAAGAGTAACGCTAGTTGTGTTAGCGCATGTAAAGTATATGAAGATTATATTACCAAGAAAAAAGTAGAATACACTAAGCAAAAAGGAAAATTTGATGCTGAAAAAATAACCGATAAAGAGGGATATGAAGGTTTTTCAACTAAAGATGCTTCTGAATACTTGAAAAAAAAATGTTTGGATGATACATGTAATTGTATGCAGAAAGTGAAAAATAACACCGAATATTGGAATACTCCTAATAAAACGTATACAAATAGTAATCTAGAAAAAAGGTGCGAGTGCCAACCACCACAAGAACCACCACCAGGCCCCGAAGGTGGCGCTCGTTCGGACAGCGGCCCACGTGACACCACACCACGACCTGCTGGTAGTGACGCCCGCTCCAACACCGTCCCCTCACCACCTCCACGACCTGCTGGTGACACCGTCCACGAAGTCGCGGAAGTCCAGGAGGAGGAGGAAGAAGACGAAGATGGCGACCTCCCGGAGGACCAGGACGAGGATGTGGAAGTCGCCGGCGCGGAAGAGGAGGAAGACCTCGACGTCGGTGTCGCTCGTATTCTACGAGGTCGGACCAACAGCCCAGACGAAGATGAAGATGAGGCCTCCGAAGAGGAGGACGACGACGATGACGACGCCCAGGACACCACAGAAGTCACGGGACAGGGGGAGGAGGAAACCGCAGAGGACCACCAGGACACCACGGAGGAAACCGTCGACCAGGAGAAAGCCGAGGAGGACAAGGACGGAGGGGGGGAGACACCACAAAAAGAGACACAACCAAAAGTGGAAGTAAATCCATGTGATATAGTAAAAACACTATTTACTACCACGGAGACTCTCAAAGAAGCCTGTCCAACCAAATATGTAAATGGCCGCGAAAAATTCCCCAATTGGAAGTGCATAAGTAGTGGTAGTGATGCTAGTGGTAGTATTTGTATCCCACCCAGGAGGCGAAAACTATACCTACACAAAATAGAAGGCGTCGACACCACCGTGTCAAGTGATGGAGAAACCACCACACCGATCACACACGACGCGTTACGTGAGGCATTTATTCAAACTGCTGCTGTGGAAACTTTTTTCTTATGGCATAGATATAAAAAAATAAAAGAAAAGGAAAGACAGGAGGAACTACAAAATGGAACACTTTTATTACCACCTGCCCAAAAAGTGTCACCGGAGGACAACCCAGAACATCCCCAAAAGAAATTAAAAGAAGGAAAAATCCCTGAGGAGTTTAAAAGACAAATGTTCTATACTTTAGGGGATTATAGAGATTTATGTGTGGGTGTTAAAGACGACGTGGCTCAGGCGTTAGAAGCTAGTGGTGATAACAAAAGTGGCGACAAAAATATAAAAGATATATCGGAGAAAATAAAAAGTGTTATTGAAAAAAGTGGTGAACAAACTCCTCCTGGCCCCAAACCCGGTCAAACAACAACCAAACCAGAAGAGTGGTGGCAAAAAAATGGTGAACATATCTGGAATGCAATGATATGTGCTCTAACACACAACACAGACACGCGACAAGTGGATGACCAAGTGAAAGGACAACTTTTCGAAAATGGAAAGAACACCCCCAAAAACTCCCAATACCAATACAAAAATGTCACAATTAGTAGTGTTTCTAGTAATGGTGGTCCTATTGGTAATATCAAACTGGAACAATTTGCTTCTAGACCTACATTTTTGCGCTGGTTAGAGGAATGGGGAGAAGAGTTTTGCCGTAAACAGTATCACAAGTTGGAAAGGATTAAGGAAGAATGTCACAAAGATGGTAATAGAAATTGTGATGATGATGGATTTGAATGCAAAGAAATGTGTCCATGTAAGGATGGATCTTTTGAAACTTTGAAATGTCCCAGTTGTGCCAAATCTTGTAAGTCTTATAAAAAGTGGATAAGTAGGAAAAAAGACGAATTTACTAAACAAAAAGGGGCATATGAAAAACAAAAAAAGGATGCCGAAGGTAATAATAATGATTATAAAGAATTTTCTAAAACACTAAGAAACTACAATGACGCTGCAGCATTTTTAAATAGCTTAAAAAACGGACCATGTTCTAAAAACGATGATGACAGTGTACAGGATGAAATAAAATTTGATGATGAACGTAAGACATTTGGACATGAAACATATTGTAAACCATGTTCTAAAATTACAGTTAAATGTAAGGAAAATAATCATTGCGATAATTCTAAACCAAATGATTGCCGAAATATAAATAGTATTTCTGCAGAAGATATTGAAAAAAGGAGTAATTCTACTCAAGATGTTACTATGAGTGTCAGTGATAGCAATACAAATGGAAATAAATTTTATGATTTAAATGATTGTATAAAAGCAGGTATATTTAAAGGTATTAGAGAAGATGTATGGAAATGTGGTGAATACTGTGGTGTAGATATATGCACTCTGGAAAAAACCAATAATGAAGAAAGAGTCAGTGCGAAAGAAAATGATGGTAAAAACCAAATTATATTAATTAGAGTACTGTTTAAAAGATGGCTAGAAAGTTTTTTAGAAGATTATAATAAAATTAATGACAAAATTTCACATTGTATGAAAAATGATAAAAAATCCCCATGTATAAATGGATGTCAAAATAAATGTAATTGTGTAGAAAAATGGATAGAGAAGAAAAAAAGTGAATGGGGAAAGGTACGAGAACGTTACATCAATCAATATAGGGATAAGAATTCAAATGAAGCTTTCGAAGTGAAAAGTTTTTTGGAGACCTTGATACCTCAAATTCCTGTTGTAACTGATAAAGGAAAGCATGACAGTTTAACTCAGTTAAAGAAGTTACTTAAATGTAATTGCTCTGAGAAGTCAGAAAATAGTAATGAGAAGGATGTTGTTCTATGTTTGCTTAAAAAGCTTGAAGATAAAGCAAAAAATTGTAAAGACCAAGCTAGTGGCGAACCCTGTCCTCAAACCACATCAGAAAACCCTGATGATGAGGACATACTCCTTGAAGAGGAAAACCCAGTGGAAGCGCCAAACATTTGTCCGAAAGTGGAAGAACCAGAACCAGTGGTAGAAGAAGAAAAGTGTGACCTAGCAGAGGCACCATCAAAAGAATCATCAACAGAAGAAAATAGTGGTGAAGGCTCCAACTCTGAACAAACCCCCGTTCTCAAGCCAGAAGAGGAACCTCCACCTCCTACTTCTTCTGAAACTGATACCCCTCCACCCGCGCCTCCAACAATACAACCCTCCCAAGCCGACCAACCAACAAACTCTATAAGTGACATATTATCATCTACCATCCCCTTTGGAATAGCTATTGCGTTAACTTCGATAGTGTTTTTATTTTTGAAGAAAAAAACCAAATCGTCGGTGGACTTGTTGCGTGTACTGAATATCCCGAAAGGAGAGTATGGAATGCCTACATTGAAATCAAGCAATCGTTATATCCCCTATGCTAGTGATCGATATAAAGGCAAAACATACATTTATATGGAAGGAGATAGTGATAGTGGACACTACTACGAAGATACAACTGATGTTACCTCTTCCGAAAGTGAGTATGAAGAATTGGATATTAATGATATATATGTACCAGGTAGTCCTAAATATAAAACGTTGATTGAAGTGGTACTAGAACCTAGTGGTAACAACACAACAGCTAGTGGTAAAAACACACCTAGTGATACACAAAATGATATACAAAATGATGGTATACCTAGTAGTAAAATTACAGATAATGAGTGGAATACATTGAAAGATGAATTTATATCACAATATCTACAAAGTGAACAACCAAATGATGTACCAAATGATTATACAAGTGGAAATAGTTCAACAAATACCAATATTACTACCACGTCACGTCATAATGTGGAAGAAAAACCTTTTATTATGTCTATTCATGATAGAAATTTATATACTGGAGAAGAAATTAATTATAATGTTAATATGGTTAATACTATGGATGATATTCCAATTAATCGTGATAATAATGTTTATAGTGGTATAGATTTAATTAATGACGCACTAAATGGTGATTATGACATTTACGATGAAGTATTGAAAAGAAAAGAAAATGAATTATTTGGTACAAATCATGTGAAACAAACAAGTATACATAGTGTTGCCAAACCTGCACGTGACGACCCCATCCACAACCAACTGGAACTATTCCATAAATGGCTAGATAGACATAGAGATATGTGCGAAAAGTTGAAAAATCATCACGAACGATTAGCCAAATTGAAAGAAGAGTGGGAAAATGAGACACATAGTGGTAACACTCACCCTAGTGATAGTAACAAAACGTTGAATACTGACGTTTCGATACAAATACATATGGATAATCCTAAACCTATAAATGAATTTACTAATATGGATACTATCTTGGACGATCTGGATAAATATAATGAACCTTATTATGATGTGCAAGATGATATTTATTATGATGTAAATGATCATGATACATCAACTGTGGATAGTAATGCTATGGATGTACCTAGTAAAGTACAAATTGAAATGGATGTAAATACCAAATTGGTGAAAGAGAAATATCCTATAGCAGATGTATGGGATATATAA
>DD2var48
ATGGGGCCCCCGCCGGCTGTGACTGACTATAGTGATGCCAAGGATGCTAAGGATCTTTTGGATAGAATTGGAGAAACCATTCAAAAACAAGCTCGCAAGGCTGCTCTAGAACATAGTAAGGGAAATTTGCATGGATTTTTAACCAGTGTAGTATATCAAAATGATAGAAATCCTACAGGTTCAACACCATCAAATCCATGCGATCTTGAGCACTCTCTTCATACTAATGTTACCAGTGGTTACGATAACGATAATCCGTGTAAAAATAGACCAAATGTTCGTTTTTCTGATGTAATTGGTGGTCAATGTACACGTAATAGAATAAAAGATAGTACTAGCGATACTGTAGGAGCCTGTGCTCCATTTAGAAGGTTGTTTCTATGTGATCATCATTTATCGTACATGGAAGCTGAAAAAATTAATAATACGCATAATTTATTGTTAGAAGTTCTACTTGCAGCAAAATTTGAAGGACAATCAATAACACAAGATTATCCAAAATATCAAGCAAAATATGGTGATTCTCCTTCTCAAATATGTACTATGTTGGCACGAAGTTTTGCAGATATAGGAGATATTATACGAGGAAGAGATTTATATAGTGGTAATAAGAAAAAGGAAAGATTAGATGAGAATTTAAAAACGATTTTTAAGAATATATATGAGAAATTATTAGAGGATAACAAGACGAATGAGAAGACGAATGGGGAGATAGAAGAACGCTACGGAGGTGATCCAAATTATTATCAATTACGAGAAGATTGGTGGGCACTTAATAGACAAGATGTATGGAAAGCTATCACATGTCATGCAGGACAAAATGATAAATATTTTCGACAAACTTGCGGTGATAGTGGTGATGAAAAAGGTCAATATCAAGCTAATGACAAATGCCGATGTCCCAAGACAAGTGGCGCAAATGCCGACCAGGTCCCCACATATTTTGACTATGTGCCACAATATTTGAGATGGTTTGAAGAATGGAGTGAAGATTTTTGTAGGAAAAAAAATAAAAAAATAAAAGATGTTAAAAGAAATTGTCGTGGACCAAGTGGTACGGATAAATATTGTAGCCGTAATGGCTACGATTGCACAAAAACTAAACGAGCGATTGGTAAGTACCGTATGGGTAATCAATGTACTAAATGTTTGTTTGCATGTAATCCGTATGTTGATTGGATAAATAACCAAAAAGAACAATTTGACAAACAAGTAAAAAAATACGCTGACGAAATAAAAAAATATGAAAAGGGAGCACCACGTAGTAGTAGGACAAGACGAAATGTACGTAGTAATTATGATAATGGGTATGAAAAAATTTTTTATGAAAAACTGAAAGCAGGTGGCTATGGAACCGTTAATAATTTTTTGGAAAAATTAAGTAAAGAAAATGTATGCACAAAAGTTAAAGACACAGAAGAAGGAAAAATTAATTTTAAACAAGTTAATAGTGGTAGTGCTAGTGATAGTGGTACCAATGATATTAATAATGGAACATTTTATCGTTCAGATTATTGCCAACCCTGTCCTCATTGTGGGGTGAAAAAGAAAAATGGTAAATGGGAAAAAAAAGAAGATGATAAATGCAATATAAAACTTTATAAGCCTATAGATAACGCAACACCTACTGATAATACAATCCTTAAAAGTGGTGAAGGAGAAAAAGATATTGAAACAAAATTAGAGGCGTTTTGTGCTGAAAAAAATGGTGGTGGTGGTAGTAGTAGTGATGGTGGTGGTGGTAGTGGTAGTAAAAGTGGTAGTCAGGAATTGTATGAAGAATGGAAATGTTATCAATTTGAGGAGCTGACGAAAGTTGGTCAGGAGGGTGAGGAGGACGAGGATGACCCAGATTATGAAAAGGATGTAAAAGATGGAGGCGGATTATGTATATTGGAAACGACGAACGGCAAAGAAAATGGGAAAAAGCAAAAGACATTCCATAATTTTTTTTACTATTGGGTTGCACATATGTTAAAAGATTCCATACATTGGAGAACAAAAAAAATTAAAGGATGTTTAAGTAATGGTGCGAAAATAAGATGTAGAAATGGATGTAACAAAAAATGTGATTGTTTTAAAAACTGGATTGATAAAAAAGAAACCGAATGGAAGCCAATAAAACAACAATTTAGCAAGCAAAAAGATATTCCAGGAGGGTGTTATTTCACAACTCTTGAAGGTGTTTTACAATTAGAATTTGCGAATGAAAATTCCACAGAAGATGCCGAAAATAATGTGAGTGCAGAGGAGGCAAAGGAAATAAAACAACTTAGCAAAATCATTGAAAAAAAAAAGCAAGAAGAAGAAGCAGCTGGTTATGTTCCTACCTGTAGTGACTCCGACAATGAAAAAGAAACTATAATGGACAAATTGATCGACTACGAAAAAGACGAAGCCGAATCATGCTTAGAAATTCACGAAGAAGACGAAAAATGTATTCACGATGACGAAGAAGATGAGGACGATGACCACGAAGAACCAACTATTATTAGATCCAATCCGTGTGCTACTCCTAGTGGTAGTACATACCCCGTTCTTGCTAACAAAGTGGCACACCAAATGCATGAACAGGCAAGACAAGAATTGACTAGTCGTGCTGGTGGTAGAAAGGCGTTGAGGGGTGATGCATCACAAGGTAATTATAGTCGTGGAGTTAGTGGTGACGACTTCAAGAAAAATTTATGTGGTATAACACAAAAGCATTCCAATGATAGTCGTCCTAATGGTGAACCATGTACGGGAAAAGATGGAAGTAAGGAAGGTGTGCGCATGAAAATAGGAACGGAATGGTCATATATTAAAGAGAAAGAAATGTCATACAAAGACTTCTATTTACCTCCCCGACGCGAACACATGTGTACCTCAAATTTAGAAAATTTGAGCACGAGTAGCAAAGGACTTAGTGGAGATAGTGTTAATGACTCTTTTTTGGGCGATGTGTTGCTTGCAGCAAAAAAAGAAGGAGATTTCATAGTAGAAAAACTTAAAAGTAATGGGAACCAGCCAGGTATTTGTCGTGCAATCAAATATAGTTTTGCTGATATTGGAGATATTATTCGAGGAAGAGACTTGTGGTATGAAGATGGTGGCGCACAAGACATGGAAAATAATTTTAAAAAAATATTTGAAAAAATTAAAGAACATCATCCTCATATCCAAGGAAAATATAAGGGTGATAGCAAACATATAAAATTAAGAGAAGATTGGTGGACGGCGAATCGTATAAAAGTGTGGAACGCAATGAAATGCGCAACAAGAAAAGAAAAAATCCCATGTCATGGTATGCCAGTTGACGACTATATCCCCCAACGTTTACGCTGGATGACAGAATGGGCGGAATGGTTTTGTAAAATGCAATCACAGGAGTATGAGAAGTTGATGAAGCAGTGTAGTCAATGCAAGAGTAAGGGTAAAGGTGGGAATGAGTGTTACAGAGAAACGAAGGAATGTAACTCGTGCAAGCCAGAATGTGAAGCATATAGAGACAAAATAAAAAAATGGGAAAAACAATGGAACAATATGCAAATACAATATGTATTATTATACAGAAGTGCAAAAACTACTTCTCGAGATGGTATTCATGCCTATGCTTATGCTGTAGGTGAAAAAGACAAACCTGTGGTAGCTTTCTTACAAGAATTACAAAAAGAAATTAAAAACGGTGCTTTGAATCGTCCAAAACGCTCAATCGATGGTACTAATAACGACCCCATTTTCACCTCCCCCTACTTCACCGCCGCAGGGTACATACACCAAGAACTACCATATACGCAATGCCAGATACAAAAACATTTCTGTACTAGTGGCAAAGAAAACAAGGATAAATATGTCTTTAGAGAAAAGCCGAAAGATCATGATGGCAAATGTAGTTGTGACAAACCGCCGAAAAAAGATGCGTGTGATATAGTGGATGCAATACTTGGGAATAAGGGCGCAAAAGAATATAGAGAGGCTTGTAATCTAAAATATGAAGGTAAAAAAGAAAGATATACTCAATGGAAATGTACTACAAATAAAACTCAAAAAGGACAGGATGAAGTGTGTATACCTCCTAGAAGACAACAATTATACGTATATAATTTAAAACAACTCAAAGAAAAACCATCAGAAGATGATTTGAGAAAAGCTTTTATTAAATGTGCTGCTGTAGAAACATTTTTTGCTTGGCACAAATACAAAAAGGATATAGAAAGAGAGGATAAAGAAAAAGAACAACAGAAAAATGGACTAGTTGCAGTTACATCATCCAAACCAGATGAACTCGATAATGAATTAAAAAGTGGTACCATCCCTGAGGAATTTAAACATCAAATGTTCTATACGTTTGGAGATTATAGGGATATATTAGTTGGGAAATATGTGGATAATGGTAAGGATATGGAGGAAGTAAAAAGTAATATAGATAGCTTTTTTTCAAATGGTGACAAATATGGTGACAAACGACGTGAAGAATGGTGGAAAAAAAATGCAAAAGATATCTGGAAAGGAATGTTATGTGCTCTAAGTTATGATACCAAAACAAAAGATAAGATTGAAGGTGTGTACGAGAAACTTATCGACACCGACAAAGAAAACATGTATGATAAAGTGACATTTAAAGGTGGTTTCGATGAAATTGGTGCTGGTACCAGGAATCCCGACGACCCCCCTACAGGAAAAACCAAATTGGAGAAATTTGTCAAAAGACCTTTTTTTTTCCGATGGTTGGAGGAATGGGGAGAAGAGTTTTGCCGTAAACGAATACATAAATTGAAAAATCTTGAAAAACAATGTCGTGGAGTAAATTCTAGTGGTAACGAAAAATATTGTAGTGGTGATGGATATGATTGTGAACAAACATATTTTGAGCATGATGATATGTTTGAAGATCCAAATTGTCCAGATTGTGTGAAAGAATGTAGAAAATATAAAAAATGGATAGATATAAAATTCGTAGAATATCATAAGCAAGAAAAGAAATATAAAGGGGAACATGGAAAAGTAGTCACGTCTTCCACTAATGGTGGTGCTGATAATAAAAAATTTTGTCAACAAATAAAAGAAAAAAAAACTGCTGCAAATTTTTTGGAAGCATTGAAACATTGCAAAGATGCTCAAAATAATAGTGATGAAAATAATGAGGATAAAAAAAATAATAAAATAGATTTTACTAATATTCCTCAGACATTTTCTCGTTCAACATATTGTAAAACGTGTCCTTTTAATAGAGTTAATTGTAATAGACGTGGTCAAGATCCATGTACAGAAGTTAACGGAAATGGGAAAACGTGGGACACTGTTTTTCATACAATAAATGGAAACAGTACTGATATTACTGTCGAAATGATTGATCCTAGGGGACCCTATATTGAAGAGTATTTAAATAATTCAAAACCTTCAGAAGATTTATTTAATGCATCACGTTTATTTAAAGGTATAAGGAAACAACAATGGGAATGTAGATTTAATAAGGCAGAAAATAAGGATGTATGTAAACTAAATAAGTTTAAGGAAAATATAGACCTCAATCCATATACTACATTTAAAGTATTTCTAGAATATTGGTTACAAGATTTTATAGAAGGTTATTATACATTGAAAAAAAAAAATTTAATTAAACAATGTACACAAAAAGGAGAAAATACATGTGAACAAGATTCTAAAAACGATTGTGCATGTGTGAAAAAATGGGTAGATCAGAAGCAAACAGAATGGGGAAAAATACAAAAACATTTTCAGAAACGAAACCAAGATGGTGGTGAAAATATTAAGTCTAAAGTTAAAATGTTTTTGGAGGAATTGATACCTCGAATGAATCTTGTAAATGATAAAGGAAAGATTGATGATTTATCTATATTCCTGAAGTCTTATGGATGTAATGACACTGATTCCTCACAAAAGGATATCATAGAATGTTTACTTGGTAACCTTAAAGATAAAATAGAAACGTGTCCATCCTCAACTAGTGTTAAAACCTCCCCACCTTGTGTTGACACCCCCCCCCTTGTGGAAGAACCTCCCCTTGACGACGACACAACAGACGATATCCAAAATCCAGGGTTTTGCCCAGATGAACCAATAGCACCACCTGCACCAAAGGAACCCGATGTATGTGAAAGGGTGAAAACACTTCTTGATCAATCAAATGGAGGAATAAAACCAATAAATGATTGTAATCCAAAAGATCATCCACAAGGAACAACTTATCCTGGATGGGATTGTAGACCAAGTACCTTCAAAGATAAAGAACACGGTTCTTGTATGCCTCCAAGAAGACAAAAATTATGCATAAATGATTTAACTGTATTAACAACAGAGTCATCGGAAAAACAATTAAGAGAAGCTTTTATTAACTGTGCTGCAATAGAAACATATTTTTCATGGAAAAAATTTAAGGACGATAAAAAAAAAGAAGTAAAAACTAGCGAAAAAACACAAGTCGCAGATAAACTTCAAAAGCAATTAAAAGATGGGAATATTCCTGAGGAATTTAAACGCCAAATGTTCTATACATTTGGCGATTATAGAGATTTGTGTTTGGATACTGATATATCATCAAAAGTAAATACAAGTACAGGTGTAGGTAAAGTAGAAAAAAATATAGATGCTGTTTTCTCAAATGATGGACAAAAAAATGATAAAACAGAACGTAAAAATTGGTGGGATGGAATTAAAGAAGATGTATGGAAAGGGATGTTATGTGGTTTATCGCACGCCGGTGGTGCCGACAAAGATAAACTTACTAACAAGGACACCTACACCTACCCCAATGTCAAATTCAGTGGCAACAATTCCACCACCCTCGAAGAATTTGCGAAAACCCCCCAGTTTTTACGTTGGTTCACGGAGTGGGCGGATCAATTTTGTAGAGAACGAGAGGAGCAGTTGCAGATTTTAAAGAAGGGGTGTGAAAATTATACGTGCAATGGAGGTGATGATAAGAAAGAACCGTGTAAAAAGGCGTGTGAAAAATATCAAGAATGGCTTCAAGGTTGGAAAGAACAATATAAAAAACAAAGTGCAAAATTTGATAAAGAAAAAAAAGAAGGAAAATATAGGGATACTTCTGCTCAAATTGATGCAGATGATTCATACAGTGCTCGTGAATATTTACATGAACAATTAGAAAAACTTTGTATAAATGGTGATTGTAAGTGTATGGAAAAACCCTCTGCACAAGATGAAGAAATAGAATTATCTGGGATAAACGATTTTCCTGAAGCTTTGGATAATCCACCCAAAGAATTTGAAGAAAAGTGTGAGTGCTCCGAACCTTCTGAACCTATGAGTTGTGTAGAGAAAACGGCACGAAAATTAAGAAAAATTGCACAGAAAAATATAGACGCTAAATTAAAAGGAAATGGTAATAGATACAATGGTAATTGCAATAATGTCACTAAAGATAAATACCAAAAACAAAACGGAGGAACATGTAACTTTAAGGATACAATATGGTCAAAATGTAAACTAACCAATGATCAATGTGAAAGTATAGGAAAAAAACGTTTTAAAATAGGTGAAAATTGGGATTGCGTTGAAGACACAACTGATGGAAACAATAAATTGTGTATTCCTCCAAGACGAAAAGATATGTGTTTGAAGATGTTAGAAGATATAAACGCAGAGGAGATCAATAATAGCAATGATTTACTTCGAAAAATTCAAGATATAGCACAAAATGAAGGAGATGATATAATAAAAAACTTACTACCGGAAAATGCTTGTACTGAAAGTACAATATGCGATGCTATGAAATACAGTTTTGCCGATCTAGGTGATATTATTAGAGGAAAAAGTAAAATAAAGCCTAACAATGGTGATAATATAGAGGAGGAATTACAAAATATTTTCAGGAAAATACAAAATAATACAACATCATTAAAGAGTATCGAGCTTACGCAATTTAGGGAAAAATGGTGGGACGCTAATAGGAAAGAAGTATGGAAAGCAATGACTTGTAATGCTCCAAATGATGCACATCTAAAAAAAAAAAAAAATAATCCTGGAAATAAGTCACAGACTATAGATCCAATAACGGCAACACAAGAAAAATGTGGATATAATTCGCAACCTCCTGATTATGATTATATACCTGAACGATATCGTTTCTTGCAAGAATGGAGTGAATATTATTGTAAAGTATTAAAAGAAAAAAATGATGAAATAATAAAAGAGTGCGAACAGTGTAATACACAAAATGGTACAGAGTGCGACAATGAGAAAGATAAGGAAAATTGTAAAGAATGCATAAGAAAATGTAAGGATTATAGTAAATTTGTAGATAAATGGAAAGCTCATTTTGAAGAACAAAATGATATATACAAAACATTATATATACAGGATAGGACACATGGTCCTAGTACTGCACGTCGTAATCCTTCTATAAAATTTACAAAAAAATTAGAAGAATCTTGTGACAATCCATATAGTGCTGAAAAATATCTGGATATATCTACACATTGCACAGATTATAAATTTTCTGAAACTAATAGTAATGGAAGTAATTACGCCTTTTCAAAATATCCAACTGAATATGAAAAAGCATGTTCATGTAAGAAAAAAACAGTTCAAAGTAAATTCCATCCTTTAGAGCCTTTTATACCACCTTTAATTAATATAACAAATATTCCAGGATTAAAAACAATCAAAAAAGCAGTTCCTCGAATACCAAATCGTATAAAAAATATTTGGCCCGATGCACATACTATTCATGAACTTGTTGCCAGAACATTTACTTATTTTGTACCATTTTTTCAAACAGACGATAAAACACCCCCAACGCACAACATACTGAATGATGTATTACCATCAGCTATACCAGTGGGAATTGCTCTGGCCTTGACGTCCATTGCTTTTCTTTATTTGAAGAAAAAAACCAAATCATCTGTTGGAAATTTATTCCAAATACTGCAAATACCCAAAAGTGATTATGATATACCTACATTGAAATCAAGCAATCGTTATATACCCTATGCCAGTGATACATACAAAGGCAAAACATATATATATATGGAAGGAGATACTAGTGGGGATGAAAAATATGCATTTATGTCTGATACTACTGATATTACTTCATCCGAAAGTGAGTATGAAGAATTGGATATTAATGATATATATGCACCACGTGCTCCTAAATATAAAACATTGATTGAAGTAGTACTAGAACCTAGTGGTAACAACACAACAGCTAGTGGTAAGAACACAACAGCTAGTGGTAACAACACACCTAGTGATACACAAAATGATATACAAAATGATGGTATACCTAGTAGTAAAATTACAGATAATGAGTGGAATACATTGAAAGATGAATTTATATCACAATATCTACAAAGTGAACAACCAAAGGATGTACCAAATGATTATAAAAGTGGAAATAGTTCAACAAATACCAATATTACTACCACGTCACGTCATAATGTGGAAGAAAAACCTTTTATTACTTCTATTCATGATAGAAATTTATATACTGGGGAAGAAATTAGTTATAATATTAATATGAGTACTAATAGTATGGATGATCCAAAATATGTATCAAATAATGTATATTCTGGTATCGATTTAATTAATGATTCATTAAATAGTGGTAATCAACATATTGATATATATGATGAAGTGCTAAAAAGAAAAGAAAATGAATTATTTGGGACAAATCATGTGAAACAAACAAGTATACATAGTGTTGCCAAACTAACAAATAGTGACCCCATCCACAACCAACTGGAACTATTCCATAAATGGTTAGATCGACATAGAAATATGTGCGAAAAGTGGGAAAAACATAATAAGGAAGAAGTATTAGATAAATTAAAAGAAGAGTGGGAAAATAAGACACATAGTGGTAACACTCACCCTAGTGATAGTAACAAAACGTTGAATACTGATGTTTCTATACAGATAGATATGGATAATCCTAAACCTATAAATCAATTTACTAATATGGATACATACCCTAATAATTCTTCCATGGATACTATTTTGGATGATCTGGATAAATATAATGATCCTTATTATGATGTACAAGATGATATTTATTATGATGTAAATGATCATGATGCATCAACTGTGGATACTAATGCTATGGATATACCTAGCAAAGTACAAATTGAAATGGATGTAAATACCAAATTGGTGAAAGAGAAATATCCTATAGCAGATGTATGGGATATATAA
>DD2var49
ATGACGCCAAGGCGTACACGTCGAACTGTAAGTGACCTCAGTGCAAGGGATGTTCTGGAAAAAATTGCACTACAAATATATAAAAAGGAAAATGAAAAAACTATTCCATATGAAAGAGAATTGAAAGGAACATTATCAAACGCCCAATTTCTTGATGGCTTGCGCAAGGCAGCTGGTTTGGGGGTAACATATGGTCCTGCAAATTCATGCGACCTTGAACACAAATACTATACTAATATAGATATTGGATATCTACCTGCGAGGAATCCTTGTCATGGCAGAAATCAAAATCGTTTTTCTGAAAATGCTGAAGCATATTGTAGCATTGATAAAATAAGAGATAATGGAATAAAAAGTTCTGGTGGAACATGTGTACCATTTAGAAGGCAAAATATATGTGATAAAAATTTAGAATTTTTAGATAACGATCATACTGATGATACTGATGATTTATTGGGAAATGTGTTAGTTACAGCAAAATACGAAGGTGAATCTATTGTTAAAAATCATCCAAACAAAAAAACTTCAGACGTATGTACTGCCCTTGCAAGAAGTTTTGCAGATATAGGTGATATTGTAAGAGGAAGAGATATGTTTAAACCTAATACGGTGGACAAAGTACATGAAGGTCTAAAAGTAGTTTTCCAGAAAATATATGATGACTTAAAGAAAAAAGGAATTAATGATTATAATGATATATCTGGAAATTATTATAAATTAAGGGAAGCTTGGTGGACGGTTAACCGCGATCAAGTATGGAGAGCATTGACATGTGGTGCTGGAGAGAAGGATACATACTTTACATACTCAAAGGATAATACACAATTATTTTCAAATCGTCAATGCGGCCATAATGAAGGTGCTCCTCCTACCAATTTAGATTATGTCCCTCAATTTTTACGATGGTTTGAAGAATGGGCAGAAGAGTTTTGTCGAATAAAAAAAATTAAATTAGAAAATGTTAAAAAAGCGTGTCGTGATGAATCATCAAAATTATATTGTAGTCATAATGGATATGACTGTACGCAAACTATTCGAAATAAAGATATTTGCATAAGGGAAAGTAAGTGTACTGACTGTTCGACTAAATGCAAACTTTATGAACTTTGGTTAGAGAAACAAGAAAATGAATTTAAAAAACAAAAACAAAAATACGAAAAGGAAATACAGACATATACATCGAAGGACGCTAAAACTGATAGTAATATTAATAACGAATATTATAAGCAATTTTATAAAAAACTTAAGGAAGAGAATTATGAAACGCATGAAGATTTTTTAAGGTTACTAAATGAAGGAAAATACTGTAAAAAAAAAAACGACGAAGAAGAGGATATTGATTTTACTAAAACTGGAGATAAAGGGATATTTTATCGCTCAGATTATTGCCAAGTGTGTCCCCATTGTGGAGTCGTATGCAACAATGGAACATGTAGAGACAAGCCGAATAATGGAAATTGTGGAAATAACGTAATATATAATCCTCCACAGGGTGTGACGCCTACCAACCTTAATGTCCTCTATAGTGCTGATCAAGAAGGTGATATTTCTAACAAATTAAGTGAATTTTGTAATGAGGAAATTGAAAAAAACTCTCAAAAATGGCAATGCTATTATGTAAATAGTTACATTAATGCATGTAAAATGGAAAAAAAGAATGGAAACAATACGTCCGAGGAAAAAATAACAAAATTTCATAATTTTTTTGAAATGTGGGTTACATATTTATTAACGGAAACTATAACGTGGAAAGATAAGCTTAAAACGTGTATGAATAATACTAAAACCGCGGATTGTATTGATGAATGTAGCACAAATTGCGTATGTTTTGACAAATGGGTAAAACAAAAAGAGCAAGAATGGAATAGTATAAAGGAACTATTAACAGAAGAACAGAAAAATCCTAAACAAAATTATGGTAACATTAATATCTATTTTGAATCTTTTTTTTTTCACGTTATGAAGAAGCTTAACAAAGAAGCAAAGTGGAATAAACTTATGGATGAATTAAGAAACAAAATTGAATTATCCAAAGGAAATGAAGGTACCAAAGATTTACAAGATGCAATAGAACTCTTATTAGATCACTTAAAAGAAATTGCAACAATATGTAAAGACAATAATACAAACGAAGCATGTGCCTCTTCCAAGGAGTCGAAAACAAACCCGTGTGCTAAAACTCATGGTAAAAAACTTTCGACTGTAAAACAAATAGCACAATATTATAAAAGGAAGGCGCACGCACAATTGGAAGAACGCGGTAGTAGAAGTGCTTTGAAAGGAGATGCGTCACAAGGTCAATATGATCGTGGAGGTAAAGCAGATGACTTCAAGAGCAATATATGTAGTATAACGAAGGAACATTCAAATGCTATTCGTAATCGTTCAGATAATCCATGTAATGGAAAAAATCCAGAGAGATTCTATACAGGAAAGAATTGGACAGATCTGGACAAAAATCAAAAATCGTCATACAGTGATGTCTATTTACCTCAACGAAGAGAACATATGTGTACCTCAAATTTGGAATATTTACAAACGAATATTAGCCCACTTAATGGTAGTGATGGCAAGCTTGTTAATAATTCCTTTTTGGGGGATGTTCTCCTGGCGGCAAAGTTCGAAGCAGAGAAAATAAAGGAGCTGTATAAAACTGCAAATGATGAACAGAGTGTGTGTCGCGCTGTAAGTAGAAGTTTTGCTGATATAGGAGATATAATTAAAGGAACAGATATGTGGGATGGAGATCGTGGAGAGATTAAAACACAAGGAAATTTGGTAAAAATATTTGAAAAAATTAAAGAGAAACTTTCTGACGATATCAAAGGAAAATATACTGGTGATACGGAAGACAACAAATATATAAATTTACGTAAAGATTGGTGGGAAGCAAATAGACATCAAGTATGGAAAGCAATGCAGTGTCCAACGACAACAAAACGCTTCAGTCTTAATATAAAGTGTGGTGACACTAGTATTACCCCCCTTGTGGATTACATCCCTCAAAGATTAAGATGGATGACTGAGTGGGTAGAGTGGTATTGTAAGGTACAGAAGAAGGCGTATGATGAGTTGAAGAAGGAGTGTGGGGAGTGTAGGAGTAAGGTTACTGATGAGGGTAAGGGTTCAATATGTGAGAACGTAGAAAAATGTAAAGGATGCAGAGAGAAATGCCAAGATTATGAAAAAAAAATAGAACCATGGAAACAGCAATGGACAAAAATAAAAGAAAAATACGAAGAATTATACAAAAAAGCAGAAGATAGGGTTAATAGTGCTCCTACTAGTGGTGATACTATTAGTGGTACTACAGAGGAGAAAAATGTCGTTGAATTTTTGTCACAATTACACGACAAAAATATAGGATCTAATGAAATATATTCTACTGCTGCAGGATATATACACCAAGAACTACCAAACGTGGGGTGTATGAAACAATATGTATTTTGTAGTGGTGATAATTATGCGTTTAAACATCCGCCAAAGGAGTATGAAGATGCGTGTGGTTGTAACGAGAGAAATACGAAACCACCAGCAAAGAAGGAGGAGAAAAAAGATGCGTGCGAAATAGTGAAGGGAATACTTAATGGAAAGAGCGCAACTGATTATATAGAAAAGTGCAATGGAAAATATAAAGGTGGATATCACACTTATCCTTCATGGAAATGTGATAGCAGTAAGATTAAAAACGGACAAGAAGGTGCATGTATGCCGCCAAGAAGACAAAAGTTATGTGTAATTAATTTACAATATTTGAGTGGAACATCAAAGAATGATTTGAGAAAAGCTTTTATTGAATGTGCTGCTGTGGAAACTTTTTTTTTATGGCATAAATACAAAAAGGATAAAAATAGTGATTTAAAGCCCCAAACAGAATTAGAAAGTGGAAAAATCCCTGATGACTTTAAGCGTCAAATGTTCTATACGTTTGGTGATTTTAGAGATTTATGTTTAGGAAAAGATATTGGTAAGGATGTAGGTGCAGTGAATCAAAAAATGGATATAATTTTCGCTAAAAATAAAAAATCTCATAGTATAGAAGAACGTGAAACTTGGTGGAAAGCATATGGTCCTCATATATGGGAAGGAATGTTATGCGCTTTAAGTTATAATACGAATGAAAAACAGTTTAAAGATGAAGTGCGCGCGAAACTTATGAACCCCGAAAACAACAACACCTACTCCCTCGTCAAATTCAGTGGCGATAATTCCACCACCCTCGAAGAATTCTCCCAAACCCCCCAGTTTTTGAGATGGATGACGGAATGGGGCGAAGACTTTTGCAATCAGCGGAAGAAACAGTTGGAGAAGTTGAGAAAGGGGTGTCCACAAGGCACGTGCACTAATGATCCGAAAGACACTTGTAAAATTGCGTGTGAGTATTTTAAAACATTTATTAATCAGTGGGAAGCGCAATATAAACAACAAATAAAAAAATATGATGAGATTAAAGTAAAAGAGCAATATAAAGATGTTACTGAAGTACAAAATTCTTCAAACGTTTATGAATATTTAGGCAAAGCGTTGAAAAAAAATTGTCAAAGTAGTGGTAGTAATACTGATATTTATTGTGACTGCATGAGTACAAAGTCGTCACAAAATAGTGAAACTATTCCTGCATCATTAGATTATCCACCTAGCGAAATTAATGGAAAGTGCGATTGTACAAAGGCTTTACCTCCATCTAAGGTACCGGAAGTGCCAAAAACATTACCAAGTGCGTGTGAAATTGTGGAAACATTATTTAAGGATAAGGACAAAAAATTCTTTGATGAGGTTTGCAATCTAAAATATAAAGGTGGAAAAGAAAAACATACTCAATGGAAATGTATTACAAATAAAAGTAAAAATGGAGTAAAAGATGATGAAGTGTGTATCCCTCCAAGAAGACAGAAAATGTATATAGGGAAACTGCAAAATTTCAGTGGCAAAACATCCCATGAATTGCGAAAAGCATTTATTGAATCTGCTGCTATAGAAACATTTTTTGCTTGGCATAAATATAAACAAGAGAAGGAGAAGGAAAAGCCACAAGAAAATGGATCAGACAACATCTGGATAAGGCTATTCGGTGACGACGATGGTGACGAAGAAGAAGAAGAAGAAAAACCCCAAGAGCAGTTAAAAAGTGGAAAAATTCCTGATGATTTTATGCGTCAAATGTTTTACACTTTTGGAGATTATAAGGATATATTTTTTGGGAAAGATATGAGTAACGGTAAGGATATGGATGCAGTAAAAAGTAATATAAATATGGTTTTCCAAAAAATTGGTCCCAAACCTTCTAGTGCTGAAAAAATTCCTATTGAAGAACAACGTAAGCAATGGTGGAATCAATATGGAAAAGATATTTGGGAAGGAATGGTATGTGCTTTAGGTTATAATACCGATACACAAAAAAAGGAAGAGAATGTGCAAAAAAATCTTATCGAAAACCTCAACAAGAAAAACAACTACAAGTATGAAAATGTCATAATTAGTGCTATTGGTCCTAATGGTGCTACTTCTAGCAACTTGTCCAAATTTTCCGAAATACCTCAATTTATACGATGGTTTGAAGAATGGACTGAAGAGTTTTGTCGAAAACGAACATATAAGTTAAAAAAGGCTAAAAAGGAATGTCGTGGAGAATATGGTGACAAATATTTTGATGGCGAGGGTCATGATTGTAAAGAACCAGATGAATTACGTAATAAATCTTTTATATATATACAATATTCAGGTTGTCAGAAAGAATGTATAAAATATAAAAAATGGATAGTAAACAAAAGAAATGAATTTAATAAGCAAAAAAAAAAATTCCAAAACGAAATTAACAATGTCGATAGTAAGAATCAGAATAAATATGATGAAGGAGTTTATAAAAATCCAAAAACAATGTACCCTACATTCAAAGATTTTGTACAAAGATTAAATGAAAGTCAGTATTGTAATAAAAATAATGTAGGACCTAAGATAAATTTTGATAAAAATGGGCAAACGTTTAGTATTTCAGAATATTGTAAAGCATGTCCTGTTTATGGTGTTAACTATAATATGAGAAGTCGGAAATATGAACCTATTAGTGAAGCAACATACAAGAAAACAAAAGGTATAGGGGAAAATGAAAACGGCAGGGTTCCTAAGGAAATTAAAGTACTCGTGTTAGATCGCAAAGAAAAATCTAATGATAAAGAACATATTAGTGAGTGTAAGAATGCCGGTCTTTTTGAAGAAGCCAGTTTTCAAAATTGGGAATGCCAAAAAAAAAATAGAGTAGAACAATGTAAACTAAAAAATTATTCGGGTGATATAGATGATGATCAAGAAATGGAATTTAATGTTTTTTTTCAGCAATGGTTAAGATATTTTGTATACGATTATAATAAATTTAAAGACAAAATTAAACCATGTATAAAAAAGGAAAACGCAAAATCAAATAAATGTATTGTAGGATGTAAAGAAAATTTGGAATGTGTGAAAAAATGGTTACACATAAAAGAGAAAGAATGGACAAGTGTAAAATCATATTATGAAACACAAAAACAAGATGGTGATTACGGAATTCCTCATTGGGTTAAAAGTTATTTTGAACTTCTACACTTTGACAGCGATCACATAAAAGCCCAAGATGTTGTTGATAACGAAAATGAAAAAAAAACAATATGGGGATGTACTGGTCACGATCACTGCAGTGATCAAGAGAAAAAAGAGAATAAAGATTTTATAACAATTTTAATTTCTAAACTTCAAAAAAAAATTGATGACTGCAAAATCCAACACAACCCTAGTGGCGAAACAAAAGCACCTTGTGAAGAAACCCCCCTTGATGACGACACAGTGGACGACGATAACGAAAAAACAGGCGACATGAGACCACAGTTTTGTCCGAAAGAGGATACAACACCAAAGGAGCCGACGCCGGAGAAAAAAATAGAAAAAGATGCGTGCGAAATAGTGAAGGATCATTTTTTAATATATAAAAATGGAAATGGAGAGAATGGAATAAATGGTTGTCATCCAAAAGGAGGTGAATTTAAGTGGAAATGCGACGATGATCATTTTGTGGAAGAGGATGGTGTGTGTATGCCTCCAAGAAGACAATCATTATGCATACACGATTTAAAAGTATTAACGAACACTTCATCGGAAAAACAATTAAGAGAAGCTTTTATTAACTGTGCAGCAAAAGAAACATATTTTTCATGGCATTATTATAAGAACAAATATGGTACTAGTGTAGAGACACAATTACGAAATGGAAATATTCCACAAGAATTTAAAAGAATAATGTATTATACGTTTGGCGATTATAGAGATATATGTTTGGGAACAGATATTTCTAGTGATTCCAATATTCATGTTATATCACAGAAGGTTAAGGATATTTTAAATAGTCAAAATGGCAAAACTCATGAACAAAATATTACACCTAAAACTTGGTGGGAAAATCACGGAACTGATATATGGAAAGGGATGTTATGTGCGTTAGAATATGATGAAAACAAAGGGAAACTAGAATCCATACCTGCACCCGAAGTCTTTGCAAAAAGGGTGCAATTTTTACGTTGGTTTGTTGAATGGGGAGATGAATATTGTCAGAAACGAGGGGAATTGGAGAAAAATGTGAAACAAAGTTGTAAGGATGTTAATACTGGATATAAAAAAAAGAACAATGGTAGTTGTGCTGAAGCATGTAAAGAATATAAAGAATATATTACAAACAAAAAGGGAGAATATAATACACAAAAAGATAAATTTCAGTCTGATAAAAACCAGAAGAAACCAGGATATAATAATATTTCAAGTGAAGTTGCCTCGGATTATTTGAAAGAGAAATGTTTGCATAAGAAATGTGATTGTATAGGAAAGGTAAACAGTACTTCTGATTATTGGGATAAACCTTTTAAAACATATGACGATAATACCCTTAAAAGCAATTGTGAGTTTGCAACTTCTCCATATTCTTCACCTTCACAAAAAGGAAAAATGAGTTGTGTAGAACAAATAGCAAAAGAGTTACGTGAAAAGGCAGAGAAAAATGTAGAAAAAATTGATAACAGTATGAAAGGAAATGAAAGCAAATTTAATGGTACATGTAACCTCATAAAAAAGCAAACTGATAACAATGGGCAAACAACGTGTGATTTTAATAAACGATACCCTAATGGTATTACATCCTTGGATAGTTCCTGCGACAATAATGGAAAAAAACGTTTTAATATAGAGGAAGAATGGAAATGTGATGAAAACACCACAGAGGGAAAAAACAAATTATGTATTCCTCCAAGACGAAGAGATATGTGTTTGACAAAATTAGAAGATATAATCGGCGACAATATTAGTGATAGCAATACTTTACTTGAAAAAATCCAAGACGTAGCAAAAAATGAAGGAAATGATATAATAAAAAATTTATTACCTGAAAATCCCTGCAATGAAAGTGTAATTTGTGATGCTATGAAATACAGTTTTGCCGATATAGGTGATATTATTAGAGGAAGAAGTAAAATAAAGCCTAACAATGGTGATAATATAGAGGGGGAATTACAAAATATTTTCAGGAAAATACAAAATAATACAACATCATTAAAGAGTATCGAGCTTACGGAATTTAGAGACAAATGGTGGGATGCTAATAGGAAAGAAGTATGGAAAGCAATGACTTGTAATGCTCCAAATGATGCACATCTAAAAAAAAAAAAAAATAATCCTGGAAATAAGTCACAAATTATTGCTTCACAAACAGAACAAACAAAAAAGTGTAGCCACGATTCAGAACCTCCTGATTATGATTATATACCTGAACATTATCGTTTCTTGCAAGAATGGAGTGAATATTATTGTAAAGTATTAAAAGAAAAAGAGTATGAAATGAAAAACGAATGTGAAAAATGTAAAACAAAAAAAGGTATGTGTGAAAATGATAACAATATTTTATGTAATAAATGTAAAGATAAATGTAAATTTTATAAGGAATTAGTTAACCAATGGAAATCTCAATTTGATGAACAAAATCAAATATACAAACAATTATATATGAAAGCTAAAACTGCTAGTGCAGCATCTGCAGATAGTGATTCTTCTATAAAATTTTTAAAAAAATTAGAAGATTCCTGCAATGATCCATATAGTGCTGAAAAATATCTGGATATATCTACACATTGCACAGATTATAAATTTTCTGAAACTGATAGTAGAGAAAGTAATTATGCTTTTTCACCATATCCAAAGGATTATAAAGAAAACTGTAAATGCAAGGTAAATACACCAACGAGTAATAACGATCCGAAATCTCCCTCGTTATTAGGACCTTCATTTTTTTTGCCAAAAAAACCAAAAATGAAATTCTATCCAAAAATAGGTATTGGAGTATTACATCCTTTTATAAATATGGTTGCAGATCCCATTACTATTCACGAAACTGTAGCTAAAACATTTAATAATGCTGTACCACAATTTCATATAAACCCTGATAAAACTGATGTAGCGCCCCCAACAAAGAATATATTAAACGAAGTGTTGCCATCAGCTATACCTGTGGGTATTGCTTTGGCATTAGGCTCGATAGCTTTTCTTTTCCTGAAG
>DD2var50
[truncated: 2,446,193 more chars]
