# Supplementary material for: Plasmodium falciparum Erythrocyte Membrane Protein 1 Diversity in Seven Genomes – Divide and Conquer
Source: PLoS Comput Biol. 2010 Sep 16;6(9):e1000933. doi: 10.1371/journal.pcbi.1000933 (PMC2940729; doi:10.1371/journal.pcbi.1000933)
Supplement: Figure S3 — PfEMP1 domain class logos. Sequence conservation logos for major PfEMP1 domain classes (panel A–Z): CIDRα, α1, α2, α3, β, δ, γ, pam; DBLα0, α1 (without α1.3), α1.3, β, δ, ε (without ε1, ε2, ε11, ε13, εpam), ε1, ε2, ε11, ε13, εpam4, εpam5, γ, pam1, pam2, pam3, ζ; NTSA, NTSB, and M3AB. (2.42 MB ZIP) [file pcbi.1000933.s004.zip]

Archive with 27 entries (27 files):
- Figure S3A - Logo CIDRa.pdf
- Figure S3B - Logo CIDRa1.pdf
- Figure S3C - Logo CIDRa2.pdf
- Figure S3D - Logo CIDRa3.pdf
- Figure S3E - Logo CIDRb.pdf
- Figure S3F - Logo CIDRd.pdf
- Figure S3G - Logo CIDRg.pdf
- Figure S3H - Logo CIDRpam.pdf
- Figure S3I - Logo DBLa0.pdf
- Figure S3J - Logo DBLa1 without DBLa1.3.pdf
- Figure S3K - Logo DBLa1.3.pdf
- Figure S3L - Logo DBLb.pdf
- Figure S3M - Logo DBLd.pdf
- Figure S3N - Logo DBLe without DBLe2 DBLepam DBLe1.pdf
- Figure S3O - Logo DBLe1.pdf
- Figure S3P - Logo DBLe2.pdf
- Figure S3Q - Logo DBLe11.pdf
- Figure S3Q - Logo DBLe13.pdf
- Figure S3R - Logo DBLepam4.pdf
- Figure S3S - Logo DBLepam5.pdf
- Figure S3T - Logo DBLg.pdf
- Figure S3U - Logo DBLpam1.pdf
- Figure S3V - Logo DBLpam2.pdf
- Figure S3W - Logo DBLpam3.pdf
- Figure S3X - Logo DBLz.pdf
- Figure S3Y - Logo NTS.pdf
- Figure S3Z - Logo M3AB.pdf
