# Supplementary material for: Plasmodium falciparum Erythrocyte Membrane Protein 1 Diversity in Seven Genomes – Divide and Conquer
Source: PLoS Comput Biol. 2010 Sep 16;6(9):e1000933. doi: 10.1371/journal.pcbi.1000933 (PMC2940729; doi:10.1371/journal.pcbi.1000933)
Supplement: Figure S7 — Homology block alignments. Homology block alignments for (panel A–E): DBL, CIDR, NTS, ATS, and whole PfEMP1, with details of Figure 6, Figure 8, Figure 10 and Figure 12. (0.82 MB ZIP) [file pcbi.1000933.s008.zip]

Archive with 5 entries (5 files):
- Figure S7A - HB alignment - DBL.pdf
- Figure S7B - HB alignment - CIDR.pdf
- Figure S7C - HB alignment - NTS.pdf
- Figure S7D - HB alignment - ATS.pdf
- Figure S7E - HB alignment - PfEMP1.pdf
